# Supplementary material for: Unraveling Assemblage, Functions and Stability of the Gut Microbiota of Blattella germanica by Antibiotic Treatment
Source: Front Microbiol. 2020 Mar 25;11:487. doi: 10.3389/fmicb.2020.00487 (PMC7109288; doi:10.3389/fmicb.2020.00487)
Supplement: Supplementary file 3 [file Data_Sheet_3.xls]

## Sheet: Table S4A Vancomycin experiment
Table S4. Abundance (> 0.1% in at least one of the samples) of families at the different time points analyzed.
A) Vancomycin experiment
Family	C0a	C10a	C30a	V10a	V30a	VV22n	VV34n	VV0a	VV10a	VV30a	VC22n	VC34n	VC0a	VC10a	VC30a	VF22n	VF34n	VF0a	VF10a	VF30a
Bacteroidetes;Porphyromonadaceae	31.101	27.999	30.1617	23.499	27.0094	25.8444	25.3522	17.3416	25.418	30.0678	14.4373	15.567	19.138	21.8991	22.2296	18.672	26.91	20.7727	28.7475	26.7222
Bacteroidetes;Bacteroidaceae	15.1793	13.6292	11.5024	5.20633	6.07458	5.74893	5.6033	4.03254	5.64402	6.76132	45.0784	35.8372	30.0771	28.566	28.2092	26.7382	20.6185	21.2881	13.6777	14.3888
Bacteroidetes;Rikenellaceae	3.00159	5.5379	3.61413	0.82555	0.763073	0.614476	0.607533	0.400962	0.61483	0.799344	0.922264	0.807046	1.04322	1.01278	1.41171	2.02585	2.44911	5.00556	4.79948	5.69821
Bacteroidetes;Prevotellaceae	5.80434	4.7294	5.25311	1.6581	1.798	1.76678	1.69888	1.21721	1.77369	2.07592	3.56154	3.39492	3.52149	4.59913	4.01358	3.20226	4.36881	3.59633	4.82225	4.21659
Bacteroidetes;Bacteroidales_uc	3.83289	4.51732	3.8678	3.91437	4.3047	4.47788	4.2925	3.11605	4.26655	5.20809	3.06711	2.90149	3.70515	3.48945	4.08551	3.30433	3.64782	3.912	3.87934	3.85625
Bacteroidetes;Bacteroidetes_uc	1.70915	2.13957	2.18572	0.876855	0.94681	0.954386	0.87853	0.650132	0.878152	1.07798	1.03313	0.967001	1.34688	1.04618	1.18729	1.46532	1.70814	2.00351	2.06961	2.52607
Bacteroidetes;Flavobacteriaceae	1.47224	1.50282	1.61435	0.824384	0.781821	0.763383	0.763651	0.504067	0.775059	0.955458	1.25821	1.1255	1.27342	1.1907	1.26785	1.15954	1.37811	1.49297	1.53375	1.71215
Bacteroidetes;Odoribacteraceae	1.28186	1.03288	1.70424	0.31133	0.388098	0.353104	0.338746	0.30645	0.345299	0.40313	0.439157	0.457084	0.599976	0.479019	0.586932	0.957995	0.982275	1.99063	0.93513	1.45104
Bacteroidetes;Bacteroidia_uc	0.922263	0.967434	1.00605	1.14621	1.40053	1.36969	1.28355	0.916485	1.30667	1.49692	1.26287	1.13326	1.07751	1.05658	1.16907	0.93118	0.900866	0.961492	0.884042	0.954925
Bacteroidetes;Sphingobacteriaceae	0.918033	0.962021	1.09471	0.703117	0.798695	0.797311	0.70253	0.529843	0.768849	0.871473	1.21759	0.963608	0.999143	0.917527	0.930268	0.875387	0.838468	0.876133	1.02509	1.00267
Bacteroidetes;Marinilabiliaceae	0.423057	0.445335	0.403896	0.248365	0.249358	0.250063	0.232704	0.157521	0.24469	0.287527	0.280341	0.26029	0.30611	0.304382	0.301138	0.318755	0.354399	0.344655	0.463122	0.523716
Bacteroidetes;Chitinophagaceae	0.361713	0.416794	0.464234	0.314828	0.343101	0.316662	0.289407	0.246305	0.329152	0.384357	0.317299	0.270469	0.311008	0.258397	0.283876	0.336055	0.370486	0.38814	0.412035	0.431954
Bacteroidetes;Prolixibacteraceae	0.321523	0.385793	0.33617	0.290342	0.389973	0.321061	0.360102	0.226257	0.345299	0.400166	0.30731	0.259321	0.26203	0.250185	0.230169	0.288912	0.301264	0.362371	0.351507	0.396144
Bacteroidetes;Cytophagaceae	0.281333	0.270645	0.289377	0.180735	0.238109	0.224303	0.213557	0.114561	0.212396	0.239112	0.258367	0.218605	0.208155	0.179016	0.178381	0.217549	0.235941	0.219033	0.273209	0.308858
Bacteroidetes;Cyclobacteriaceae	0.158646	0.164848	0.156387	0.129429	0.110617	0.126288	0.114879	0.0744644	0.130419	0.151174	0.0842356	0.0644667	0.0759153	0.076643	0.096863	0.108558	0.116508	0.130454	0.168812	0.157413
Bacteroidetes;Blattabacteriaceae	0.778424	0.125973	0.0394045	0.169075	0.166864	0.0157075	0.100887	0.0630084	0.132903	0.014821	0.0229734	0.0324757	0.117546	0.10511	0.0517881	0.0108126	0.0502106	0.0612005	0.152708	0.0231271
Bacteroidetes;Flammeovirgaceae	0.120571	0.1181	0.120676	0.0513054	0.0393723	0.0471224	0.0515483	0.0372322	0.0385045	0.0632361	0.0522727	0.0581655	0.0587731	0.049818	0.0757641	0.0890957	0.0940839	0.111127	0.141602	0.142493
Bacteroidetes;Hymenobacteraceae	0.105764	0.112687	0.130527	0.0606336	0.0487466	0.060945	0.0618579	0.0601443	0.0571358	0.0790451	0.112203	0.0887023	0.105302	0.0919716	0.0891907	0.0999083	0.117971	0.132064	0.121611	0.143239
Bacteroidetes;Sphingobacteriales_uc	0.0698043	0.0649549	0.0800404	0.0781241	0.101243	0.0961297	0.0979418	0.0658724	0.103093	0.102759	0.0519397	0.0475018	0.0538754	0.0416062	0.047952	0.0648755	0.0701973	0.0660321	0.0638598	0.0910162
Firmicutes;Clostridiaceae	2.50026	2.85506	2.77186	0.509556	0.611208	0.33614	0.460253	0.515523	0.455844	0.652122	1.01149	2.71051	3.3819	4.35551	3.36911	4.04088	3.23054	3.47715	2.435	2.49325
Firmicutes;Lachnospiraceae	2.33316	2.8216	2.9972	0.253029	0.395598	0.162729	0.222394	0.26349	0.217364	0.331002	1.38772	3.77251	2.86519	3.81409	2.89534	4.85269	3.0297	2.85388	1.99964	2.06279
Firmicutes;Clostridiales_uc	2.24643	2.65036	2.72507	0.242534	0.403097	0.195401	0.256269	0.337954	0.278226	0.394238	0.816719	2.12062	2.99988	3.89292	3.08811	3.56123	2.98924	3.07774	2.13569	2.28734
Firmicutes;Ruminococcaceae	2.54257	2.62723	3.05385	0.326489	0.414347	0.205454	0.26216	0.380914	0.260837	0.411035	0.441155	1.19918	2.99253	3.01755	4.14017	3.76711	3.69267	4.02635	3.07027	3.54217
Firmicutes;Firmicutes_uc	0.734003	0.801602	0.754842	0.0699619	0.14999	0.048379	0.0618579	0.0429602	0.0869457	0.0997945	0.22141	0.508463	0.70038	0.700736	0.851627	0.890957	0.916465	0.909955	0.772426	0.77513
Firmicutes;Eubacteriaceae	0.478054	0.458621	0.518415	0.0921165	0.108743	0.0596884	0.0787952	0.100241	0.0770091	0.144257	0.155153	0.367412	0.511816	0.516793	0.553366	0.67038	0.560604	0.552415	0.430915	0.437176
Firmicutes;Erysipelotrichaceae	0.579588	0.407936	0.386657	0.0279847	0.014999	0.018849	0.0265105	0.0315042	0.0223575	0.0365584	0.263028	0.232177	0.215501	0.193797	0.180299	0.258205	0.407535	0.715079	0.413145	0.396891
Firmicutes;Peptococcaceae	0.406134	0.387269	0.453152	0.106109	0.183737	0.084192	0.127398	0.168977	0.134145	0.205517	0.0572669	0.188553	0.460389	0.457121	0.632007	0.564417	0.550854	0.636163	0.432581	0.478954
Firmicutes;Enterococcaceae	0.465362	0.302631	0.539349	0.0932825	0.0768697	0.0578035	0.0758496	0.103105	0.0794932	0.0909019	0.114201	1.17252	0.639158	0.243068	0.288671	0.337353	0.355374	0.531478	0.289868	0.499097
Firmicutes;Bacillaceae	0.310947	0.301647	0.299228	0.188897	0.178113	0.149535	0.165691	0.249169	0.18507	0.21441	0.106876	0.233147	0.249786	0.267703	0.298261	0.391848	0.360736	0.412298	0.303195	0.308858
Firmicutes;Paenibacillaceae	0.245373	0.297218	0.305385	0.148086	0.161239	0.122518	0.170109	0.189025	0.151534	0.223303	0.145498	0.263199	0.271826	0.320258	0.412387	0.425151	0.374386	0.367203	0.288202	0.34243
Firmicutes;Sporomusaceae	0.274987	0.254899	0.253666	0.116603	0.179988	0.113722	0.143599	0.166113	0.120482	0.196625	0.0426172	0.12554	0.19591	0.291244	0.285794	0.379306	0.341725	0.331771	0.269322	0.250668
Firmicutes;Peptostreptococcaceae	0.164992	0.212088	0.203179	0.0664638	0.0824943	0.0383262	0.0449207	0.0687364	0.0546516	0.113627	0.0329618	0.139112	0.129791	0.187775	0.203316	0.252582	0.246178	0.231918	0.186026	0.193223
Firmicutes;Oscillospiraceae	0.173453	0.125973	0.148998	0.0128263	0.0262482	0.0138226	0.0169373	0.0286402	0.0186312	0.0197613	0.0226404	0.0601043	0.19591	0.190513	0.288671	0.233552	0.229116	0.217423	0.162704	0.182032
Firmicutes;Clostridia_uc	0.0909572	0.102845	0.0985112	0.0209886	0.0468718	0.0119377	0.0213557	0.0400962	0.0235996	0.03063	0.00932252	0.0489559	0.1102	0.110585	0.138102	0.131049	0.136495	0.104685	0.10051	0.111159
Firmicutes;Streptococcaceae	0.194606	0.095464	0.161312	0.0827882	0.0862441	0.0395828	0.0463935	0.157521	0.135387	0.0701526	0.0456138	0.0775539	0.166524	0.082665	0.100699	0.0787156	0.0892091	0.185212	0.0932908	0.0969845
Firmicutes;Christensenellaceae	0.101534	0.0915273	0.103437	0.0279847	0.0487466	0.0289017	0.030929	0.0286402	0.045957	0.0424868	0.00366242	0.0271439	0.0661198	0.0695262	0.0882316	0.107693	0.102371	0.122401	0.0827401	0.114143
Firmicutes;Acidaminococcaceae	0.101534	0.0870986	0.0664951	0.0279847	0.0243733	0.0144509	0.0294562	0.0515523	0.0161471	0.0414987	0.00765778	0.0232662	0.0342843	0.0821175	0.0661737	0.153971	0.102371	0.0934113	0.0721893	0.0604288
Firmicutes;Selenomonadaceae	0.0719196	0.0782411	0.072652	0.0431432	0.0693702	0.0307866	0.0441842	0.0773284	0.0484412	0.0671884	0.0213086	0.0358687	0.0465287	0.0662415	0.0709689	0.0960158	0.0882341	0.109517	0.0627492	0.0835559
Firmicutes;Clostridiales Family XIII. Incertae Sedis	0.107879	0.0605261	0.0775776	0.0268187	0.0168738	0.00942448	0.0139917	0.00859205	0.0235996	0.0217374	0.00865662	0.0431394	0.0465287	0.0602195	0.11029	0.0769856	0.0711723	0.0918007	0.0577515	0.0708733
Firmicutes;Staphylococcaceae	0.323638	0.0560974	0.1059	0.179569	0.181862	0.0540337	0.0603851	0.303586	0.167681	0.0859616	0.0322959	0.0426547	0.168973	0.0541976	0.118921	0.0259502	0.0341237	0.223865	0.0655257	0.0925083
Proteobacteria;Desulfovibrionaceae	3.98731	3.58974	4.49581	5.48967	6.71579	5.15268	5.08119	8.58919	5.19439	6.63386	0.06326	2.00477	4.78021	4.84658	5.87891	5.4024	4.2757	4.36939	3.60725	5.23567
Proteobacteria;Deltaproteobacteria_uc	0.581703	0.730742	0.616927	0.462914	1.03305	0.0772807	0.648036	0.469699	0.886846	2.32492	0.0116531	0.0363534	0.080813	0.0684313	0.103576	0.453696	0.533305	0.497657	0.683022	0.872861
Proteobacteria;Pseudomonadaceae	0.676891	0.334124	0.74376	0.543371	0.543713	0.376979	0.357892	0.337954	0.380077	0.315192	0.190113	0.206003	0.100404	0.116607	0.105494	0.108991	0.0926215	0.111127	0.0993992	0.117127
Proteobacteria;Desulfobacteraceae	0.124802	0.23866	0.213031	0.225044	0.298105	0.0923599	0.136971	0.209073	0.17886	0.335942	0.00699189	0.0547725	0.115097	0.116059	0.135225	0.170839	0.160381	0.244802	0.245444	0.267827
Proteobacteria;Enterobacteriaceae	0.755156	0.200278	0.200717	4.42975	1.76425	4.94471	4.85659	12.4184	4.61806	4.44135	3.77229	3.45212	2.34603	0.655845	0.304975	0.31789	0.181831	0.431625	0.412035	0.525955
Proteobacteria;Oxalobacteraceae	0.181914	0.138275	0.155155	0.222712	0.253108	0.274566	0.275415	0.423874	0.168923	0.185756	0.0559351	0.0688291	0.230195	0.116059	0.12947	0.185111	0.247641	0.170717	0.105507	0.150699
Proteobacteria;Yersiniaceae	0.137493	0.133354	0.0898915	3.46661	1.15492	3.5279	3.15696	3.80055	3.32629	1.8961	2.29101	1.89959	0.661198	0.486683	0.19948	0.207602	0.0950589	0.154612	0.243778	0.244699
Proteobacteria;Desulfomicrobiaceae	0.158646	0.126465	0.140379	0.180735	0.204361	0.185976	0.172319	0.280674	0.160229	0.233183	0.00266358	0.0610737	0.178768	0.171352	0.156323	0.199384	0.151607	0.156222	0.120501	0.152191
Proteobacteria;Budviciaceae	0.122686	0.109242	0.0541812	3.97267	1.29366	4.12478	3.86391	4.52801	3.93367	2.17275	2.5597	2.25391	0.768948	0.619714	0.208112	0.223172	0.0965213	0.141727	0.303195	0.260366
Proteobacteria;Burkholderiaceae	0.118456	0.106782	0.116982	0.211052	0.22311	0.214878	0.214294	0.312178	0.218606	0.262825	0.0779096	0.0954883	0.102853	0.0952563	0.100699	0.135374	0.106271	0.127233	0.0916249	0.116381
Proteobacteria;Proteobacteria_uc	0.30037	0.0964481	0.155155	0.240202	0.21186	0.209223	0.20693	0.567075	0.346541	0.239112	0.133179	0.133781	0.247337	0.0854022	0.124675	0.065308	0.0711723	0.23997	0.0894037	0.128318
Proteobacteria;Enterobacterales_uc	0.105764	0.0939877	0.0307848	1.54499	0.639331	1.79442	1.67164	2.21961	1.65818	0.993993	1.26387	1.06007	0.335497	0.281937	0.133306	0.114613	0.051673	0.0740848	0.132162	0.140255
Proteobacteria;Desulfohalobiaceae	0.103649	0.0925115	0.0825032	0.110773	0.14249	0.113094	0.134762	0.191889	0.121724	0.163031	0	0.0567113	0.1102	0.10949	0.115085	0.141861	0.101396	0.109517	0.0727446	0.110413
Proteobacteria;Gammaproteobacteria_uc	0.137493	0.0900511	0.0911229	0.387122	0.234359	0.434783	0.441106	0.638676	0.412371	0.322109	0.286002	0.273862	0.176319	0.101278	0.0853545	0.0908257	0.0565479	0.0612005	0.0882931	0.102953
Proteobacteria;Moraxellaceae	0.399788	0.083654	0.171163	0.206388	0.21936	0.0986429	0.104569	0.472563	0.260837	0.166983	0.0805732	0.0862788	0.340394	0.0930665	0.184136	0.056658	0.0531355	0.265739	0.0888484	0.13727
Proteobacteria;Rhodospirillaceae	0.126917	0.0802094	0.174857	0.0699619	0.0637456	0.0552903	0.0611215	0.0601443	0.0720407	0.0790451	0.0179791	0.0310216	0.0514265	0.0558399	0.0450749	0.066173	0.0638601	0.0531478	0.0455348	0.0566986
Proteobacteria;Orbaceae	0.0909572	0.0782411	0.072652	1.17303	0.440595	1.22078	1.15321	1.23153	1.24457	0.686705	0.746467	0.686837	0.276723	0.199819	0.0843955	0.127589	0.0609352	0.106296	0.135494	0.120112
Proteobacteria;Desulfobulbaceae	0.120571	0.077749	0.0960485	0.102611	0.0918687	0.0628299	0.0743768	0.120289	0.122966	0.155126	0.00865662	0.0295674	0.0685686	0.0525552	0.0671328	0.0761206	0.0775096	0.0708637	0.0794083	0.0969845
Proteobacteria;Morganellaceae	0.103649	0.0713519	0.0554126	2.22012	0.80057	2.24051	2.14146	2.55184	2.20842	1.23706	1.40703	1.29079	0.435901	0.348178	0.125634	0.143159	0.0565479	0.0998534	0.162148	0.157413
Proteobacteria;Rhodobacteraceae	0.0613432	0.0674153	0.0615695	0.0571355	0.101243	0.0527771	0.0677492	0.0945125	0.0819774	0.0800332	0.0302982	0.031991	0.0391821	0.0536501	0.0690508	0.0631455	0.0643476	0.05959	0.054975	0.0738574
Proteobacteria;Erwiniaceae	0.0846113	0.0634786	0.056644	1.70124	0.594334	1.68196	1.63408	1.80719	1.68302	0.966327	1.05811	0.932586	0.379576	0.253469	0.096863	0.117641	0.0614227	0.0756954	0.129941	0.12981
Proteobacteria;Comamonadaceae	0.0676891	0.0615103	0.0677265	0.179569	0.123741	0.147022	0.145072	0.191889	0.156502	0.146233	0.0662565	0.063982	0.0563242	0.0591246	0.0613785	0.0877982	0.051673	0.0756954	0.0444242	0.0656511
Proteobacteria;Vibrionaceae	0.11211	0.0615103	0.0837346	0.66114	0.268107	0.702438	0.677492	0.776148	0.753944	0.420915	0.465127	0.42994	0.178768	0.136863	0.0843955	0.0869332	0.0619101	0.0918007	0.0810742	0.085048
Proteobacteria;Pasteurellaceae	0.0338445	0.0546211	0.0406359	0.502559	0.217485	0.534682	0.539048	0.667316	0.537821	0.285551	0.34793	0.311185	0.137137	0.104016	0.0469929	0.0553604	0.0365611	0.05959	0.0577515	0.0663971
Proteobacteria;Anaplasmataceae	0.571126	0.053637	0.215493	0.246033	0.286855	0.0578035	0.0721676	0.481155	0.247174	0.109675	0.0436161	0.0455629	0.320803	0.0645991	0.14002	0.0185977	0.0277864	0.257686	0.0688575	0.0902702
Proteobacteria;Pectobacteriaceae	0.0444209	0.0511766	0.0369417	1.51467	0.554962	1.56007	1.47134	1.59812	1.44454	0.835902	0.943239	0.85067	0.301212	0.236499	0.0987811	0.0986108	0.0492356	0.080527	0.119945	0.105937
Proteobacteria;Xanthomonadaceae	0.0444209	0.0501924	0.0554126	0.0792901	0.0712451	0.0753958	0.072904	0.131745	0.0720407	0.0652122	0.0309641	0.0295674	0.0293866	0.02792	0.0306893	0.0346003	0.0399735	0.0354319	0.0322075	0.0492383
Proteobacteria;Neisseriaceae	0.0528821	0.0487162	0.0467928	0.122433	0.0937436	0.134456	0.136971	0.148929	0.152776	0.110663	0.0575999	0.0615584	0.0391821	0.0301098	0.0402797	0.0432504	0.0419234	0.0354319	0.0444242	0.0395398
Proteobacteria;Burkholderiales_uc	0.0338445	0.047732	0.0307848	0.075792	0.0712451	0.0615733	0.0787952	0.140337	0.0683145	0.0563197	0.0269687	0.0281133	0.0318354	0.0295623	0.0326073	0.0480079	0.0419234	0.0241581	0.0333182	0.0410319
Proteobacteria;Alcaligenaceae	0.0549974	0.0447795	0.0344789	0.102611	0.0468718	0.0973863	0.12077	0.143201	0.121724	0.100783	0.0592646	0.0538031	0.0465287	0.0531027	0.0412387	0.0588205	0.0414359	0.0483162	0.0427583	0.0492383
Proteobacteria;Chromobacteriaceae	0.0232681	0.0408428	0.0258592	0.114271	0.0599959	0.102413	0.0868957	0.120289	0.109303	0.0889258	0.0422843	0.0378075	0.0342843	0.0284674	0.0316483	0.0406553	0.0297364	0.0289897	0.0305416	0.0387938
Proteobacteria;Rhodocyclaceae	0.0592279	0.0388745	0.0430987	0.0816222	0.0674954	0.0684845	0.0581759	0.126017	0.0558937	0.0711406	0.0173132	0.0237509	0.0489776	0.0470807	0.0527472	0.0523329	0.039486	0.0563689	0.029431	0.042524
Proteobacteria;Alteromonadaceae	0.0423057	0.0354299	0.0480242	0.148086	0.110617	0.133199	0.133289	0.126017	0.110545	0.109675	0.0585987	0.0615584	0.0342843	0.0366792	0.0460339	0.0402228	0.027299	0.0434846	0.0283204	0.042524
Proteobacteria;Desulfovibrionales_uc	0.0190375	0.0349378	0.0197022	0.0466412	0.0487466	0.0339281	0.0353474	0.100241	0.0447149	0.0543435	0	0.0193885	0.0342843	0.0443435	0.0450749	0.0428178	0.0331487	0.0434846	0.0255439	0.0410319
Proteobacteria;Desulfarculaceae	0.0253834	0.0314933	0.0320162	0.0268187	0.0618707	0.0150792	0.0375566	0.0515523	0.045957	0.121532	0	0.00290827	0.019591	0.0131388	0.0153446	0.0363303	0.0341237	0.0386529	0.0305416	0.042524
Proteobacteria;Aeromonadaceae	0.029614	0.0255883	0.0295534	0.297338	0.123741	0.27331	0.275415	0.366594	0.288163	0.182792	0.187449	0.167226	0.061222	0.049818	0.0201398	0.0250852	0.0165744	0.0289897	0.0299863	0.0350636
Proteobacteria;Shewanellaceae	0.0126917	0.0191912	0.00985112	0.128263	0.0637456	0.161473	0.124452	0.108833	0.145324	0.0909019	0.0905616	0.0964577	0.0342843	0.0355843	0.0220579	0.0151376	0.0151119	0.0177159	0.0205462	0.022381
Proteobacteria;Hafniaceae	0.0190375	0.0172229	0.0110825	0.571355	0.193112	0.63144	0.592069	0.632948	0.624767	0.328037	0.379893	0.348508	0.124893	0.0733583	0.0402797	0.0272477	0.0160869	0.0241581	0.0388712	0.0387938
Fusobacteria;Fusobacteriaceae	1.81491	5.87792	4.88123	20.3834	25.8901	18.2577	18.6435	13.0599	16.8401	12.1295	0.0183121	0.0475018	0.0661198	0.0700736	0.0786412	1.68893	3.12183	1.33353	8.14851	3.4243
Fusobacteria;Leptotrichiaceae	0.0338445	0.0644628	0.0394045	0.145754	0.163114	0.12566	0.139917	0.105969	0.137871	0.102759	0.0342936	0.0533183	0.0489776	0.0416062	0.0431568	0.060983	0.0506981	0.0547583	0.0816295	0.0559526
Actinobacteria;Eggerthellaceae	0.190375	0.150577	0.144073	0.0116603	0.0262482	0.0119377	0.0191465	0.0257761	0.0173891	0.0177852	0.0193109	0.0363534	0.242439	0.182848	0.294425	0.164784	0.170619	0.383308	0.112171	0.16189
Actinobacteria;Coriobacteriaceae	0.0740349	0.0551132	0.0578754	0.00816222	0.00937436	0.00376979	0.00515483	0.00286402	0.00993665	0.0108687	0.00399537	0.010179	0.0587731	0.0722634	0.0767232	0.0579555	0.0609352	0.141727	0.0460901	0.0574447
Synergistetes;Synergistaceae	0.213644	0.283439	0.200717	0.107275	0.206236	0.0923599	0.114879	0.171841	0.135387	0.217374	0.0119861	0.0576807	0.168973	0.22555	0.404715	0.289777	0.222779	0.214202	0.169923	0.218588
Spirochaetes;Spirochaetaceae	0.232681	0.230787	0.217956	0.108441	0.200611	0.0647148	0.108251	0.137473	0.109303	0.139317	0.0516068	0.108576	0.227746	0.217885	0.246473	0.310105	0.235941	0.254465	0.199909	0.274541
Verrucomicrobia;Akkermansiaceae	0.0951877	0.0944798	0.0874287	0.0676298	0.058121	0.0175924	0.0198829	0.0257761	0.02981	0.0434748	0.0362912	0.038777	0.061222	0.0448909	0.048911	0.0544954	0.0731222	0.0966324	0.150487	0.0977306
Deferribacteres;Deferribacteraceae	0.145955	0.139259	0.109594	0.143422	0.314978	0.138226	0.286461	0.40669	0.213638	0.426844	0.00166474	0.00727068	0.00244888	0.0076643	0.0124675	0.0294102	0.051673	0.0289897	0.0316522	0.0440161
Cyanobacteria;Aphanizomenonaceae	0.200952	0.024112	0.114519	0.109607	0.116242	0.0320432	0.0434478	0.260626	0.129176	0.0563197	0.0273017	0.031991	0.183666	0.0333945	0.0920678	0.00994758	0.014137	0.159443	0.0499772	0.0574447
Candidatus Saccharibacteria;Candidatus Saccharibacteria_uc	0	0.000984165	0.00492556	0	0.00187487	0	0	0	0	0.00197613	0	0	0	0.00054745	0	0.000865007	0.0633726	0.0273792	0.00610833	0.182779

## Sheet: Table S4B Ampicillin experiment
Table S4. Relative abundance (> 0.1% in at least one of the samples) of families of the different time points analyzed.
B) Ampicillin experiment
Family	C0a	C10a	C30a	A10a	A30a	AA22n	AA34n	AA0a	AA10a	AA30a	AC22n	AC34n	AC0a	AC10a	AF22n	AF34n	AF0a	AF10a	AF30a
Bacteroidetes;Porphyromonadaceae	31.101	27.999	30.1617	28.6747	23.0816	17.7025	15.5934	14.8713	17.7481	19.598	25.5578	24.2878	17.2953	31.7839	21.1262	24.0608	22.5634	28.5163	25.8822
Bacteroidetes;Bacteroidaceae	15.1793	13.6292	11.5024	33.1965	23.4112	38.7336	32.0922	24.1194	35.7499	26.1569	26.1312	19.4215	21.6317	16.7881	17.5236	19.1288	20.9921	9.70859	14.9888
Bacteroidetes;Rikenellaceae	3.00159	5.5379	3.61413	0.703961	3.55832	1.56359	2.60695	1.77261	1.44868	5.36338	3.06593	7.12239	4.92139	3.20727	2.75583	3.01279	4.46853	5.11007	6.19595
Bacteroidetes;Prevotellaceae	5.80434	4.7294	5.25311	2.60935	4.29638	3.42161	3.05874	2.3779	3.53679	3.22146	5.07884	4.19386	3.42997	5.63103	3.82508	4.35239	3.8465	4.93639	4.69543
Bacteroidetes;Bacteroidales_uc	3.83289	4.51732	3.8678	5.99071	3.82696	3.31732	3.0659	2.88455	3.37248	3.58656	3.86593	3.90339	3.2304	4.18158	3.46845	4.07924	4.18721	4.19659	4.39593
Bacteroidetes;Bacteroidetes_uc	1.70915	2.13957	2.18572	0.964427	2.29506	1.31489	1.74363	1.92393	1.71593	2.24071	1.75736	2.2919	2.08175	2.12462	1.87366	1.98228	2.07455	2.30152	2.40747
Bacteroidetes;Flavobacteriaceae	1.47224	1.50282	1.61435	1.15919	1.55049	1.2804	1.36252	1.26596	1.43087	1.52912	1.44076	1.62343	1.27662	1.47459	1.22191	1.39841	1.43795	1.47735	1.64184
Bacteroidetes;Odoribacteraceae	1.28186	1.03288	1.70424	0.405951	0.643713	0.462098	0.555565	0.530973	0.530538	0.664338	0.816365	0.911189	0.676396	0.679613	0.878029	1.2406	1.42114	0.851227	1.08944
Bacteroidetes;Bacteroidia_uc	0.922263	0.967434	1.00605	1.09349	1.0081	1.07502	0.991251	0.797136	1.17946	0.966439	1.05303	0.974853	0.766278	0.939922	0.903525	0.989995	0.944813	0.983851	1.03092
Bacteroidetes;Sphingobacteriaceae	0.918033	0.962021	1.09471	0.858832	0.977421	1.08304	1.0494	0.849828	1.19529	0.92635	0.906373	0.86742	0.765516	0.971351	0.871336	0.889362	0.873083	0.939643	0.991749
Bacteroidetes;Marinilabiliaceae	0.423057	0.445335	0.403896	0.204149	0.397847	0.308065	0.333697	0.306695	0.323865	0.486799	0.346184	0.477479	0.380092	0.449624	0.334958	0.386196	0.396754	0.45065	0.500337
Bacteroidetes;Chitinophagaceae	0.361713	0.416794	0.464234	0.36606	0.435029	0.312076	0.362325	0.344525	0.365042	0.485367	0.335484	0.465542	0.342007	0.383438	0.337507	0.35483	0.335112	0.40148	0.428931
Bacteroidetes;Prolixibacteraceae	0.321523	0.385793	0.33617	0.279238	0.343933	0.310472	0.306858	0.293184	0.356727	0.372258	0.301495	0.35413	0.288687	0.330932	0.336551	0.322484	0.325025	0.369451	0.380831
Bacteroidetes;Cytophagaceae	0.281333	0.270645	0.289377	0.220574	0.283513	0.224631	0.231709	0.248598	0.256163	0.239104	0.23037	0.262613	0.242223	0.272881	0.241259	0.255504	0.24545	0.277427	0.291078
Bacteroidetes;Cyclobacteriaceae	0.158646	0.164848	0.156387	0.12202	0.148263	0.0954681	0.117197	0.106735	0.116402	0.131722	0.135327	0.155181	0.125682	0.131633	0.124294	0.125465	0.113198	0.154728	0.153225
Bacteroidetes;Blattabacteriaceae	0.778424	0.125973	0.0394045	0.00703961	0.108293	0.0112315	0.065308	0.164831	0.0067307	0.00429529	0.0107002	0.19895	0.00914049	0.00554635	0.00414315	0.0196039	0.195015	0.0604475	0.0768605
Bacteroidetes;Flammeovirgaceae	0.120571	0.1181	0.120676	0.0821288	0.128743	0.0818298	0.102882	0.116193	0.106108	0.151767	0.0988198	0.171097	0.122635	0.117213	0.0879622	0.102267	0.116561	0.129917	0.14182
Bacteroidetes;Hymenobacteraceae	0.105764	0.112687	0.130527	0.0821288	0.12363	0.100282	0.134195	0.101331	0.119173	0.131722	0.0912667	0.143244	0.109686	0.116104	0.104216	0.115336	0.126648	0.117286	0.121985
Firmicutes;Clostridiaceae	2.50026	2.85506	2.77186	0.220574	1.73175	0.938636	1.75884	4.22752	1.38969	2.18344	2.69394	2.71367	4.8178	2.95953	4.0281	3.58522	3.02385	2.33399	2.35193
Firmicutes;Lachnospiraceae	2.33316	2.8216	2.9972	0.152525	1.39339	0.610514	1.22922	3.92488	1.00169	1.80688	2.4	2.34363	4.11551	2.8194	3.40121	2.94646	2.57778	1.97808	2.01325
Firmicutes;Clostridiales_uc	2.24643	2.65036	2.72507	0.147832	1.69922	0.76214	1.44662	3.62359	1.11255	1.92858	2.83242	2.76938	4.87721	3.0272	3.64661	3.27058	2.77056	2.2758	2.3673
Firmicutes;Ruminococcaceae	2.54257	2.62723	3.05385	0.190069	1.72803	1.29323	2.36093	2.48463	1.10423	2.01019	3.28938	4.26548	5.17047	3.41101	4.97911	4.10832	3.00816	3.11711	2.89789
Firmicutes;Firmicutes_uc	0.734003	0.801602	0.754842	0.0375446	0.315117	0.235862	0.396321	0.618793	0.25933	0.409484	0.706845	0.767945	1.17912	0.82049	1.10718	0.971045	0.772214	0.728979	0.618355
Firmicutes;Eubacteriaceae	0.478054	0.458621	0.518415	0.0234654	0.218909	0.176496	0.292544	0.41343	0.19717	0.302102	0.48214	0.429731	0.706103	0.479944	0.704335	0.623403	0.435981	0.427643	0.393228
Firmicutes;Erysipelotrichaceae	0.579588	0.407936	0.386657	0.0375446	0.0715753	0.0577622	0.0930416	0.159427	0.0578048	0.090201	0.20834	0.226802	0.385424	0.210761	0.316154	0.266939	0.416928	0.307651	0.230582
Firmicutes;Peptococcaceae	0.406134	0.387269	0.453152	0.0610099	0.244007	0.205377	0.419582	0.421536	0.182917	0.240536	0.43871	0.413815	0.725907	0.491407	0.76457	0.6747	0.458397	0.425839	0.393724
Firmicutes;Enterococcaceae	0.465362	0.302631	0.539349	0.640604	0.390876	0.611317	0.988567	1.41728	0.325053	0.493958	0.301495	0.580933	0.402182	0.281755	0.396149	0.326731	0.485295	0.255323	0.320831
Firmicutes;Bacillaceae	0.310947	0.301647	0.299228	0.0844753	0.191022	0.174891	0.359641	0.320205	0.161141	0.21906	0.264988	0.298424	0.373998	0.297285	0.398061	0.353196	0.275711	0.282389	0.262813
Firmicutes;Paenibacillaceae	0.245373	0.297218	0.305385	0.0844753	0.198924	0.181309	0.345327	0.366142	0.17777	0.207606	0.261841	0.31434	0.450169	0.305049	0.460208	0.407434	0.309334	0.270209	0.278681
Firmicutes;Sporomusaceae	0.274987	0.254899	0.253666	0.0539703	0.1557	0.362618	0.38827	0.298588	0.13501	0.151767	0.281983	0.266592	0.456263	0.325756	0.421964	0.351563	0.325025	0.238632	0.242978
Firmicutes;Peptostreptococcaceae	0.164992	0.212088	0.203179	0.0328515	0.12456	0.0938636	0.186978	0.171587	0.0894787	0.117405	0.169315	0.190992	0.277262	0.188206	0.300219	0.252236	0.177082	0.186756	0.16711
Firmicutes;Oscillospiraceae	0.173453	0.125973	0.148998	0.00469307	0.0720401	0.0738073	0.14493	0.135108	0.0692866	0.0744516	0.203304	0.262613	0.3123	0.204106	0.317429	0.275761	0.165875	0.138488	0.163639
Firmicutes;Clostridia_uc	0.0909572	0.102845	0.0985112	0.00703961	0.055773	0.0529487	0.113618	0.0986287	0.0502823	0.0472482	0.100708	0.155181	0.179001	0.105011	0.171781	0.15095	0.109836	0.100595	0.0922326
Firmicutes;Streptococcaceae	0.194606	0.095464	0.161312	0.0633565	0.0771526	0.0505419	0.099304	0.206715	0.0546375	0.110246	0.0780488	0.202929	0.144724	0.0658167	0.0873248	0.0748214	0.164754	0.0866113	0.0971914
Firmicutes;Christensenellaceae	0.101534	0.0915273	0.103437	0.00469307	0.041365	0.0657847	0.145825	0.0716071	0.0471149	0.0515434	0.0717545	0.0954958	0.121873	0.0839348	0.127163	0.11991	0.121044	0.0951822	0.0862821
Firmicutes;Acidaminococcaceae	0.101534	0.0870986	0.0664951	0.00703961	0.05159	0.245489	0.220079	0.181044	0.0716622	0.0558387	0.088749	0.11937	0.142439	0.102053	0.136087	0.103247	0.104232	0.0694695	0.0743811
Firmicutes;Selenomonadaceae	0.0719196	0.0782411	0.072652	0.0140792	0.0525195	0.0866433	0.109145	0.128352	0.0483027	0.0687246	0.0560189	0.0716218	0.11578	0.0865231	0.111546	0.0927917	0.0975074	0.0636052	0.07091
Firmicutes;Lactobacillaceae	0.0909572	0.0762728	0.0911229	0.035198	0.0571673	0.0449262	0.0814114	0.0851179	0.0423638	0.0687246	0.0648308	0.0875378	0.105877	0.0639679	0.0949737	0.0839699	0.0717296	0.0748827	0.0733894
Firmicutes;Veillonellaceae	0.0803808	0.0644628	0.0689579	0.00469307	0.0506604	0.0657847	0.10825	0.101331	0.0479068	0.0372258	0.0654603	0.0358109	0.0959751	0.0550938	0.0838191	0.0807026	0.0661257	0.0599964	0.0674389
Firmicutes;Clostridiales Family XIII. Incertae Sedis	0.107879	0.0605261	0.0775776	0.00703961	0.028816	0.0224631	0.0393637	0.0486388	0.0197962	0.0357941	0.0648308	0.0795798	0.124158	0.0724723	0.110909	0.0921382	0.0919035	0.0618008	0.0619843
Firmicutes;Staphylococcaceae	0.323638	0.0560974	0.1059	0.112634	0.0794765	0.0722027	0.11988	0.299939	0.0411761	0.14604	0.0472069	0.214866	0.14701	0.054724	0.0659717	0.0343068	0.218551	0.0554854	0.07091
Proteobacteria;Desulfovibrionaceae	3.98731	3.58974	4.49581	2.62577	3.50022	3.02209	3.50516	4.36263	2.214	4.11202	2.97655	4.96578	5.68081	3.56409	4.42966	4.04232	4.32171	3.57136	4.08353
Proteobacteria;Deltaproteobacteria_uc	0.581703	0.730742	0.616927	0.140792	0.960689	0.742084	1.73469	0.516112	0.645355	0.4553	0.193863	0.0795798	0.408275	0.633393	0.649837	0.701165	0.536851	0.620715	0.904971
Proteobacteria;Pseudomonadaceae	0.676891	0.334124	0.74376	0.112634	0.113405	0.116327	0.157455	0.154023	0.077601	0.090201	0.0786782	0.55308	0.0982603	0.101313	0.243171	0.230345	0.54918	0.490346	1.30564
Proteobacteria;Desulfobacteraceae	0.124802	0.23866	0.213031	0.0610099	0.19567	0.122745	0.255864	0.124299	0.107691	0.131722	0.0868607	0.131307	0.241461	0.173786	0.180068	0.186237	0.209585	0.220137	0.221656
Proteobacteria;Enterobacteriaceae	0.755156	0.200278	0.200717	1.08645	0.679965	0.80145	0.56809	1.32541	0.482631	0.572705	0.327931	0.35413	0.305445	0.445187	0.282372	0.242761	0.68031	0.307651	0.857863
Proteobacteria;Oxalobacteraceae	0.181914	0.138275	0.155155	0.096208	0.123165	0.0577622	0.114513	0.0553942	0.0439475	0.054407	0.149803	0.230781	0.234606	0.18266	0.27791	0.23884	0.236483	0.116384	0.133886
Proteobacteria;Yersiniaceae	0.137493	0.133354	0.0898915	0.964427	0.459662	0.600085	0.372166	0.925488	0.367021	0.393735	0.242329	0.163139	0.179763	0.318361	0.186442	0.111742	0.229759	0.163298	0.0952079
Proteobacteria;Desulfomicrobiaceae	0.158646	0.126465	0.140379	0.0797822	0.114335	0.125151	0.152087	0.168885	0.0704744	0.124563	0.0799371	0.167118	0.173669	0.117952	0.149791	0.139187	0.150184	0.101949	0.120002
Proteobacteria;Budviciaceae	0.122686	0.109242	0.0541812	0.978506	0.533097	0.729248	0.414214	1.10653	0.402654	0.410916	0.227852	0.155181	0.173669	0.391573	0.172737	0.094752	0.195015	0.198935	0.0664472
Proteobacteria;Burkholderiaceae	0.118456	0.106782	0.116982	0.0915149	0.100856	0.108304	0.197713	0.12565	0.0748296	0.0773152	0.0623131	0.0716218	0.118826	0.0983553	0.127482	0.128732	0.145701	0.0956333	0.119506
Proteobacteria;Proteobacteria_uc	0.30037	0.0964481	0.155155	0.117327	0.136644	0.133174	0.175348	0.293184	0.0728499	0.161789	0.0780488	0.246697	0.140154	0.0872626	0.11314	0.0790689	0.199498	0.106911	0.173556
Proteobacteria;Enterobacterales_uc	0.105764	0.0939877	0.0307848	0.415337	0.234246	0.315285	0.190556	0.458015	0.178957	0.201878	0.113297	0.0835588	0.0952134	0.163802	0.0994356	0.055871	0.154667	0.106009	0.0991749
Proteobacteria;Desulfohalobiaceae	0.103649	0.0925115	0.0825032	0.0586634	0.0780822	0.0609712	0.0948308	0.086469	0.051866	0.0715881	0.0686074	0.0557059	0.125682	0.0831953	0.0959298	0.0891976	0.0840581	0.0744316	0.0808275
Proteobacteria;Gammaproteobacteria_uc	0.137493	0.0900511	0.0911229	0.124366	0.106898	0.114722	0.148509	0.158076	0.0720581	0.0830422	0.0604249	0.139265	0.0830261	0.0961368	0.0889184	0.0931184	0.134493	0.109166	0.148762
Proteobacteria;Moraxellaceae	0.399788	0.083654	0.171163	0.133753	0.128278	0.101886	0.178926	0.428292	0.088291	0.266308	0.0749017	0.298424	0.207946	0.0857836	0.0854126	0.0516235	0.344078	0.0951822	0.132398
Proteobacteria;Rhodospirillaceae	0.126917	0.0802094	0.174857	0.0234654	0.150122	0.0433216	0.0742543	0.052692	0.0304861	0.0458164	0.0490952	0.0278529	0.06246	0.0458498	0.124932	0.0780888	0.0773335	0.0496211	0.139341
Proteobacteria;Orbaceae	0.0909572	0.0782411	0.072652	0.35902	0.193811	0.239071	0.15835	0.366142	0.150451	0.167516	0.106373	0.0716218	0.0898815	0.138289	0.0924241	0.0682868	0.089662	0.11458	0.0957037
Proteobacteria;Desulfobulbaceae	0.120571	0.077749	0.0960485	0.0281584	0.074364	0.0746095	0.12167	0.0824157	0.0407801	0.0587023	0.0516129	0.0557059	0.075409	0.0706236	0.082863	0.0774353	0.0818166	0.0848069	0.0912409
Proteobacteria;Morganellaceae	0.103649	0.0713519	0.0554126	0.607753	0.316047	0.409951	0.267494	0.587719	0.232803	0.270603	0.140362	0.107433	0.108924	0.210022	0.125569	0.0718809	0.128889	0.118639	0.0659513
Proteobacteria;Rhodobacteraceae	0.0613432	0.0674153	0.0615695	0.0187723	0.0562377	0.0754118	0.116302	0.0621496	0.0403842	0.0529752	0.0314713	0.103454	0.0685537	0.0495474	0.0729832	0.0666532	0.0537972	0.0577409	0.0619843
Proteobacteria;Erwiniaceae	0.0846113	0.0634786	0.056644	0.443495	0.233782	0.29924	0.217395	0.445856	0.179749	0.221923	0.116444	0.0875378	0.0845495	0.169718	0.101029	0.0581582	0.0874204	0.080747	0.0694224
Proteobacteria;Comamonadaceae	0.0676891	0.0615103	0.0677265	0.0633565	0.0553082	0.0593667	0.129721	0.0783625	0.0320698	0.0214764	0.0434304	0.0517269	0.0594132	0.0599006	0.0809508	0.0758016	0.0851789	0.0595453	0.066943
Proteobacteria;Vibrionaceae	0.11211	0.0615103	0.0837346	0.197109	0.115729	0.177298	0.139562	0.271567	0.110067	0.161789	0.0786782	0.0835588	0.0982603	0.104641	0.0790385	0.0640393	0.118802	0.0712739	0.0664472
Proteobacteria;Pasteurellaceae	0.0338445	0.0546211	0.0406359	0.161911	0.080406	0.12114	0.0858845	0.182395	0.0736418	0.0944963	0.0453186	0.0397899	0.067792	0.0794977	0.0586415	0.035287	0.0582803	0.0563876	0.0476039
Proteobacteria;Anaplasmataceae	0.571126	0.053637	0.215493	0.187723	0.117123	0.0786208	0.137773	0.440451	0.0479068	0.254854	0.0660897	0.262613	0.183571	0.0573123	0.0701148	0.0205841	0.267865	0.058192	0.0808275
Proteobacteria;Pectobacteriaceae	0.0444209	0.0511766	0.0369417	0.422377	0.223557	0.279986	0.178926	0.432345	0.159557	0.157494	0.097561	0.0596849	0.0830261	0.13718	0.0799946	0.0503166	0.0975074	0.0676651	0.0471081
Proteobacteria;Bradyrhizobiaceae	0.0465362	0.0472399	0.0701893	0.0211188	0.0608855	0.0425194	0.0867792	0.0513409	0.0768092	0.0429529	0.0245476	0.0915168	0.0472259	0.0388245	0.0423876	0.0333266	0.114319	0.0175929	0.0282648
Proteobacteria;Rhizobiaceae	0.0338445	0.0472399	0.0381731	0.030505	0.0339286	0.0409149	0.112723	0.0553942	0.0320698	0.0314988	0.0270653	0.0477479	0.049511	0.0399337	0.0468495	0.0424751	0.0403479	0.0383436	0.0436369
Proteobacteria;Aeromonadaceae	0.029614	0.0255883	0.0295534	0.100901	0.0455479	0.0521464	0.0563617	0.0851179	0.0419679	0.0587023	0.038395	0.0278529	0.0289449	0.0358664	0.0318704	0.0225445	0.0313817	0.0297726	0.035703
Proteobacteria;Hafniaceae	0.0190375	0.0172229	0.0110825	0.178337	0.0841242	0.100282	0.0635188	0.166183	0.0613682	0.0801787	0.0358773	0.0238739	0.03123	0.0480684	0.0293207	0.0156831	0.0212947	0.0297726	0.0133886
Fusobacteria;Fusobacteriaceae	1.81491	5.87792	4.88123	7.62624	9.34662	6.97719	4.87663	6.76214	12.2546	7.92051	2.62722	0.0835588	0.106639	0.0732119	6.39511	3.68128	1.94118	11.9772	4.7237
Actinobacteria;Eggerthellaceae	0.190375	0.150577	0.144073	0.0140792	0.107828	0.0778185	0.568985	0.289131	0.0304861	0.350782	0.106373	0.187013	0.310015	0.0580518	0.131306	0.151277	0.314938	0.127661	0.106117
Actinobacteria;Coriobacteriaceae	0.0740349	0.0551132	0.0578754	0.00703961	0.0311399	0.0240676	0.112723	0.0783625	0.0130655	0.0730199	0.029583	0.015916	0.0891198	0.0325386	0.0522674	0.0516235	0.0952658	0.0347348	0.0327277
Synergistetes;Synergistaceae	0.213644	0.283439	0.200717	0.0164258	0.0901663	0.100282	0.215606	0.118895	0.0803725	0.0744516	0.113297	0.107433	0.14701	0.139029	0.262293	0.293731	0.219672	0.145706	0.200829
Spirochaetes;Spirochaetaceae	0.232681	0.230787	0.217956	0.0375446	0.141756	0.193343	0.424055	0.224279	0.137781	0.143176	0.173092	0.258634	0.319155	0.221115	0.322528	0.267593	0.223034	0.18856	0.216201
Verrucomicrobia;Akkermansiaceae	0.0951877	0.0944798	0.0874287	0.035198	0.0390411	0.0473329	0.041153	0.0432345	0.0443434	0.0515434	0.0390244	0.0636639	0.0479876	0.0314293	0.0892371	0.136574	0.225276	0.157434	0.114051
Deferribacteres;Deferribacteraceae	0.145955	0.139259	0.109594	0.00234654	0.0599559	0.00641802	0.0205765	0.0108086	0.00712662	0.0114541	0.0264359	0.00795798	0.012949	0.0129415	0.0621472	0.0695937	0.0706088	0.0703717	0.0530586
Planctomycetes;Planctomycetes_uc	0.0317292	0.0605261	0.0467928	0.0140792	0.0264922	0.0689937	0.152087	0.0499899	0.0273187	0.0357941	0.0182533	0.0318319	0.0258981	0.0347571	0.0331452	0.0424751	0.0336232	0.0284193	0.0347112
Cyanobacteria;Aphanizomenonaceae	0.200952	0.024112	0.114519	0.0539703	0.0692514	0.0505419	0.0805167	0.244545	0.031278	0.141744	0.0377655	0.230781	0.114256	0.0292108	0.0302769	0.00882174	0.190532	0.0405991	0.0456204
Lentisphaerae;Lentisphaerae_uc	0.0317292	0.0398587	0.028322	0.00703961	0.0264922	0.0449262	0.126143	0.0297237	0.0182125	0.02434	0.0138474	0.0278529	0.0350385	0.0266225	0.0382445	0.0379008	0.0336232	0.0288704	0.0347112
