# Supplementary material for: Unraveling Assemblage, Functions and Stability of the Gut Microbiota of Blattella germanica by Antibiotic Treatment
Source: Front Microbiol. 2020 Mar 25;11:487. doi: 10.3389/fmicb.2020.00487 (PMC7109288; doi:10.3389/fmicb.2020.00487)
Supplement: Supplementary file 4 [file Data_Sheet_4.xlsx]

## Sheet: Table S7A. Vancomycin exp  
Table S7. Relative abundance of the sub roles, belonging to each main role, found at different time point analyzed.
A) Vancomycin experiment
Main role	Sub role	C0a	C10a	C30a	V10a	V30a	VV22n	VV34n	VV0a	VV10a	VV30a	VC22n	VC34n	VC0a	VC10a	VC30a	VF22n	VF34n	VF0a	VF10a	VF30a
Amino acid biosynthesis	Histidine family	0.376165	0.423723	0.36523	0.32563	0.275534	0.349933	0.369328	0.3633	0.322526	0.35779	0.320036	0.322358	0.334716	0.347546	0.370228	0.418522	0.419133	0.388986	0.39017	0.419656
	Other	0.004496	0.00702858	0.00541082	0.00808016	0.0120379	0.0100903	0.0183254	0.00514104	0.0136392	0.0320661	0	0.000634562	0.00909554	0.00618546	0.00597142	0.0123527	0.0101873	0.00437063	0.00698936	0.00546945
	Aromatic amino acid family	0.514043	0.616172	0.567234	0.513898	0.531004	0.495233	0.499485	0.54495	0.503847	0.556374	0.494208	0.531446	0.482064	0.51262	0.557332	0.55852	0.583585	0.547421	0.601907	0.607109
	Aspartate family	1.07454	1.31401	1.24449	1.13041	0.95233	0.998539	1.06898	1.03163	1.00208	0.999111	0.947141	1.01784	1.03143	1.15668	1.13324	1.23615	1.25449	1.15057	1.33332	1.28085
	Glutamate family	0.656416	0.867528	0.774649	0.665805	0.650045	0.693811	0.749463	0.683758	0.68597	0.682388	0.699497	0.698336	0.665793	0.783234	0.755716	0.82175	0.858641	0.747378	0.822277	0.857212
	Pyruvate family	0.627941	0.887944	0.747594	0.587427	0.64737	0.63892	0.690728	0.68033	0.63382	0.663261	0.560116	0.604738	0.740377	0.774343	0.721214	0.845279	0.866281	0.783435	0.817343	0.78959
	Serine family	0.493061	0.619854	0.527555	0.454913	0.399925	0.492408	0.471762	0.440415	0.442872	0.472553	0.402151	0.451808	0.543913	0.599217	0.538754	0.622048	0.584312	0.594406	0.603551	0.579265
Biosynthesis of cofactors, prosthetic groups, and carriers	Thiamine	0.488565	0.55258	0.592484	0.408856	0.48954	0.483529	0.505594	0.416424	0.482987	0.487742	0.379894	0.42357	0.429309	0.511074	0.517523	0.557343	0.589042	0.53868	0.58135	0.598657
	Pyridine nucleotides	0.328208	0.384899	0.384168	0.326438	0.307635	0.343071	0.330328	0.263907	0.312899	0.349351	0.42657	0.418494	0.383832	0.397029	0.378853	0.367641	0.391846	0.369318	0.380303	0.404242
	Chlorophyll and bacteriochlorphyll	0.109403	0.106098	0.137976	0.235941	0.151142	0.256294	0.225544	0.140522	0.231866	0.185646	0.167257	0.161496	0.0982318	0.126415	0.123409	0.142645	0.112788	0.0961538	0.118819	0.125797
	Other	1.06255	1.18582	1.14439	0.997899	0.862715	1.0167	1.09859	0.724886	0.948324	0.938354	0.999004	1.01689	0.995052	1.01867	1.02178	1.10822	1.15116	1.0271	1.15489	1.18737
	Biotin	0.164853	0.19747	0.217334	0.376535	0.318335	0.337017	0.346304	0.227919	0.292841	0.376917	0.359797	0.279207	0.251037	0.256697	0.247482	0.21382	0.201198	0.18903	0.235582	0.237175
	Folic acid	0.187333	0.242653	0.22004	0.160795	0.156492	0.140054	0.169158	0.13024	0.166077	0.148517	0.175685	0.173235	0.167358	0.181698	0.203028	0.233525	0.206656	0.218531	0.242161	0.211817
	Heme, porphyrin, and cobalamin	0.645925	0.75072	0.745791	1.05608	0.976406	1.20761	1.12819	1.00079	1.0454	1.0835	0.583455	0.756715	0.678527	0.713261	0.707945	0.827927	0.816436	0.65778	0.784864	0.799535
	Lipoate	0.0434613	0.0408327	0.0297595	0.0436328	0.064202	0.0548914	0.0545064	0.0325599	0.0625797	0.0765085	0.0401935	0.0418811	0.0436586	0.0413653	0.037819	0.0382346	0.0331086	0.0371503	0.041525	0.0492251
	Menaquinone and ubiquinone	0.502053	0.585381	0.54018	0.804783	0.545717	0.870594	0.776716	0.623779	0.730097	0.73752	0.90846	0.820489	0.580295	0.631304	0.581218	0.521755	0.539925	0.506993	0.615063	0.593187
	Molybdopterin	0.071936	0.0739675	0.0712424	0.126858	0.101653	0.106554	0.105254	0.090825	0.0978811	0.0916977	0.0525109	0.0542551	0.0618497	0.0556692	0.0636951	0.065293	0.0629427	0.0600962	0.065371	0.0954668
	Pantothenate and coenzyme A	0.340197	0.424727	0.378757	0.353911	0.3812	0.329348	0.326099	0.339308	0.343386	0.402795	0.267957	0.306493	0.314706	0.367262	0.363593	0.394699	0.39512	0.372596	0.399627	0.426617
	Pyridoxine	0.320715	0.340719	0.34539	0.240789	0.232732	0.251451	0.300255	0.229633	0.261551	0.213774	0.194269	0.244624	0.274685	0.274867	0.285965	0.302936	0.325265	0.298295	0.342478	0.343084
	Riboflavin, FMN, and FAD	0.238288	0.296874	0.254308	0.249677	0.211332	0.230867	0.221785	0.171368	0.243098	0.230088	0.195998	0.20306	0.234665	0.236981	0.233549	0.247054	0.263414	0.270979	0.301365	0.287892
	Glutathione and analogs	0.131883	0.14827	0.137976	0.224628	0.246108	0.191313	0.175266	0.167941	0.167682	0.159205	0.185409	0.168476	0.134614	0.155796	0.148622	0.142939	0.145532	0.44799	0.143898	0.140714
Cell envelope	Other	0.497557	0.185421	0.193888	0.112314	0.0869402	0.136018	0.0986754	0.0891113	0.103497	0.108575	0.812298	0.60442	0.216474	0.335175	0.540745	0.224702	0.334361	0.733173	0.211325	0.202867
	Biosynthesis and degradation of murein sacculus and peptidoglycan	2.08165	2.51791	2.3997	1.89156	1.84046	1.89577	1.9721	1.68455	1.84049	1.95941	1.83378	2.1004	2.26115	2.3296	2.34809	2.46349	2.60467	2.2924	2.57085	2.56865
	Biosynthesis and degradation of surface polysaccharides and lipopolysaccharides	2.54474	2.6876	2.58727	2.67453	2.83425	2.78574	2.72626	2.17466	2.55213	2.75206	2.93348	2.69308	2.65044	2.72238	2.62875	2.55113	2.62249	2.2465	2.78012	2.57263
	Surface structures	0.0704373	0.100074	0.0829658	0.116354	0.121716	0.0710359	0.12076	0.090825	0.140403	0.18002	0.0829802	0.0853486	0.067307	0.0479373	0.0437904	0.06794	0.0789513	0.0655594	0.08305	0.11635
Cellular processes	Adaptations to atypical conditions	0.720858	0.862508	0.808917	0.74095	0.652721	0.804805	0.809138	0.649484	0.746143	0.789838	0.836501	0.839843	0.844066	0.876789	0.83069	0.805868	0.834628	0.856643	0.901627	0.89351
	Pathogenesis	0.633936	0.751724	0.73046	2.14528	1.62378	2.23602	1.90678	1.4652	1.83006	1.84914	1.36831	1.21074	0.587572	0.865965	0.906328	0.687929	0.716019	0.574738	0.908616	0.940249
	Chemotaxis and motility	0.446603	0.534172	0.543787	0.589043	0.573806	0.479089	0.569968	0.642629	0.500638	0.674513	0.199671	0.38391	0.456596	0.482466	0.561977	0.713811	0.625425	0.484047	0.457597	0.564348
	Conjugation	0.0824266	0.1312	0.0748496	0.117162	0.123054	0.0573131	0.0897476	0.106248	0.0850442	0.105762	0.000216094	0.0206233	0.0418395	0.0560558	0.0709935	0.0814692	0.066581	0.0841346	0.0678379	0.0740862
	Sporulation and germination	0.791296	0.765111	0.976652	0.596315	0.3919	0.579992	0.533317	0.368441	0.478976	0.538935	0.728454	0.940421	0.935021	1.02679	1.04832	1.12322	1.0864	0.924388	0.924239	0.882571
	Biosynthesis of natural products	0.164853	0.173037	0.207415	0.192308	0.171205	0.193734	0.186543	0.123385	0.160461	0.194084	0.184545	0.174505	0.18373	0.192909	0.187768	0.197055	0.201198	0.167177	0.178023	0.209828
	Other	0.062944	0.0846777	0.0757514	0.124434	0.105666	0.1005	0.0944465	0.0822566	0.0826373	0.093948	0.0473246	0.0602834	0.067307	0.0691999	0.0636951	0.0808809	0.0829534	0.0841346	0.0855168	0.0800529
	Cell division	0.926176	0.901667	0.793586	0.73691	0.708897	0.743455	0.792222	0.75916	0.77663	0.799401	0.780316	0.816364	0.714909	0.798698	0.805478	0.833515	0.873922	0.78125	0.8342	0.892018
	Toxin production and resistance	1.04907	1.20055	1.16062	1.43665	1.47397	1.58943	1.45852	1.12246	1.4971	1.75632	1.53038	1.39445	1.2952	1.33645	1.3303	1.30968	1.2825	1.09047	1.21738	1.23709
	Detoxification	1.06106	1.31033	1.23637	1.15142	1.16901	1.27542	1.31896	1.13103	1.11761	1.2787	1.80612	1.59973	1.52623	1.61054	1.4557	1.47292	1.38474	1.24017	1.31194	1.27687
	DNA transformation	0.502053	0.550238	0.527555	0.294926	0.272859	0.35518	0.28193	0.166227	0.268772	0.306034	0.487509	0.512409	0.560285	0.617	0.611075	0.437345	0.510455	0.455638	0.547225	0.520592
Central intermediary metabolism	Amino sugars	0.461589	0.556597	0.541983	0.496122	0.453427	0.55295	0.517811	0.416424	0.473359	0.478741	0.434998	0.483854	0.474787	0.516873	0.47904	0.478815	0.530465	0.498252	0.55257	0.559873
	Other	0.319216	0.376866	0.328256	0.296542	0.337061	0.275668	0.294617	0.260479	0.332956	0.239652	0.39502	0.400409	0.318344	0.392777	0.416009	0.335582	0.318716	0.33326	0.333845	0.365459
	Phosphorus compounds	0.115397	0.126849	0.11994	0.113122	0.104328	0.110186	0.128278	0.0942523	0.121148	0.171582	0.0855733	0.0907424	0.0854981	0.0777049	0.0796189	0.128527	0.132434	0.124563	0.12293	0.126295
	Polyamine biosynthesis	0.221803	0.245331	0.268737	0.185844	0.15248	0.190505	0.194532	0.157658	0.180518	0.198585	0.206802	0.233519	0.212836	0.280665	0.248809	0.254996	0.256865	0.199956	0.239694	0.246125
	Sulfur metabolism	0.209813	0.191445	0.22004	0.324822	0.359799	0.295445	0.295086	0.272475	0.292039	0.293658	0.122742	0.176408	0.181911	0.185564	0.217625	0.237643	0.216116	0.203234	0.208858	0.223253
	Nitrogen metabolism	0.245781	0.315617	0.309318	0.436328	0.417313	0.435902	0.465184	0.353018	0.45972	0.488867	0.428947	0.385814	0.32562	0.350252	0.352977	0.342641	0.307801	0.252404	0.281219	0.288389
	Nitrogen fixation	0.308725	0.427405	0.362525	0.50905	0.529667	0.50492	0.554462	0.438702	0.531928	0.689139	0.16985	0.260488	0.369279	0.321258	0.319803	0.453521	0.381659	0.358392	0.377836	0.412198
	One-carbon metabolism	0.035968	0.0354776	0.0369739	0.0412088	0.0334386	0.0540842	0.0535666	0.0342736	0.0353014	0.0376917	0.0276601	0.0450539	0.0345631	0.0324737	0.0278666	0.0364699	0.0389299	0.0338724	0.0353579	0.0328167
DNA metabolism	Other	0.140875	0.164	0.148797	0.10989	0.140442	0.119066	0.110422	0.0599788	0.116334	0.123764	0.138733	0.134844	0.154624	0.147678	0.15592	0.149409	0.159722	0.146416	0.175967	0.167067
	Degradation of DNA	0.0869226	0.120155	0.111824	0.0702973	0.0882778	0.0778973	0.0733017	0.0771155	0.0794281	0.0776336	0.0806032	0.0882041	0.0927745	0.0811842	0.0922252	0.0979394	0.10733	0.103802	0.11553	0.115853
	DNA replication, recombination, and repair	6.74849	7.38336	7.14498	5.86538	6.03232	6.00294	5.72693	4.82401	5.69476	5.83434	6.92777	6.9713	6.59609	7.10594	7.25726	7.18046	7.34102	6.83129	7.36102	7.38277
	Chromosome-associated proteins	0.230795	0.191111	0.167735	0.20766	0.196619	0.234499	0.213797	0.277616	0.233471	0.277343	0.669676	0.503842	0.356545	0.412493	0.370228	0.317053	0.261231	0.220717	0.153355	0.173034
	Restriction	0.155861	0.179396	0.201102	0.218972	0.165855	0.15862	0.15929	0.157658	0.176507	0.168769	0.182816	0.225904	0.198283	0.192523	0.203028	0.196467	0.208475	0.148601	0.147599	0.179498
Energy metabolism	Biosynthesis and degradation of polysaccharides	0.660912	0.698507	0.678156	0.584195	0.548392	0.633269	0.577956	0.551805	0.619379	0.631758	0.833043	0.833815	0.71309	0.85746	0.803487	0.776751	0.742943	0.634834	0.707569	0.729426
	Aerobic	0.148368	0.143919	0.139779	0.153523	0.141779	0.146915	0.163989	0.186791	0.155647	0.150767	0.107399	0.119298	0.136433	0.158116	0.181796	0.144409	0.137892	0.157343	0.152121	0.165078
	Amino acids and amines	1.40575	1.83212	1.66202	1.4512	1.42849	1.5075	1.54075	1.4412	1.48908	1.49642	1.10964	1.27959	1.5808	1.52742	1.62423	1.75526	1.7795	1.7417	1.90069	1.87851
	Anaerobic	0.26976	0.283151	0.336372	0.542178	0.378524	0.467788	0.483979	0.555232	0.465336	0.406733	0.257152	0.30459	0.372917	0.327443	0.396767	0.271466	0.302343	0.295017	0.321099	0.369437
	ATP-proton motive force interconversion	0.526032	0.654662	0.599699	0.463801	0.532342	0.475456	0.505124	0.421565	0.466139	0.480991	0.643961	0.623457	0.620316	0.641742	0.593824	0.651459	0.65817	0.635927	0.6681	0.665284
	Electron transport	1.62605	1.73807	1.77655	2.26244	1.92874	2.43863	2.35129	1.99986	2.24324	2.05785	1.76095	2.02457	1.67358	1.70294	1.7828	1.61468	1.78859	1.69362	1.8604	1.8984
	Entner-Doudoroff	0.017984	0.0388246	0.0297595	0.0808016	0.0307635	0.0811262	0.0737716	0.0805429	0.0681959	0.0506306	0.0522948	0.0545723	0.0491159	0.0351798	0.0331745	0.0355876	0.0400214	0.0469843	0.0370025	0.0427612
	Fermentation	0.690885	0.840752	0.751202	0.674693	0.699535	0.699058	0.667704	0.654625	0.641843	0.572126	0.546719	0.676126	0.862257	0.813002	0.778275	0.897631	0.858277	0.774694	0.822688	0.792573
	Glycolysis	0.860234	1.07403	0.904508	0.883161	0.797175	0.85566	0.844849	0.724886	0.832792	0.826967	0.790905	0.850948	0.873172	0.917768	0.907655	0.978218	1.03728	0.952797	1.03854	0.999915
	Pentose phosphate pathway	0.311723	0.425731	0.360721	0.39512	0.264833	0.342668	0.381075	0.359873	0.353014	0.319536	0.252398	0.24272	0.251037	0.304247	0.275349	0.380582	0.35801	0.335446	0.355224	0.371426
	Pyruvate dehydrogenase	0.058448	0.0689471	0.0432865	0.0468649	0.0588519	0.0488372	0.0653137	0.0822566	0.0826373	0.0832593	0.0181519	0.0298244	0.0582115	0.0521898	0.0457809	0.0870573	0.0542108	0.0611888	0.0620819	0.0656334
	Sugars	1.26338	1.55968	1.43296	1.84308	1.65721	2.10888	1.97445	1.20814	1.71372	1.88233	1.92951	1.84245	1.43528	1.70757	1.60631	1.62527	1.5139	1.39095	1.49367	1.47874
	TCA cycle	0.428619	0.53116	0.429258	0.413704	0.347761	0.438324	0.437931	0.411283	0.361839	0.360603	0.433485	0.412465	0.363822	0.47744	0.442548	0.481168	0.468614	0.480769	0.497478	0.447501
	Methanogenesis	0.0344693	0.0652654	0.0523046	0.0307046	0.0494891	0.0383432	0.0343014	0.0171368	0.0336968	0.0472553	0.00129657	0.0104703	0.0363822	0.0177832	0.033838	0.0294112	0.051664	0.0426136	0.0624931	0.0596668
	Photosynthesis	0.0254773	0.0247674	0.0207415	0.0242405	0.0535017	0.0266385	0.023964	0.0582651	0.0433244	0.0523183	0.0440832	0.0111048	0.0272866	0.0235821	0.0371555	0.0273525	0.0323809	0.034965	0.0246683	0.0323195
	Chemoautotrophy	0.0104907	0.0164	0.0180361	0.00404008	0.0120379	0	0.00939766	0.00514104	0.0128369	0.0528809	0.000864377	0.00349009	0.00545732	0.0046391	0.00862538	0.0152938	0.0178277	0.0131119	0.0185012	0.0218778
	Other	0.884213	1.11554	1.07675	1.00113	0.956343	1.09863	1.09765	0.853412	1.07027	1.08237	0.75633	0.812557	0.971404	0.933618	1.01381	1.10586	1.09186	1.0413	1.0484	1.12621
Fatty acid and phospholipid metabolism	Other	0.0464587	0.0793226	0.059519	0.0371687	0.0401263	0.0294638	0.0352412	0.0514104	0.0280806	0.0393794	0.0170714	0.0320454	0.0491159	0.0622412	0.0577237	0.0823515	0.0651257	0.0568182	0.0678379	0.051214
	Biosynthesis	0.972634	1.17143	1.06773	1.41726	1.21181	1.33071	1.2997	1.13103	1.33183	1.31696	1.1587	1.13555	0.99869	1.06467	1.04566	1.27968	1.04674	0.976836	1.06526	1.05411
	Degradation	0.031472	0.0488654	0.064028	0.0848416	0.0722273	0.106957	0.101495	0.0582651	0.0585682	0.115325	0.052727	0.0488613	0.0545732	0.0541228	0.0358285	0.0399993	0.0545746	0.0295017	0.0390582	0.0551918
Hypothetical proteins	Conserved	0.620448	0.698173	0.77014	0.821752	0.751699	0.791889	0.793162	0.730027	0.726888	0.765085	0.748767	0.745293	0.67307	0.692385	0.678751	0.765869	0.70947	0.639205	0.716203	0.752796
	Domain	0.00149867	0.0060245	0.00721442	0	0	0.00322891	0.000469883	0	0.00320922	0.00112513	0.00518626	0.00190369	0.00545732	0.00579887	0.00199047	0.00117645	0.00363831	0.00327797	0.00123342	0.00198889
Mobile and extrachromosomal element functions	Prophage functions	0.371669	0.451837	0.482464	0.534098	0.516291	0.475456	0.466594	0.291325	0.450895	0.443299	0.616517	0.618063	0.314706	0.54896	0.469751	0.41911	0.550476	0.417395	0.481032	0.525067
	Transposon functions	0	0.00334694	0.000901803	0	0	0	0	0	0	0	0.000216094	0.00222097	0	0.00154637	0.000663491	0.000588225	0.00109149	0.00218531	0	0.000497223
	Plasmid functions	0.140875	0.0870206	0.109118	0.223012	0.129742	0.231674	0.192652	0.174795	0.198169	0.143453	0.167257	0.164352	0.120061	0.133374	0.143314	0.112939	0.134981	0.108173	0.103196	0.135245
	Other	14.9267	1.18314	5.74539	4.93536	9.28522	1.54099	2.41473	17.4744	5.92903	3.97169	1.02494	1.54389	8.00771	1.34766	4.01677	1.06439	1.38838	9.44821	2.05199	2.45578
Protein fate	Degradation of proteins, peptides, and glycopeptides	1.60657	1.73171	1.64218	1.54089	1.56492	1.61849	1.66245	3.31597	1.54684	1.51386	1.55869	1.53786	1.43346	1.60783	1.47892	1.5988	1.6889	1.5035	1.69841	1.69851
	Protein modification and repair	1.26038	1.33309	1.35992	1.25081	1.23054	1.2734	1.27479	1.02649	1.27326	1.2427	1.34151	1.2631	1.16605	1.27498	1.24935	1.28086	1.37128	1.191	1.41391	1.3788
	Other	0.0104907	0.0224245	0.0153306	0.0121202	0.00401263	0.0137228	0.00751813	0.00171368	0.00641843	0.00618819	0.0142622	0.00951843	0.00363822	0.0208759	0.0179143	0.00970571	0.0145532	0.00546329	0.0152121	0.0248612
	Protein folding and stabilization	0.885712	1.12959	1.01633	0.774887	0.700872	0.791485	1.10798	0.772869	0.761387	0.798839	0.72867	0.793203	0.824056	0.865965	0.879125	0.971159	1.00126	0.91674	1.03977	1.10135
	Protein and peptide secretion and trafficking	2.4698	3.033	2.93988	3.79202	3.51907	4.41391	4.07107	3.1566	3.79731	3.91937	4.28104	3.9327	2.56494	3.07108	3.01225	2.84289	3.00233	2.41477	3.0564	3.06439
Protein synthesis	Other	0.388155	0.463217	0.46533	0.371687	0.378524	0.334999	0.372617	0.299894	0.341782	0.349914	0.313985	0.334414	0.363822	0.361463	0.39345	0.422934	0.432231	0.41521	0.482677	0.416673
	tRNA aminoacylation	2.59869	3.1893	2.81092	2.08306	2.15211	1.97972	2.07547	1.97587	2.04347	2.02129	1.72919	2.07026	2.37575	2.41968	2.54316	2.7523	2.90046	2.82889	3.00666	3.09223
	Ribosomal proteins: synthesis and modification	2.03669	2.13066	1.97856	1.98206	1.75084	1.69518	1.97633	2.22264	1.89745	1.75688	1.39467	1.70094	2.18839	1.7675	1.77948	1.77673	1.99416	2.49017	2.10832	2.10126
	tRNA and rRNA base modification	2.07266	2.58551	2.41052	1.96752	1.89396	1.94219	1.93404	1.64342	1.93756	1.93015	1.93512	2.1188	2.12836	2.18463	2.25388	2.27084	2.4373	2.25524	2.54741	2.597
	Translation factors	1.10751	1.53156	1.33828	0.999515	0.980418	0.934768	0.977826	0.851698	0.973997	0.96367	0.783342	0.937248	1.13876	1.14354	1.16045	1.31968	1.37128	1.3538	1.3769	1.42305
Purines, pyrimidines, nucleosides, and nucleotides	Other	0.181339	0.261731	0.217334	0.242405	0.159168	0.24459	0.250448	0.257052	0.268772	0.246965	0.231653	0.2754	0.181911	0.22113	0.217625	0.275583	0.234307	0.252404	0.232704	0.232203
	2'-Deoxyribonucleotide metabolism	0.361179	0.441462	0.407615	0.383807	0.415976	0.358812	0.385304	0.401001	0.30648	0.344851	0.286541	0.325848	0.30561	0.392004	0.356958	0.411463	0.417314	0.416302	0.41525	0.413192
	Nucleotide and nucleoside interconversions	0.206816	0.310931	0.314729	0.242405	0.212669	0.210686	0.227893	0.217637	0.213413	0.215461	0.198591	0.211944	0.238303	0.238527	0.232885	0.267642	0.294703	0.264423	0.287797	0.292367
	Purine ribonucleotide biosynthesis	1.11351	1.43852	1.28417	0.998707	0.991119	1.0607	0.976886	0.928814	0.929871	1.01092	0.965509	1.08447	0.975042	1.23516	1.1903	1.29145	1.3469	1.24235	1.36991	1.4146
	Pyrimidine ribonucleotide biosynthesis	0.669904	0.858826	0.780059	0.577731	0.619282	0.52833	0.577016	0.568941	0.588891	0.629508	0.476488	0.563174	0.63305	0.688133	0.737802	0.784104	0.795334	0.755026	0.833789	0.805004
	Salvage of nucleosides and nucleotides	0.299733	0.383225	0.370641	0.30543	0.256808	0.270017	0.270183	0.179936	0.242296	0.267217	0.274872	0.307445	0.2856	0.32435	0.314495	0.374993	0.357282	0.343094	0.370025	0.371923
Regulatory functions	Other	0.2248	0.259388	0.246192	0.1915	0.184581	0.16871	0.184194	0.161086	0.190948	0.159205	0.168121	0.189099	0.225569	0.227316	0.211654	0.28176	0.270326	0.255682	0.266007	0.259053
	DNA interactions	2.75305	3.17558	3.1509	3.55446	3.20609	3.50175	3.65146	3.1189	3.33357	3.50364	2.75974	3.24801	3.32169	3.4078	3.48266	3.73582	3.27339	3.01683	2.99309	3.15786
	RNA interactions	0.00749333	0.0107102	0.0153306	0.0161603	0.0133754	0.0113012	0.00845789	0.00685471	0.0160461	0.00618819	0.00561845	0.0066629	0.0127338	0.00811842	0.00862538	0.0164703	0.0112788	0.00983392	0.00657822	0.00795557
	Protein interactions	0.140875	0.155968	0.160521	0.18342	0.185918	0.188891	0.212857	0.164513	0.193355	0.15583	0.136355	0.153881	0.161901	0.15541	0.161892	0.175585	0.165907	0.154065	0.142254	0.144692
	Small molecule interactions	0.268261	0.280809	0.291282	0.308662	0.370499	0.260734	0.297906	0.341022	0.271179	0.360603	0.0855733	0.224635	0.281962	0.259016	0.300561	0.391758	0.315441	0.276442	0.266418	0.287892
Signal transduction	Two-component systems	2.10113	2.4416	2.17244	2.29719	2.14676	2.7256	2.42366	1.64685	2.12932	2.81338	5.58409	4.35373	2.82871	3.50677	2.96978	3.08524	2.57301	2.1733	2.12435	2.20518
	PTS	0.326709	0.291854	0.267835	0.449257	0.32101	0.473842	0.449678	0.404428	0.413989	0.307159	0.306854	0.444511	0.294695	0.310046	0.231558	0.296171	0.279786	0.295017	0.272585	0.236181
	Other	0.148368	0.168017	0.167735	0.144635	0.155155	0.14409	0.169158	0.183364	0.140403	0.170456	0.0605064	0.125009	0.152805	0.136467	0.170517	0.240584	0.188101	0.173733	0.137731	0.161597
Transcription	Degradation of RNA	0.443605	0.592744	0.53026	0.428248	0.39725	0.395944	0.422895	0.455839	0.398745	0.419672	0.32198	0.379785	0.403842	0.450766	0.434586	0.498815	0.525008	0.479677	0.53818	0.549929
	DNA-dependent RNA polymerase	0.626442	0.75574	0.624949	0.462993	0.525654	0.47586	0.471293	0.421565	0.430035	0.464114	0.387673	0.464499	0.507531	0.52963	0.551361	0.593813	0.669813	0.606425	0.693591	0.706057
	Transcription factors	0.454096	0.55325	0.503206	0.441984	0.405275	0.369306	0.422425	0.392432	0.43164	0.454551	0.399126	0.441338	0.418395	0.470095	0.471742	0.521755	0.50718	0.503715	0.520913	0.537001
	RNA processing	0.230795	0.304237	0.298497	0.338559	0.259483	0.294234	0.292737	0.243342	0.295248	0.321786	0.338836	0.316012	0.267409	0.328603	0.267387	0.284701	0.306346	0.255682	0.291086	0.27397
Transport and binding proteins	Unknown substrate	6.06061	6.63933	6.4046	7.20265	8.14429	8.47507	8.0787	5.11704	7.80482	8.74841	12.2031	9.48734	8.06592	9.01879	7.66664	7.68281	6.93061	6.00087	6.91001	6.18993
	Amino acids, peptides and amines	1.28735	1.50077	1.54298	1.76632	1.69333	1.67055	1.79636	1.63314	1.63429	1.68825	1.17361	1.37034	1.94826	1.56531	1.49484	1.58968	1.56302	1.38658	1.58083	1.50907
	Anions	0.941162	1.04324	1.05601	1.34454	1.2399	1.30165	1.38334	1.25099	1.31498	1.29727	1.01348	1.15744	1.06964	1.11106	1.07618	1.12704	1.08058	1.08064	1.08047	1.08096
	Carbohydrates, organic alcohols, and acids	1.78341	2.16346	1.83697	2.76261	2.37012	2.79623	2.71498	2.66477	2.74789	2.38527	1.86857	2.25999	2.13563	2.2604	1.95995	2.36555	1.93995	1.90887	1.9488	1.87901
	Cations and iron carrying compounds	3.42895	4.09465	4.08156	3.57143	3.56455	3.71445	3.81263	3.04349	3.55581	3.43782	4.18337	4.08087	4.09845	4.31707	4.11232	4.20522	4.44456	3.68007	4.20759	4.0469
	Nucleosides, purines and pyrimidines	0.0734346	0.0840083	0.0892785	0.164027	0.120379	0.191313	0.176676	0.133667	0.186135	0.1142	0.147376	0.14119	0.0909554	0.109405	0.0749745	0.106175	0.0960513	0.0852273	0.102374	0.095964
	Other	2.0172	2.22371	2.36813	2.60585	2.36745	2.74094	2.58483	1.68626	2.5064	2.72505	2.45397	2.45671	2.39213	2.49429	2.38591	2.26084	2.4977	2.25415	2.46519	2.43142
	Porins	0.821269	0.893299	1.06593	1.09001	1.10481	1.4853	1.22451	0.673476	1.11921	1.21514	1.7495	1.48488	0.985956	1.27034	1.15381	0.829985	0.94123	0.702579	0.97152	0.898482
Unclassified	Role category not yet assigned	0.00599466	0.0177388	0.00631262	0.00969619	0.0133754	0.0104939	0.015976	0.0205641	0.01043	0.0135015	0.00108047	0.010153	0.0200102	0.0100514	0.0072984	0.0170585	0.0138256	0.0120192	0.011923	0.0109389
Unknown function	General	1.6815	1.97972	1.86854	1.63946	1.55289	1.65683	1.70098	1.3024	3.08967	1.5628	1.67127	1.79105	1.64811	1.8019	1.8664	1.89673	1.9072	1.73077	1.89905	1.87801
	Enzymes of unknown specificity	1.27087	1.54763	1.48617	1.50452	1.25996	1.54342	1.44066	1.20129	1.37756	1.39516	1.27388	1.38937	1.3425	1.40835	1.45437	1.56262	1.57502	1.45214	1.54958	1.5036

## Sheet: Table S7B. Ampicillin exp
B) Ampicillin experiment
Main role	Sub role	C0a	C10a	C30a	A10a	A30a	AA22n	AA34n	AA0a	AA10a	AA30a	AC22n	AC34n	AC0a	AC10a	AF22n	AF34n	AF0a	AF10a	AF30a
Amino acid biosynthesis	Histidine family	0.376165	0.423723	0.36523	0.34232	0.40955	0.343525	0.363211	0.371878	0.342703	0.353345	0.354853	0.314795	0.418261	0.420676	0.387053	0.377057	0.414722	0.406299	0.393061
	Other	0.004496	0.00702858	0.00541082	0.00894955	0.0119771	0.0102455	0.0143583	0.00390423	0.00860227	0.00867105	0.00357405	0.00732082	0.00711501	0.00713426	0.010145	0.0112383	0.00708254	0.0106509	0.012167
	Aromatic amino acid family	0.514043	0.616172	0.567234	0.604094	0.562923	0.844347	0.557845	0.489981	0.491162	0.577709	0.565211	0.458772	0.564119	0.564591	0.524893	0.576824	0.602803	0.579219	0.603955
	Aspartate family	1.07454	1.31401	1.24449	1.09408	1.22366	1.10952	1.10612	1.06878	1.05059	1.17601	1.28257	1.05664	1.21362	1.3159	1.23173	1.31236	1.18515	1.32353	1.28801
	Glutamate family	0.656416	0.867528	0.774649	0.709252	0.758216	0.799147	0.825866	0.77499	0.73813	0.746794	0.763316	0.717441	0.875147	0.838891	0.808511	0.849526	0.822362	0.863033	0.808766
	Pyruvate family	0.627941	0.887944	0.747594	0.630943	0.736591	0.735263	0.752479	0.801343	0.64184	0.80966	0.746977	0.663755	0.796882	0.841597	0.756022	0.814435	0.866431	0.809152	0.799302
	Serine family	0.493061	0.619854	0.527555	0.48775	0.532648	0.506849	0.601984	0.595395	0.494769	0.541941	0.597888	0.453891	0.608334	0.601492	0.562164	0.613291	0.525682	0.577339	0.59652
Biosynthesis of cofactors, prosthetic groups, and carriers	Thiamine	0.488565	0.55258	0.592484	0.400492	0.544957	0.456225	0.581244	0.523167	0.4537	0.502921	0.552957	0.456331	0.547348	0.572217	0.55202	0.601824	0.572112	0.556977	0.582325
	Pyridine nucleotides	0.328208	0.384899	0.384168	0.384831	0.386594	0.376672	0.362679	0.300626	0.394039	0.346842	0.401826	0.324556	0.369473	0.408129	0.381099	0.39013	0.360423	0.376853	0.424154
	Chlorophyll and bacteriochlorphyll	0.109403	0.106098	0.137976	0.098445	0.160027	0.143437	0.105294	0.146409	0.141521	0.123563	0.102626	0.119573	0.106725	0.159168	0.133429	0.135319	0.0786949	0.153184	0.134175
	Other	1.06255	1.18582	1.14439	1.07171	1.16178	1.01852	1.02422	1.10587	1.08278	1.12073	1.1488	1.01759	1.06065	1.15255	1.07427	1.14539	1.08363	1.16502	1.21467
	Biotin	0.164853	0.19747	0.217334	0.2394	0.260834	0.256137	0.258449	0.206924	0.331049	0.285061	0.190446	0.222065	0.194138	0.20837	0.25164	0.205042	0.224281	0.262512	0.260238
	Folic acid	0.187333	0.242653	0.22004	0.277436	0.218249	0.238056	0.203143	0.205948	0.19258	0.268803	0.231292	0.246468	0.214467	0.236907	0.201356	0.219491	0.214837	0.220222	0.246381
	Heme, porphyrin, and cobalamin	0.645925	0.75072	0.745791	0.84797	0.825088	0.702116	0.773219	0.893092	0.714821	0.741375	0.673454	0.673516	0.763339	0.825853	0.831889	0.775674	0.645298	0.80508	0.718189
	Lipoate	0.0434613	0.0408327	0.0297595	0.0425103	0.0502372	0.0361605	0.0441384	0.0361141	0.0399589	0.0466069	0.0479944	0.0439249	0.0447229	0.0400995	0.0335226	0.0405956	0.04643	0.0404106	0.0452882
	Menaquinone and ubiquinone	0.502053	0.585381	0.54018	0.588433	0.656743	0.574952	0.44617	0.506574	0.65627	0.603722	0.622907	0.470973	0.527527	0.679969	0.539449	0.563522	0.529617	0.660667	0.606659
	Molybdopterin	0.071936	0.0739675	0.0712424	0.0648842	0.070199	0.0488166	0.0781728	0.0761325	0.0374615	0.055278	0.0689282	0.0585666	0.0686091	0.0578121	0.0683684	0.0724757	0.0645298	0.0780019	0.0790853
	Pantothenate and coenzyme A	0.340197	0.424727	0.378757	0.337845	0.389588	0.380288	0.360552	0.362117	0.338818	0.397785	0.406932	0.334318	0.379129	0.390908	0.374482	0.40435	0.384031	0.395961	0.42145
	Pyridoxine	0.320715	0.340719	0.34539	0.257299	0.349997	0.280846	0.348853	0.307458	0.274163	0.346842	0.331366	0.314795	0.332881	0.344905	0.313833	0.320178	0.336814	0.345213	0.354532
	Riboflavin, FMN, and FAD	0.238288	0.296874	0.254308	0.272961	0.285121	0.247097	0.219096	0.244014	0.258346	0.308906	0.285924	0.253789	0.274944	0.268888	0.244362	0.259858	0.284876	0.288513	0.306202
	Glutathione and analogs	0.131883	0.14827	0.137976	0.185703	0.175664	0.12837	0.0946582	0.131768	0.191747	0.151743	0.156237	0.0902901	0.145858	0.135059	0.15041	0.159401	0.114108	0.187643	0.156819
Cell envelope	Other	0.497557	0.185421	0.193888	0.203602	0.270482	0.530354	0.181871	0.213757	0.454533	0.148492	0.555	0.197662	0.625105	0.244533	0.306334	0.363525	0.360423	0.229933	0.199741
	Biosynthesis and degradation of murein sacculus and peptidoglycan	2.08165	2.51791	2.3997	2.03155	2.36315	2.02438	1.98889	2.08193	2.15029	2.2664	2.4758	2.10352	2.52939	2.60401	2.53184	2.58917	2.34117	2.5537	2.56216
	Biosynthesis and degradation of surface polysaccharides and lipopolysaccharides	2.54474	2.6876	2.58727	2.66696	2.67854	2.87596	2.38188	2.4011	2.84014	2.59806	2.71781	3.5994	2.25953	2.77646	2.48221	2.56004	2.45056	2.63296	2.63787
	Surface structures	0.0704373	0.100074	0.0829658	0.0648842	0.0928224	0.0693076	0.135606	0.0702761	0.0813053	0.0672007	0.0428887	0.0610069	0.0767405	0.0934835	0.0913049	0.101833	0.0889253	0.0958578	0.124711
Cellular processes	Adaptations to atypical conditions	0.720858	0.862508	0.808917	0.834545	0.896951	0.821446	0.824271	0.833553	0.800289	0.858434	0.882281	0.736963	0.809587	0.877023	0.809173	0.84792	0.882957	0.908769	0.875346
	Pathogenesis	0.633936	0.751724	0.73046	1.15897	1.09125	0.853387	0.915738	0.770109	1.02506	0.756549	0.698983	0.61983	0.670336	0.797316	0.829904	0.757326	0.687794	0.956385	0.911509
	Chemotaxis and motility	0.446603	0.534172	0.543787	0.277436	0.434835	0.470086	0.717913	0.53976	0.295807	0.36852	0.415611	0.366041	0.604268	0.514651	0.701327	0.637832	0.481613	0.427601	0.47316
	Conjugation	0.0824266	0.1312	0.0748496	0.0536973	0.0632124	0.0765397	0.14571	0.0585634	0.0560535	0.0769556	0.044931	0.0439249	0.0716584	0.0575661	0.0668246	0.0747693	0.0747602	0.0629654	0.0773955
	Sporulation and germination	0.791296	0.765111	0.976652	0.628706	0.746239	0.535778	0.504135	0.74766	0.6485	0.649245	1.10387	0.917543	1.11604	1.02684	1.26746	1.23209	0.77121	0.898745	0.842901
	Biosynthesis of natural products	0.164853	0.173037	0.207415	0.111869	0.155037	0.153079	0.143583	0.192283	0.183145	0.160414	0.172065	0.163498	0.191597	0.193855	0.184595	0.186006	0.191229	0.190462	0.175745
	Other	0.062944	0.0846777	0.0757514	0.069359	0.0678701	0.0560487	0.0749821	0.0693001	0.0524461	0.0541941	0.0525897	0.070768	0.0762323	0.0664225	0.0890994	0.0805031	0.0684646	0.0855202	0.0804372
	Cell division	0.926176	0.901667	0.793586	0.742812	0.831077	0.742495	0.745566	0.772061	0.814996	0.780395	0.842966	0.744284	0.886836	0.893997	0.861883	0.864663	0.754684	0.905323	0.846618
	Toxin production and resistance	1.04907	1.20055	1.16062	1.34691	1.24928	1.48981	1.41615	1.11075	1.43408	1.22695	1.34027	0.856536	1.05505	1.23029	1.20858	1.22039	1.07655	1.15499	1.26942
	Detoxification	1.06106	1.31033	1.23637	1.31335	1.3421	1.73329	1.40605	1.23764	1.66829	1.34726	1.44698	1.00539	1.27105	1.33829	1.36759	1.3603	1.2544	1.22454	1.32485
	DNA transformation	0.502053	0.550238	0.527555	0.778611	0.54895	0.508657	0.419049	0.399207	0.525848	0.477992	0.62597	0.436809	0.496526	0.607151	0.483651	0.55343	0.538273	0.547266	0.559005
Central intermediary metabolism	Amino sugars	0.461589	0.556597	0.541983	0.411679	0.500043	0.436939	0.415326	0.488029	0.475345	0.471488	0.521301	0.451451	0.55802	0.555981	0.552681	0.559164	0.511517	0.547266	0.5465
	Other	0.319216	0.376866	0.328256	0.364694	0.361309	0.348949	0.306841	0.3465	0.377945	0.365268	0.373744	0.295273	0.37862	0.366554	0.320229	0.39013	0.347045	0.356804	0.345407
	Phosphorus compounds	0.115397	0.126849	0.11994	0.190178	0.152708	0.166338	0.193571	0.177642	0.130699	0.173421	0.12356	0.0756485	0.0975773	0.121775	0.123945	0.126374	0.132994	0.150678	0.13823
	Polyamine biosynthesis	0.221803	0.245331	0.268737	0.24835	0.205939	0.195869	0.19942	0.177642	0.205345	0.204854	0.225676	0.1757	0.210401	0.253635	0.209957	0.218803	0.243954	0.233692	0.245705
	Sulfur metabolism	0.209813	0.191445	0.22004	0.268486	0.218914	0.206115	0.245154	0.213757	0.168715	0.230867	0.187383	0.18058	0.22209	0.181801	0.226498	0.205271	0.172342	0.219909	0.217992
	Nitrogen metabolism	0.245781	0.315617	0.309318	0.308759	0.326376	0.355578	0.333431	0.334788	0.373783	0.274222	0.288477	0.219625	0.304421	0.273316	0.350002	0.328205	0.236872	0.278489	0.285586
	Nitrogen fixation	0.308725	0.427405	0.362525	0.252825	0.434502	0.416448	0.494031	0.404088	0.324389	0.380442	0.301752	0.217184	0.361849	0.351547	0.411092	0.373158	0.346258	0.410058	0.395765
	One-carbon metabolism	0.035968	0.0354776	0.0369739	0.029086	0.0306081	0.0349551	0.0340344	0.0429465	0.0277493	0.036852	0.0362511	0.0341638	0.0442147	0.0297671	0.0432265	0.0357792	0.0330519	0.0388443	0.0304174
DNA metabolism	Other	0.140875	0.164	0.148797	0.0805459	0.158031	0.117522	0.104762	0.129816	0.150956	0.161498	0.173597	0.129335	0.162629	0.175405	0.159894	0.168116	0.151881	0.165088	0.159185
	Degradation of DNA	0.0869226	0.120155	0.111824	0.0760711	0.106463	0.0994413	0.10104	0.0937015	0.09185	0.0986332	0.0985418	0.129335	0.0975773	0.111442	0.103435	0.105273	0.118829	0.122485	0.114572
	DNA replication, recombination, and repair	6.74849	7.38336	7.14498	6.10583	7.22085	6.76683	6.29052	7.25015	6.96978	7.19589	7.30384	7.51116	7.2502	7.54313	7.47068	7.62532	7.18721	7.45372	7.33736
	Chromosome-associated proteins	0.230795	0.191111	0.167735	0.483276	0.301756	0.477921	0.387141	0.358213	0.541388	0.307822	0.335451	0.183021	0.260206	0.222392	0.253184	0.265821	0.225854	0.166341	0.18656
	Restriction	0.155861	0.179396	0.201102	0.14543	0.151044	0.172968	0.166981	0.200092	0.188417	0.130066	0.188404	0.187901	0.15653	0.22928	0.25164	0.221785	0.177064	0.222728	0.163578
Energy metabolism	Biosynthesis and degradation of polysaccharides	0.660912	0.698507	0.678156	0.854682	0.718958	0.669572	0.710468	0.702761	0.749507	0.647077	0.748509	0.617389	0.747585	0.787967	0.734409	0.714207	0.612247	0.690113	0.676619
	Aerobic	0.148368	0.143919	0.139779	0.170041	0.179324	0.150669	0.152091	0.167882	0.122652	0.170169	0.135814	0.136655	0.148907	0.15228	0.127474	0.131649	0.162112	0.177306	0.1433
	Amino acids and amines	1.40575	1.83212	1.66202	1.47668	1.65982	1.48318	1.72778	1.66515	1.4166	1.77865	1.76201	1.60814	1.82703	1.81875	1.77052	1.8307	1.78637	1.81879	1.84093
	Anaerobic	0.26976	0.283151	0.336372	0.35127	0.312402	0.276025	0.218033	0.321123	0.211727	0.327332	0.314517	0.229386	0.341012	0.317106	0.26399	0.293573	0.284089	0.316707	0.334254
	ATP-proton motive force interconversion	0.526032	0.654662	0.599699	0.559347	0.623474	0.660531	0.62485	0.577826	0.695396	0.626484	0.644862	0.585666	0.614432	0.607889	0.634723	0.646777	0.640577	0.625895	0.623895
	Electron transport	1.62605	1.73807	1.77655	1.79886	1.93031	1.67785	1.60972	1.81644	1.67384	1.80683	1.71963	3.31145	1.68829	1.76044	1.6909	1.77703	2.26641	1.87988	1.83755
	Entner-Doudoroff	0.017984	0.0388246	0.0297595	0.0335608	0.0425852	0.0313391	0.035098	0.0527071	0.0349641	0.0466069	0.0423781	0.0366041	0.040149	0.0381314	0.0366102	0.0380727	0.0377736	0.0369648	0.035487
	Fermentation	0.690885	0.840752	0.751202	0.554872	0.704984	0.688254	0.737058	0.850146	0.647945	0.724033	0.818458	0.685717	0.84008	0.835447	0.840269	0.847003	0.838888	0.830767	0.786797
	Glycolysis	0.860234	1.07403	0.904508	0.872581	0.922235	0.857606	0.85671	1.00436	0.846352	0.94948	0.992566	0.832134	0.984921	0.96042	0.988695	1.00457	0.975817	1.02436	1.00715
	Pentose phosphate pathway	0.311723	0.425731	0.360721	0.34232	0.339018	0.360399	0.439788	0.37871	0.244193	0.333836	0.351278	0.251348	0.360325	0.354499	0.3167	0.350223	0.38954	0.372154	0.332226
	Pyruvate dehydrogenase	0.058448	0.0689471	0.0432865	0.00671216	0.0352659	0.0626782	0.119652	0.0556353	0.0321891	0.0379359	0.0321665	0.0219625	0.0548873	0.0432976	0.0549152	0.0499991	0.0645298	0.0466758	0.0635386
	Sugars	1.26338	1.55968	1.43296	1.74069	1.56268	1.77668	1.83414	1.56267	1.89472	1.43181	1.42196	1.06396	1.47179	1.52427	1.50587	1.39699	1.33231	1.44601	1.4259
	TCA cycle	0.428619	0.53116	0.429258	0.498937	0.466441	0.458033	0.438725	0.465579	0.399589	0.483411	0.457479	0.400205	0.451295	0.489312	0.401389	0.458707	0.495778	0.475216	0.464373
	Methanogenesis	0.0344693	0.0652654	0.0523046	0.0268486	0.0505699	0.0265177	0.027653	0.0302578	0.0213669	0.0737039	0.0469733	0.0512458	0.0457394	0.0523999	0.0553563	0.0481643	0.0346258	0.0582665	0.0686082
	Photosynthesis	0.0254773	0.0247674	0.0207415	0.0313234	0.037262	0.0271204	0.0377569	0.0234254	0.0210894	0.0216776	0.0239972	0.0219625	0.0238861	0.0184507	0.0366102	0.0277518	0.0220346	0.0275669	0.035487
	Chemoautotrophy	0.0104907	0.0164	0.0180361	0.00671216	0.0199618	0.0102455	0.0271212	0.0068324	0.0135971	0.0140905	0.00867985	0.00244027	0.00559037	0.0179587	0.0145558	0.0238528	0.0173129	0.0200487	0.0168986
	Other	0.884213	1.11554	1.07675	0.812171	1.00108	0.9239	1.02582	1.03169	0.866332	1.01668	1.04567	0.895581	1.10181	1.07604	1.12565	1.05273	1.01753	1.08263	1.13085
Fatty acid and phospholipid metabolism	Other	0.0464587	0.0793226	0.059519	0.0111869	0.0399236	0.0626782	0.0595602	0.0800367	0.0313567	0.055278	0.0556531	0.0610069	0.0894459	0.0587962	0.0701327	0.0630722	0.0637429	0.0551339	0.0635386
	Biosynthesis	0.972634	1.17143	1.06773	0.988925	1.0989	1.08481	1.07634	1.01705	1.10331	1.04811	1.10234	0.902901	1.05048	1.08908	1.10602	1.09929	1.16075	1.17661	1.07745
	Degradation	0.031472	0.0488654	0.064028	0.0357982	0.054895	0.0578568	0.0398841	0.0292817	0.0513361	0.0401036	0.038804	0.0439249	0.0391326	0.0573201	0.0471962	0.0610081	0.0267563	0.044483	0.046978
Hypothetical proteins	Conserved	0.620448	0.698173	0.77014	0.812171	0.750897	0.692473	0.694515	0.717402	0.779754	0.718613	0.711237	0.53198	0.723699	0.667177	0.77565	0.756867	0.61382	0.743994	0.773617
	Domain	0.00149867	0.0060245	0.00721442	0.00671216	0.00698663	0.00180802	0.00159536	0.00195211	0.00166496	0.00216776	0.00102116	0.00488055	0.00559037	0.0027061	0.00330815	0.00412836	0	0.000939782	0.00405566
Mobile and extrachromosomal element functions	Prophage functions	0.371669	0.451837	0.482464	0.366931	0.467772	0.35377	0.386078	0.390423	0.616311	0.469321	0.474839	0.373362	0.441639	0.48513	0.675083	0.546091	0.405279	0.504663	0.566778
	Transposon functions	0	0.00334694	0.000901803	0	0	0	0	0	0.000277493	0	0.00102116	0.00244027	0.000508215	0.00172206	0.000661629	0.00183483	0.0015739	0.000626521	0.000337971
	Plasmid functions	0.140875	0.0870206	0.109118	0.192415	0.10979	0.110892	0.0818953	0.126887	0.0838028	0.112724	0.156748	0.248908	0.115873	0.111196	0.141368	0.122704	0.108599	0.106195	0.176759
	Other	14.9267	1.18314	5.74539	7.32744	2.19547	2.794	6.55535	7.28139	2.02958	5.98086	2.62233	13.9706	4.37726	0.979362	1.20196	1.20204	8.47387	2.28242	2.90284
Protein fate	Degradation of proteins, peptides, and glycopeptides	1.60657	1.73171	1.64218	1.37376	1.64851	1.37048	1.34489	1.4348	1.58559	1.46107	1.59607	1.2543	1.59275	1.74101	1.68098	1.69446	1.47396	1.75081	1.58204
	Protein modification and repair	1.26038	1.33309	1.35992	1.21043	1.42095	1.23488	1.14228	1.17224	1.27536	1.25513	1.38724	1.10056	1.26698	1.47925	1.3248	1.408	1.2119	1.42158	1.41576
	Other	0.0104907	0.0224245	0.0153306	0.00447477	0.0222907	0.00361605	0.0085086	0.00878452	0.00971224	0.0162582	0.00816927	0.0097611	0.0147382	0.0125465	0.0156586	0.0137612	0.0125912	0.0162896	0.0199403
	Protein folding and stabilization	0.885712	1.12959	1.01633	0.707014	0.966151	0.868454	0.894467	0.825744	0.842467	0.953816	0.945593	0.88826	1.04235	1.03348	0.997076	1.022	1.05766	1.06759	1.00614
	Protein and peptide secretion and trafficking	2.4698	3.033	2.93988	3.2196	3.45007	3.12909	2.81847	2.71734	3.515	2.83435	2.96034	2.48664	2.71133	3.16097	3.07746	3.03045	2.56624	3.05993	3.1188
Protein synthesis	Other	0.388155	0.463217	0.46533	0.288623	0.44781	0.354975	0.333431	0.4158	0.389877	0.407539	0.441651	0.351399	0.446213	0.451673	0.45895	0.459625	0.469022	0.51594	0.44646
	tRNA aminoacylation	2.59869	3.1893	2.81092	2.14565	2.71747	2.39322	2.6132	2.57289	2.2438	2.81809	2.83269	2.59157	3.05539	2.92382	2.85383	2.99329	3.01795	3.14858	2.9755
	Ribosomal proteins: synthesis and modification	2.03669	2.13066	1.97856	1.68028	2.02679	1.84117	1.77032	1.89648	1.67411	2.24905	2.0607	2.96005	2.1589	2.03745	1.97099	2.01831	2.04213	2.19878	2.04743
	tRNA and rRNA base modification	2.07266	2.58551	2.41052	2.03155	2.4919	2.00028	2.04047	2.21663	2.17776	2.40405	2.53247	2.09376	2.42825	2.60007	2.39929	2.49881	2.35455	2.63577	2.63516
	Translation factors	1.10751	1.53156	1.33828	0.986688	1.32779	1.06191	1.13271	1.15077	1.05447	1.30499	1.29432	1.10544	1.41385	1.4084	1.28952	1.3814	1.42044	1.48642	1.38197
Purines, pyrimidines, nucleosides, and nucleotides	Other	0.181339	0.261731	0.217334	0.138718	0.244532	0.228414	0.299396	0.312338	0.241696	0.216776	0.213933	0.192782	0.302388	0.243057	0.273032	0.249995	0.210902	0.241524	0.219343
	2'-Deoxyribonucleotide metabolism	0.361179	0.441462	0.407615	0.34232	0.4009	0.365824	0.352575	0.395303	0.350196	0.38803	0.436035	0.331877	0.437065	0.423874	0.408005	0.426827	0.421805	0.452662	0.39813
	Nucleotide and nucleoside interconversions	0.206816	0.310931	0.314729	0.223739	0.304085	0.256137	0.274934	0.273296	0.237811	0.264467	0.275202	0.256229	0.28765	0.302591	0.269504	0.30871	0.289597	0.306682	0.282882
	Purine ribonucleotide biosynthesis	1.11351	1.43852	1.28417	0.964314	1.43259	1.18486	1.15557	1.15956	1.12579	1.31041	1.26981	0.995632	1.33407	1.40422	1.42603	1.358	1.38503	1.39119	1.35493
	Pyrimidine ribonucleotide biosynthesis	0.669904	0.858826	0.780059	0.63318	0.757551	0.662339	0.749289	0.708618	0.647113	0.818331	0.801609	0.71256	0.818735	0.798546	0.746318	0.807095	0.824723	0.876503	0.836479
	Salvage of nucleosides and nucleotides	0.299733	0.383225	0.370641	0.261774	0.386594	0.339909	0.311628	0.34162	0.312179	0.386946	0.36149	0.280632	0.352701	0.377624	0.353531	0.363755	0.336814	0.382491	0.371093
Regulatory functions	Other	0.2248	0.259388	0.246192	0.161092	0.227897	0.195869	0.211651	0.222541	0.190637	0.227615	0.228739	0.1757	0.26478	0.252897	0.240613	0.268802	0.254185	0.262826	0.243677
	DNA interactions	2.75305	3.17558	3.1509	2.67815	2.90677	3.23998	3.47204	3.33519	2.7494	2.83001	3.04816	2.38171	3.29324	2.82418	3.75651	3.42585	2.64494	2.87417	2.90655
	RNA interactions	0.00749333	0.0107102	0.0153306	0	0.00731933	0.0048214	0.0159536	0.00585634	0.00860227	0.00325164	0.0102116	0	0.00863966	0.00984036	0.0132326	0.0139906	0.00708254	0.00626521	0.0111531
	Protein interactions	0.140875	0.155968	0.160521	0.116344	0.144723	0.145847	0.172299	0.157145	0.113494	0.137653	0.155727	0.107372	0.15653	0.155232	0.16629	0.16307	0.14952	0.145666	0.134175
	Small molecule interactions	0.268261	0.280809	0.291282	0.172279	0.229893	0.263369	0.376506	0.275248	0.153453	0.204854	0.248141	0.192782	0.322717	0.245763	0.370733	0.339443	0.254185	0.218656	0.260914
Signal transduction	Two-component systems	2.10113	2.4416	2.17244	2.80345	2.46295	3.11583	2.42761	2.38841	4.13159	2.26748	2.43802	1.75944	2.49839	2.45714	2.76164	2.59307	2.08542	2.00299	2.1032
	PTS	0.326709	0.291854	0.267835	0.170041	0.198953	0.153079	0.220692	0.432393	0.20257	0.221112	0.206785	0.173259	0.298322	0.2096	0.290896	0.242656	0.227428	0.286007	0.201769
	Other	0.148368	0.168017	0.167735	0.0738338	0.114448	0.141629	0.210056	0.162026	0.0893526	0.0964655	0.138367	0.102492	0.183466	0.148097	0.225395	0.203666	0.15739	0.112147	0.149721
Transcription	Degradation of RNA	0.443605	0.592744	0.53026	0.409442	0.540632	0.426091	0.460528	0.469484	0.439271	0.505089	0.461053	0.468533	0.564627	0.540728	0.496884	0.555265	0.513091	0.568255	0.535685
	DNA-dependent RNA polymerase	0.626442	0.75574	0.624949	0.592907	0.596193	0.563501	0.582839	0.593443	0.486722	0.574457	0.610142	0.641792	0.68355	0.669883	0.646853	0.679116	0.723206	0.711415	0.699939
	Transcription factors	0.454096	0.55325	0.503206	0.281911	0.482078	0.414037	0.447233	0.495837	0.429559	0.483411	0.508026	0.378243	0.522954	0.495462	0.551358	0.543797	0.538273	0.542254	0.509323
	RNA processing	0.230795	0.304237	0.298497	0.295335	0.316062	0.273614	0.258981	0.270368	0.332159	0.300235	0.288477	0.231826	0.285617	0.301607	0.308319	0.271784	0.258119	0.313261	0.276799
Transport and binding proteins	Unknown substrate	6.06061	6.63933	6.4046	11.0997	7.77712	10.6372	7.79016	6.56399	10.6241	7.5785	7.82003	5.08309	5.63712	7.07202	6.3587	6.3164	6.14371	6.4516	6.72496
	Amino acids, peptides and amines	1.28735	1.50077	1.54298	1.27755	1.52941	1.54224	1.98835	1.72372	1.48792	1.36894	1.41635	1.12253	2.19447	1.49475	1.72774	1.59286	1.26384	1.49895	1.41306
	Anions	0.941162	1.04324	1.05601	1.13436	1.06829	1.09988	1.09708	1.22886	0.980381	1.00042	1.10132	0.934625	1.10791	1.03078	1.14175	1.08851	0.950635	1.03188	1.06258
	Carbohydrates, organic alcohols, and acids	1.78341	2.16346	1.83697	1.46101	1.7054	2.22266	3.11308	2.41574	1.77873	1.74505	1.71861	1.41536	2.06234	1.79931	1.95688	1.75822	1.78559	1.83257	1.71385
	Cations and iron carrying compounds	3.42895	4.09465	4.08156	4.03625	4.24521	4.20426	3.82196	3.96182	4.41768	4.17511	4.3241	3.26753	3.96662	4.33025	4.63471	4.56643	3.87651	4.22432	4.251
	Nucleosides, purines and pyrimidines	0.0734346	0.0840083	0.0892785	0.118581	0.0868339	0.102455	0.0808317	0.0917494	0.0893526	0.0877944	0.093436	0.0805291	0.102659	0.100618	0.0860118	0.0896773	0.0904992	0.0795682	0.0777334
	Other	2.0172	2.22371	2.36813	2.4119	2.58905	2.3438	2.19681	2.26933	2.47218	2.58614	2.45742	2.145	2.14213	2.62246	2.5347	2.43688	2.09328	2.37514	2.54695
	Porins	0.821269	0.893299	1.06593	1.56617	1.35507	1.34035	0.77056	0.869667	1.52843	0.993919	1.06252	0.780888	0.702354	1.27507	0.904889	0.91535	0.67835	0.928191	1.02338
Unclassified	Role category not yet assigned	0.00599466	0.0177388	0.00631262	0	0.0099809	0.0126562	0.0223351	0.034162	0.0130422	0.0108388	0.00663753	0.00488055	0.0162629	0.0081183	0.013012	0.0119264	0.0165259	0.0119039	0.00844929
Unknown function	General	1.6815	1.97972	1.86854	1.67133	1.83915	1.69111	1.72725	1.77447	1.7593	1.83826	1.90906	1.55934	1.83415	1.90731	1.84551	1.85776	1.72499	1.85826	1.90244
	Enzymes of unknown specificity	1.27087	1.54763	1.48617	1.18134	1.41862	1.29816	1.37999	1.4309	1.31753	1.37436	1.48834	2.47688	1.53888	1.53411	1.61349	1.58093	1.36378	1.51994	1.53473
