# Supplementary material for: Unraveling Assemblage, Functions and Stability of the Gut Microbiota of Blattella germanica by Antibiotic Treatment
Source: Front Microbiol. 2020 Mar 25;11:487. doi: 10.3389/fmicb.2020.00487 (PMC7109288; doi:10.3389/fmicb.2020.00487)
Supplement: Supplementary file 5 [file Data_Sheet_5.xlsx]

## Sheet: Table S8
Table S8. Number of reads of the genes found in all samples analyzed (113 samples).
annotation	Identifier	Encoded Protein descripcion	Descriptions (Main role/Sub role)	C0a_2	C0a_3	C0a_4	C0a_5	V10a_2	V10a_3	V10a_4	A10a_1	A10a_2	A10a_3	C10a_1	C10a_2	C10a_3	C10a_4	V30a_1	V30a_2	V30a_3	V30a_4	A30a_1	A30a_2	A30a_3	A30a_4	C30a_1	C30a_2	C30a_3	C30a_4	AA34n_1	VV34n_1	AA34n_2	VV34n_2	AA34n_3	VV34n_3	AC34n_1	VC34n_1	AC34n_2	VC34n_2	AC34n_3	VC34n_3	AF34n_1	VF34n_1	AF34n_2	VF34n_2	AF34n_3	VF34n_3	AA0a_1	VV0a_1
TIGR00033	aroC	chorismate synthase	Amino acid biosynthesis/Aromatic amino acid family	22	5	7	20	20	15	23	16	5	6	134	30	18	28	5	13	23	15	69	62	28	38	7	14	10	38	39	46	35	39	34	32	16	69	8	38	2	49	128	81	83	64	100	50	15	2
TIGR00507	aroE	shikimate dehydrogenase	Amino acid biosynthesis/Aromatic amino acid family	21	12	4	10	21	17	20	15	5	6	101	34	32	31	5	16	12	14	53	49	31	40	7	10	14	30	33	30	27	39	45	50	14	85	7	35	0	60	114	76	67	60	89	40	21	8
TIGR01356	aroA	3-phosphoshikimate 1-carboxyvinyltransferase	Amino acid biosynthesis/Aromatic amino acid family	15	6	3	18	30	21	37	12	5	13	147	43	25	28	4	21	16	18	99	75	39	57	17	13	23	36	53	69	54	44	37	45	21	96	8	46	0	73	187	102	77	70	131	54	23	2
TIGR01357	aroB	3-dehydroquinate synthase	Amino acid biosynthesis/Aromatic amino acid family	12	3	2	7	24	18	18	17	4	5	92	33	23	20	8	5	11	9	73	55	22	27	13	15	10	24	58	35	38	28	23	35	16	77	11	30	0	43	99	66	53	47	74	44	23	3
TIGR01088	aroQ	3-dehydroquinate dehydratase, type II	Amino acid biosynthesis/Aromatic amino acid family	9	2	1	7	15	8	14	6	5	4	53	20	14	9	3	5	9	2	28	22	12	29	4	6	9	12	17	23	11	20	27	25	7	44	1	15	0	24	64	46	31	27	45	15	12	2
TIGR01361	DAHP_synth_Bsub	3-deoxy-7-phosphoheptulonate synthase	Amino acid biosynthesis/Aromatic amino acid family	9	9	4	9	17	5	14	7	4	6	76	26	18	30	7	7	10	5	53	42	35	28	12	9	9	29	33	25	21	26	14	23	16	130	2	48	0	31	119	65	57	55	65	31	14	1
TIGR00564	trpE_most	anthranilate synthase component I	Amino acid biosynthesis/Aromatic amino acid family	8	5	6	9	14	14	13	20	8	6	67	19	13	21	3	11	11	4	38	21	26	21	8	8	9	21	35	19	25	16	21	19	14	66	0	22	2	23	77	51	38	46	56	32	17	1
TIGR00263	trpB	tryptophan synthase, beta subunit	Amino acid biosynthesis/Aromatic amino acid family	6	3	3	11	22	25	28	9	4	14	130	26	17	21	10	14	7	13	59	42	38	43	13	16	7	31	32	32	31	29	44	35	15	77	5	33	0	70	111	87	62	58	64	28	28	4
TIGR01245	trpD	anthranilate phosphoribosyltransferase	Amino acid biosynthesis/Aromatic amino acid family	5	2	6	10	10	14	13	11	3	13	79	29	21	13	6	9	6	2	34	31	15	20	2	7	9	41	35	26	30	21	17	28	5	70	3	12	0	27	67	47	30	26	50	24	8	0
TIGR00034	aroFGH	3-deoxy-7-phosphoheptulonate synthase	Amino acid biosynthesis/Aromatic amino acid family	4	0	0	2	16	11	10	1	0	1	12	9	2	1	2	4	2	0	3	16	4	3	1	1	2	5	4	14	3	25	0	14	0	21	0	7	0	27	14	9	5	2	7	0	1	4
TIGR00262	trpA	tryptophan synthase, alpha subunit	Amino acid biosynthesis/Aromatic amino acid family	4	2	4	12	12	8	5	8	2	10	65	13	11	19	8	6	4	3	38	23	23	14	7	7	4	11	24	13	15	13	13	26	4	44	4	22	0	38	75	26	34	33	33	20	17	2
TIGR01358	DAHP_synth_II	3-deoxy-7-phosphoheptulonate synthase	Amino acid biosynthesis/Aromatic amino acid family	3	0	0	0	4	1	1	0	0	0	16	2	2	2	1	0	2	1	2	0	1	2	2	1	1	0	18	1	8	0	5	2	0	0	0	0	0	0	5	2	1	7	6	2	0	0
TIGR01807	CM_P2	chorismate mutase	Amino acid biosynthesis/Aromatic amino acid family	2	1	0	1	6	0	0	0	0	1	4	3	2	0	1	2	2	0	4	1	1	2	1	0	2	0	8	3	1	3	7	1	0	0	0	1	0	2	9	5	7	3	8	1	0	0
TIGR01796	CM_mono_aroH	chorismate mutase	Amino acid biosynthesis/Aromatic amino acid family	1	0	0	0	0	0	0	0	0	0	1	0	0	0	0	0	0	0	0	1	0	0	0	0	0	1	0	0	1	0	0	0	0	2	0	0	0	0	1	2	1	0	2	1	1	0
TIGR01809	Shik-DH-AROM	shikimate-5-dehydrogenase	Amino acid biosynthesis/Aromatic amino acid family	1	1	0	0	0	0	2	1	0	0	9	1	0	0	0	2	1	0	6	0	0	1	0	1	0	0	6	1	2	2	3	0	1	0	1	0	0	1	1	3	5	0	3	0	0	1
TIGR01820	TrpE-arch	anthranilate synthase component I	Amino acid biosynthesis/Aromatic amino acid family	1	0	0	1	0	1	1	0	0	0	12	5	1	1	0	0	0	0	1	1	0	2	0	2	3	1	2	0	3	1	4	0	0	2	0	1	0	2	14	8	3	2	4	1	0	0
TIGR00565	trpE_proteo	anthranilate synthase component I	Amino acid biosynthesis/Aromatic amino acid family	0	0	0	0	7	7	6	3	0	4	5	0	1	0	0	0	2	0	3	1	1	1	1	0	0	1	0	8	0	10	1	14	0	12	0	7	0	21	2	0	0	0	3	0	3	1
TIGR01093	aroD	3-dehydroquinate dehydratase, type I	Amino acid biosynthesis/Aromatic amino acid family	0	1	1	0	4	1	3	0	0	1	34	11	3	6	0	1	1	3	8	7	0	12	1	2	5	2	8	2	4	1	8	0	2	2	0	1	0	2	24	22	11	13	17	8	6	0
TIGR01791	CM_archaeal	chorismate mutase	Amino acid biosynthesis/Aromatic amino acid family	0	0	0	0	0	0	0	1	0	2	3	4	0	0	0	0	0	0	7	3	0	2	1	1	0	1	1	2	1	0	1	0	1	0	0	0	0	0	5	0	3	1	3	3	0	0
TIGR01797	CM_P_1	chorismate mutase	Amino acid biosynthesis/Aromatic amino acid family	0	0	0	0	12	6	2	0	0	0	0	0	0	0	0	2	0	0	2	0	0	0	0	0	0	0	1	5	0	1	0	6	0	5	0	0	0	12	0	0	0	0	0	0	1	0
TIGR01799	CM_T	chorismate mutase	Amino acid biosynthesis/Aromatic amino acid family	0	0	2	0	3	0	0	2	0	0	1	6	2	0	0	1	1	0	1	5	0	0	0	0	1	2	1	1	1	6	1	3	0	6	0	1	0	20	1	5	0	4	6	0	3	0
TIGR01801	CM_A	chorismate mutase	Amino acid biosynthesis/Aromatic amino acid family	0	0	0	0	0	1	0	0	0	0	0	0	0	0	0	0	0	0	0	0	0	0	0	0	0	0	0	0	0	0	0	0	0	0	0	0	0	1	1	0	1	0	0	0	0	0
TIGR01805	CM_mono_grmpos	chorismate mutase	Amino acid biosynthesis/Aromatic amino acid family	0	1	3	1	2	1	4	1	0	0	17	10	0	0	0	4	1	0	12	6	1	9	0	1	2	6	4	4	7	0	8	4	1	4	2	3	0	3	30	8	8	6	5	5	2	1
TIGR01806	CM_mono2	putative chorismate mutase	Amino acid biosynthesis/Aromatic amino acid family	0	0	0	0	0	0	0	0	0	0	2	0	0	0	0	0	0	0	0	0	0	0	1	0	0	0	0	0	0	0	1	0	0	0	0	0	0	2	0	0	2	0	0	0	0	0
TIGR01808	CM_M_hiGC-arch	chorismate mutase	Amino acid biosynthesis/Aromatic amino acid family	0	0	0	0	0	0	0	0	0	0	3	0	0	0	0	0	0	0	0	0	0	0	0	0	0	0	1	0	0	0	0	0	0	0	0	0	0	0	5	0	0	1	0	0	0	0
TIGR01815	TrpE-clade3	anthranilate synthase	Amino acid biosynthesis/Aromatic amino acid family	0	1	0	2	0	0	0	0	0	2	4	8	2	2	0	0	0	0	4	2	0	0	1	1	1	2	1	0	1	0	1	0	1	1	1	0	0	0	4	1	2	2	5	4	0	0
TIGR01920	Shik_kin_archae	shikimate kinase	Amino acid biosynthesis/Aromatic amino acid family	0	0	0	0	1	0	0	0	0	0	0	0	1	0	0	0	0	0	0	0	0	0	0	0	0	0	0	0	0	0	1	0	0	0	0	0	0	0	0	0	0	0	0	0	0	0
TIGR01795	CM_mono_cladeE	chorismate mutase	Amino acid biosynthesis/Aromatic amino acid family	0	0	0	0	0	0	0	0	0	0	0	0	0	0	0	0	0	0	0	0	0	0	0	0	0	0	0	0	0	0	0	0	0	0	0	0	0	0	0	0	1	0	0	0	0	0
TIGR01321	TrpR	trp operon repressor	Amino acid biosynthesis/Aromatic amino acid family|Regulatory functions/DNA interactions	0	0	0	0	5	1	2	0	1	0	0	0	1	1	0	0	0	1	0	2	0	0	0	0	0	0	0	8	0	6	0	4	1	4	0	0	0	5	0	1	0	1	0	0	0	1
TIGR02082	metH	methionine synthase	Amino acid biosynthesis/Aspartate family	38	12	13	40	76	50	52	37	6	17	327	119	77	76	25	33	34	16	182	170	83	122	31	56	27	103	95	87	75	96	75	86	56	194	21	91	1	130	397	181	153	153	256	84	43	13
TIGR00657	asp_kinases	aspartate kinase	Amino acid biosynthesis/Aspartate family	36	6	13	16	45	33	46	20	3	15	202	68	54	60	10	18	14	11	175	137	87	94	23	34	20	73	67	84	53	76	56	75	27	209	13	109	1	109	233	137	118	114	143	57	38	11
TIGR00674	dapA	4-hydroxy-tetrahydrodipicolinate synthase	Amino acid biosynthesis/Aspartate family	23	8	12	18	67	47	54	14	4	27	205	89	38	39	20	29	27	20	108	93	45	69	14	22	32	50	100	91	60	104	72	117	18	123	18	58	0	147	255	168	147	113	164	88	30	11
TIGR01048	lysA	diaminopimelate decarboxylase	Amino acid biosynthesis/Aspartate family	22	7	11	21	43	21	39	15	4	5	149	38	32	19	7	16	12	15	80	74	34	49	20	24	25	47	56	59	49	49	44	33	18	82	10	33	1	47	176	97	85	75	112	60	20	7
TIGR00260	thrC	threonine synthase	Amino acid biosynthesis/Aspartate family	18	11	5	9	28	21	35	11	0	14	121	35	18	29	6	10	17	8	56	60	28	40	3	14	11	37	59	30	22	28	36	42	14	88	5	47	0	60	135	98	66	74	103	40	28	1
TIGR01296	asd_B	aspartate-semialdehyde dehydrogenase	Amino acid biosynthesis/Aspartate family	16	3	8	9	39	31	23	22	7	8	170	33	23	41	5	20	12	11	91	73	36	54	19	14	23	42	38	37	42	44	39	43	20	76	8	33	0	44	136	94	90	68	105	50	30	2
TIGR00652	DapF	diaminopimelate epimerase	Amino acid biosynthesis/Aspartate family	11	4	5	11	20	15	10	10	2	6	108	21	16	21	5	9	12	1	54	42	16	48	10	13	8	17	33	27	16	33	20	35	14	51	5	12	0	38	103	64	47	48	69	22	21	1
TIGR01536	asn_synth_AEB	asparagine synthase (glutamine-hydrolyzing)	Amino acid biosynthesis/Aspartate family	11	6	9	16	31	18	19	17	4	13	72	25	15	22	7	7	8	10	50	35	23	31	9	7	9	26	37	37	24	47	24	43	24	117	9	47	1	86	116	79	47	59	81	38	17	6
TIGR00036	dapB	4-hydroxy-tetrahydrodipicolinate reductase	Amino acid biosynthesis/Aspartate family	9	1	0	7	16	17	18	17	3	2	83	25	20	21	6	11	9	6	48	24	24	28	11	8	8	29	36	27	20	24	28	31	9	50	6	28	2	43	110	52	64	36	66	21	15	2
TIGR00656	asp_kin_monofn	aspartate kinase, monofunctional class	Amino acid biosynthesis/Aspartate family	9	3	2	4	13	8	11	4	1	7	71	33	15	5	4	6	4	3	26	29	18	19	8	10	6	21	13	14	18	17	20	23	18	34	2	8	0	55	73	56	40	23	68	28	10	3
TIGR00669	asnA	aspartate--ammonia ligase	Amino acid biosynthesis/Aspartate family	9	2	3	3	20	12	16	9	4	4	90	24	17	23	4	8	6	3	54	39	29	26	10	11	11	26	27	18	24	37	14	28	10	73	5	24	0	33	124	85	56	51	67	33	19	2
TIGR00676	fadh2	methylenetetrahydrofolate reductase [NAD(P)H]	Amino acid biosynthesis/Aspartate family	7	7	4	11	14	12	7	11	6	16	103	23	28	17	3	12	5	6	49	39	25	38	6	15	14	26	25	24	19	21	26	27	7	54	6	25	0	37	126	80	50	44	74	33	19	2
TIGR00978	asd_EA	aspartate-semialdehyde dehydrogenase	Amino acid biosynthesis/Aspartate family	6	3	0	1	0	0	0	0	0	0	9	2	0	1	0	0	0	0	1	2	0	1	1	1	2	1	7	0	2	0	2	0	1	7	0	1	0	11	19	10	11	2	26	9	2	0
TIGR01001	metA	homoserine O-succinyltransferase	Amino acid biosynthesis/Aspartate family	6	5	4	5	15	15	16	16	5	9	78	18	15	20	1	8	8	5	52	29	19	20	8	8	13	24	19	19	22	37	35	24	13	59	4	28	0	48	97	63	46	50	71	35	15	6
TIGR00512	salvage_mtnA	S-methyl-5-thioribose-1-phosphate isomerase	Amino acid biosynthesis/Aspartate family	5	1	1	2	5	3	9	8	1	3	40	12	5	6	0	5	5	5	16	13	9	14	5	5	6	4	21	18	16	9	17	13	4	7	2	2	0	8	35	33	18	19	35	16	7	1
TIGR01392	homoserO_Ac_trn	homoserine O-acetyltransferase	Amino acid biosynthesis/Aspartate family	4	0	0	3	6	1	5	0	0	0	46	5	4	6	2	1	6	4	29	12	3	15	2	10	4	6	17	11	12	2	24	4	5	0	4	0	0	0	26	13	13	16	15	3	7	0
TIGR00965	dapD	2,3,4,5-tetrahydropyridine-2,6-dicarboxylate N-succinyltransferase	Amino acid biosynthesis/Aspartate family	3	2	0	3	13	4	6	1	0	0	21	11	5	5	1	2	0	0	27	16	1	13	1	6	2	4	1	6	4	10	9	16	6	5	4	5	0	22	22	8	4	6	15	6	7	1
TIGR01324	cysta_beta_ly_B	cystathionine beta-lyase	Amino acid biosynthesis/Aspartate family	3	0	1	0	6	5	11	0	1	1	9	2	1	2	1	3	0	3	5	5	1	2	0	0	1	0	2	13	0	7	2	12	0	8	0	1	0	13	17	4	5	6	7	2	3	3
TIGR02081	metW	methionine biosynthesis protein MetW	Amino acid biosynthesis/Aspartate family	3	0	0	1	0	1	2	0	0	0	23	2	2	0	1	0	7	1	8	9	2	3	0	3	5	2	16	5	4	0	11	3	1	3	1	0	0	0	21	5	6	10	9	6	1	0
TIGR03328	salvage_mtnB	methylthioribulose-1-phosphate dehydratase	Amino acid biosynthesis/Aspartate family	3	1	0	1	2	5	0	1	0	0	19	7	4	5	1	2	5	0	9	4	2	3	1	5	1	6	7	4	7	6	10	2	1	0	0	2	0	1	9	10	14	8	8	3	1	0
TIGR00191	thrB	homoserine kinase	Amino acid biosynthesis/Aspartate family	2	3	5	5	15	6	13	4	1	4	17	6	5	6	1	1	1	2	9	16	5	6	0	3	3	6	3	11	11	23	9	20	1	22	2	7	1	20	32	27	23	12	29	10	0	2
TIGR01246	dapE_proteo	succinyl-diaminopimelate desuccinylase	Amino acid biosynthesis/Aspartate family	2	0	1	1	6	8	5	1	0	1	4	2	1	2	0	2	0	1	0	3	1	3	0	0	1	1	3	15	0	12	3	12	0	5	0	2	0	21	6	1	2	2	2	0	4	4
TIGR01325	O_suc_HS_sulf	O-succinylhomoserine sulfhydrylase	Amino acid biosynthesis/Aspartate family	2	1	0	0	0	0	0	1	0	3	22	2	4	0	1	0	0	0	4	2	3	8	2	0	2	6	3	0	8	1	4	0	1	2	0	1	0	0	12	12	2	6	9	7	5	0
TIGR01900	dapE-gram_pos	succinyl-diaminopimelate desuccinylase	Amino acid biosynthesis/Aspartate family	2	1	2	1	4	0	3	7	3	1	20	8	4	11	0	2	0	1	38	5	3	3	2	1	0	4	7	9	8	8	6	11	1	31	0	19	1	8	20	16	16	15	24	8	11	0
TIGR00938	thrB_alt	homoserine kinase	Amino acid biosynthesis/Aspartate family	1	0	0	0	33	0	3	1	0	0	5	4	3	2	1	4	4	1	4	5	1	3	0	0	1	0	5	8	5	1	6	1	1	14	0	2	0	2	7	2	2	1	10	2	1	0
TIGR01371	met_syn_B12ind	5-methyltetrahydropteroyltriglutamate--homocysteine S-methyltransferase	Amino acid biosynthesis/Aspartate family	1	0	0	2	0	0	0	0	0	0	4	0	0	1	0	0	0	0	1	1	8	0	0	0	0	1	1	0	2	0	2	0	0	6	0	1	0	2	4	0	5	0	1	0	0	0
TIGR02080	O_succ_thio_ly	O-succinylhomoserine (thiol)-lyase	Amino acid biosynthesis/Aspartate family	1	2	0	1	7	6	7	3	1	2	15	2	0	2	2	1	2	1	2	4	1	6	0	0	0	0	3	10	4	5	4	11	1	13	0	2	0	16	9	5	2	2	9	1	3	1
TIGR01745	asd_gamma	aspartate-semialdehyde dehydrogenase	Amino acid biosynthesis/Aspartate family	0	0	0	0	6	4	3	1	1	0	2	1	0	0	1	0	0	4	3	4	3	0	1	0	2	0	1	6	1	8	0	15	0	6	0	3	0	12	2	1	0	1	2	0	0	1
TIGR02078	AspKin_pair	putative Pyrococcus aspartate kinase subunit	Amino acid biosynthesis/Aspartate family	0	0	0	0	0	0	0	0	0	0	0	0	0	0	0	0	0	0	0	0	0	0	0	0	1	0	0	0	0	0	0	0	0	0	1	0	0	0	0	0	1	0	1	0	0	0
TIGR02130	dapB_plant	dihydrodipicolinate reductase	Amino acid biosynthesis/Aspartate family	0	0	0	0	1	1	0	0	0	0	3	0	0	0	0	0	0	0	0	0	0	1	0	2	0	0	0	0	0	0	0	0	0	0	0	0	0	0	3	0	0	2	0	0	0	0
TIGR00139	h_aconitase	homoaconitase	Amino acid biosynthesis/Aspartate family	0	0	0	0	0	0	0	0	0	0	0	0	0	0	0	0	0	0	0	0	0	0	0	0	0	0	0	0	0	0	0	0	0	0	0	0	0	0	0	0	0	0	0	0	0	0
TIGR01206	lysW	lysine biosynthesis protein LysW	Amino acid biosynthesis/Aspartate family	0	0	0	0	0	0	0	0	0	0	0	0	0	0	0	0	0	0	0	0	0	0	0	0	0	0	0	0	1	0	2	0	0	0	0	0	0	0	0	0	0	0	0	0	0	0
TIGR02077	thr_lead_pep	thr operon leader peptide	Amino acid biosynthesis/Aspartate family	0	0	0	0	0	0	0	0	0	0	0	0	0	0	0	0	0	0	0	0	0	0	0	0	0	0	0	0	0	0	0	0	0	0	0	0	0	0	0	0	0	0	0	0	0	0
TIGR01326	OAH_OAS_sulfhy	O-acetylhomoserine aminocarboxypropyltransferase/cysteine synthase	Amino acid biosynthesis/Aspartate family|Amino acid biosynthesis/Serine family	31	10	15	28	48	31	32	18	6	19	270	59	41	49	8	14	18	11	102	97	53	70	12	32	21	54	106	74	62	40	79	57	26	142	9	49	2	71	263	166	127	114	282	79	34	8
TIGR03332	salvage_mtnW	2,3-diketo-5-methylthiopentyl-1-phosphate enolase	Amino acid biosynthesis/Aspartate family|Central intermediary metabolism/Sulfur metabolism	0	1	0	0	0	0	0	0	0	0	3	0	0	0	0	0	0	0	0	1	0	0	0	0	0	1	1	1	0	0	1	1	1	1	0	0	0	2	4	2	1	3	4	0	0	0
TIGR03333	salvage_mtnX	2-hydroxy-3-keto-5-methylthiopentenyl-1-phosphate phosphatase	Amino acid biosynthesis/Aspartate family|Central intermediary metabolism/Sulfur metabolism	0	0	0	0	0	0	0	0	0	0	0	0	1	0	0	0	0	0	0	0	0	0	0	1	0	0	0	0	0	0	0	0	0	0	0	0	0	0	0	0	2	5	0	0	0	0
TIGR01316	gltA	glutamate synthase (NADPH), homotetrameric	Amino acid biosynthesis/Glutamate family	23	11	8	22	39	17	25	16	4	9	238	69	37	56	6	27	13	8	116	85	37	71	18	26	27	55	68	63	53	59	57	59	33	126	21	74	1	53	256	160	109	116	203	81	41	2
TIGR00032	argG	argininosuccinate synthase	Amino acid biosynthesis/Glutamate family	19	7	4	20	32	24	18	15	8	11	124	38	29	38	10	17	26	10	73	47	48	53	15	18	18	48	52	43	46	45	51	42	23	78	2	27	1	62	133	92	82	65	92	43	32	4
TIGR00838	argH	argininosuccinate lyase	Amino acid biosynthesis/Glutamate family	19	6	4	12	38	27	23	19	8	14	180	49	24	28	16	16	10	11	89	69	33	56	15	16	18	49	77	67	54	50	57	61	24	113	6	47	1	69	182	154	76	85	132	62	23	9
TIGR01850	argC	N-acetyl-gamma-glutamyl-phosphate reductase	Amino acid biosynthesis/Glutamate family	18	6	2	9	25	18	21	14	5	4	131	22	25	22	11	13	13	4	69	41	27	47	14	11	11	33	46	31	36	44	37	49	17	51	4	27	0	52	139	66	61	59	61	28	20	5
TIGR00407	proA	glutamate-5-semialdehyde dehydrogenase	Amino acid biosynthesis/Glutamate family	17	9	9	15	32	22	27	16	4	10	125	38	26	29	5	18	17	6	57	60	37	50	7	18	13	38	51	49	42	38	49	56	18	98	7	37	0	54	144	92	61	72	121	39	28	7
TIGR00653	GlnA	glutamine synthetase, type I	Amino acid biosynthesis/Glutamate family	14	6	3	8	24	37	24	11	3	7	117	27	19	21	3	15	16	9	74	42	33	37	7	14	10	42	49	40	26	30	43	45	16	164	3	66	0	95	144	81	61	68	78	27	17	7
TIGR00761	argB	acetylglutamate kinase	Amino acid biosynthesis/Glutamate family	12	7	5	5	13	8	9	14	4	3	105	27	10	20	8	10	7	5	70	36	20	36	10	13	10	20	43	20	26	30	30	25	14	50	5	24	0	40	102	65	43	40	67	30	20	5
TIGR00112	proC	pyrroline-5-carboxylate reductase	Amino acid biosynthesis/Glutamate family	10	5	5	6	28	22	22	15	4	10	100	32	21	24	3	13	7	5	56	30	21	31	12	6	15	19	42	37	20	40	31	41	11	94	4	41	0	63	102	60	69	58	85	36	20	8
TIGR00658	orni_carb_tr	ornithine carbamoyltransferase	Amino acid biosynthesis/Glutamate family	10	2	5	11	12	9	11	14	5	6	135	31	21	30	5	7	10	5	67	34	17	46	5	10	13	33	50	27	33	37	45	39	14	67	9	28	1	37	143	71	59	48	78	36	14	1
TIGR01027	proB	glutamate 5-kinase	Amino acid biosynthesis/Glutamate family	10	1	8	10	17	13	18	9	4	8	99	38	18	18	4	14	17	9	65	32	25	33	5	9	8	25	52	37	32	40	36	37	11	60	7	21	0	50	108	79	52	47	84	34	28	8
TIGR00120	ArgJ	glutamate N-acetyltransferase/amino-acid acetyltransferase	Amino acid biosynthesis/Glutamate family	5	2	1	7	6	6	7	2	0	1	79	15	6	9	3	12	5	3	22	23	1	20	3	6	8	15	16	17	18	16	27	9	5	17	3	6	0	22	64	57	50	27	53	27	9	3
TIGR01851	argC_other	N-acetyl-gamma-glutamyl-phosphate reductase	Amino acid biosynthesis/Glutamate family	2	1	1	0	0	0	0	0	0	0	3	2	0	2	0	0	0	0	4	1	0	2	0	0	1	2	4	0	0	0	3	0	0	1	0	2	0	0	20	12	7	4	10	9	1	0
TIGR01890	N-Ac-Glu-synth	amino-acid N-acetyltransferase	Amino acid biosynthesis/Glutamate family	2	0	0	3	11	12	11	1	0	2	17	7	3	4	1	1	5	0	21	6	2	2	2	1	2	1	5	18	8	12	9	19	2	10	2	4	0	23	21	12	17	16	19	2	2	3
TIGR01892	AcOrn-deacetyl	acetylornithine deacetylase (ArgE)	Amino acid biosynthesis/Glutamate family	2	0	1	2	9	6	5	4	1	4	14	3	1	2	0	2	0	1	5	7	4	8	2	5	2	4	3	9	6	21	2	19	5	6	1	5	0	32	25	6	14	4	7	6	3	1
TIGR01092	P5CS	delta l-pyrroline-5-carboxylate synthetase	Amino acid biosynthesis/Glutamate family	0	0	0	0	3	0	0	3	1	1	6	2	1	0	1	0	1	0	3	4	1	3	0	1	0	2	1	1	4	3	6	1	2	1	1	0	0	0	2	7	3	5	2	5	2	0
TIGR01182	eda	2-dehydro-3-deoxyphosphogluconate aldolase/4-hydroxy-2-oxoglutarate aldolase	Amino acid biosynthesis/Glutamate family|Energy metabolism/Entner-Doudoroff	6	1	3	2	21	27	24	3	2	7	60	34	8	14	7	4	4	3	40	32	18	25	5	3	9	16	23	31	17	35	24	52	11	63	4	24	0	42	73	48	40	39	47	20	26	4
TIGR01529	argR_whole	arginine repressor	Amino acid biosynthesis/Glutamate family|Regulatory functions/DNA interactions	5	1	0	8	12	3	6	7	1	3	27	12	12	8	2	2	0	0	21	13	7	14	1	4	1	9	19	17	16	10	8	24	7	31	2	18	0	26	58	24	17	21	28	15	1	4
TIGR01141	hisC	histidinol-phosphate transaminase	Amino acid biosynthesis/Histidine family	26	9	9	11	38	26	34	29	4	9	130	47	45	33	7	32	15	10	73	67	33	55	16	11	26	38	49	67	40	67	54	52	23	81	8	40	0	61	150	101	81	78	104	58	22	8
TIGR00007	TIGR00007	1-(5-phosphoribosyl)-5-[(5-phosphoribosylamino)methylideneamino]imidazole-4-carboxamide isomerase	Amino acid biosynthesis/Histidine family	19	2	1	5	14	9	10	9	5	4	75	22	13	14	2	6	5	3	47	28	14	32	11	11	7	19	26	24	21	20	26	39	7	52	7	16	0	27	88	51	29	42	51	26	26	4
TIGR00069	hisD	histidinol dehydrogenase	Amino acid biosynthesis/Histidine family	17	12	4	13	26	18	26	14	2	4	143	38	26	39	7	10	7	4	73	75	44	51	16	16	6	29	68	47	39	34	48	40	19	70	11	21	0	50	136	105	85	66	94	38	24	4
TIGR00735	hisF	imidazoleglycerol phosphate synthase, cyclase subunit	Amino acid biosynthesis/Histidine family	14	3	5	13	12	14	15	4	1	10	98	26	26	21	5	9	9	1	66	29	19	33	7	6	5	26	42	28	18	40	35	23	9	47	7	23	0	39	78	63	56	55	54	26	13	3
TIGR01855	IMP_synth_hisH	imidazole glycerol phosphate synthase, glutamine amidotransferase subunit	Amino acid biosynthesis/Histidine family	14	3	4	6	10	7	11	7	2	3	68	22	11	19	4	7	5	6	49	43	21	23	5	7	8	18	27	23	17	28	18	16	5	45	3	19	0	31	96	64	40	36	44	28	9	4
TIGR00070	hisG	ATP phosphoribosyltransferase	Amino acid biosynthesis/Histidine family	10	2	3	8	16	6	9	2	1	6	72	22	16	14	6	3	10	5	28	32	7	20	0	5	5	11	25	15	13	19	23	18	7	40	4	11	0	25	69	34	24	48	44	20	12	2
TIGR02067	his_9_HisN	histidinol-phosphatase	Amino acid biosynthesis/Histidine family	5	0	0	5	12	15	22	5	1	8	30	18	13	18	1	2	7	2	34	31	18	14	2	3	10	19	10	21	12	30	11	44	3	60	1	28	0	51	43	39	17	26	32	11	7	2
TIGR00443	hisZ_biosyn_reg	ATP phosphoribosyltransferase, regulatory subunit	Amino acid biosynthesis/Histidine family	4	3	1	1	3	0	0	0	0	1	19	7	5	2	0	0	1	0	9	3	0	8	0	1	6	7	7	3	3	0	6	4	4	6	0	1	0	9	31	21	15	5	20	5	4	0
TIGR01261	hisB_Nterm	histidinol-phosphatase	Amino acid biosynthesis/Histidine family	4	1	1	3	7	3	7	10	2	8	36	15	4	6	3	2	1	0	30	18	22	20	6	6	2	8	10	13	7	20	4	15	4	46	4	14	0	28	33	25	17	15	23	13	5	3
TIGR03188	histidine_hisI	phosphoribosyl-ATP diphosphatase	Amino acid biosynthesis/Histidine family	2	0	1	5	17	13	3	1	0	1	25	8	7	11	3	5	0	0	22	15	19	6	3	8	8	6	10	6	9	13	5	17	2	41	0	17	0	17	39	19	26	18	19	13	3	1
TIGR02129	hisA_euk	phosphoribosylformimino-5-aminoimidazole carboxamide ribotide isomerase	Amino acid biosynthesis/Histidine family	1	1	0	0	0	0	0	0	0	0	2	0	0	0	1	0	0	0	0	0	0	0	0	1	0	0	0	0	0	0	0	0	1	0	0	0	0	0	5	3	1	0	0	0	0	0
TIGR03910	pyrrolys_PylB	pyrrolysine biosynthesis radical SAM protein	Amino acid biosynthesis/Other	1	0	0	0	1	3	0	0	1	1	4	1	0	0	0	0	0	0	8	4	0	4	0	0	0	0	1	5	1	0	6	0	0	1	1	1	0	0	9	3	4	1	7	3	0	0
TIGR03909	pyrrolys_PylC	pyrrolysine biosynthesis protein PylC	Amino acid biosynthesis/Other	0	0	0	1	1	1	0	2	0	0	4	1	0	0	2	0	1	1	3	2	0	2	0	0	1	1	8	12	2	9	4	8	1	0	0	0	0	0	4	3	5	4	9	4	0	0
TIGR03911	pyrrolys_PylD	pyrrolysine biosynthesis protein PylD	Amino acid biosynthesis/Other	0	1	0	0	0	3	1	0	0	0	10	0	0	1	0	1	3	1	2	8	0	3	0	2	1	1	2	2	2	0	1	3	1	0	0	0	0	0	6	6	3	3	2	1	0	1
TIGR00118	acolac_lg	acetolactate synthase, large subunit, biosynthetic type	Amino acid biosynthesis/Pyruvate family	34	14	16	16	40	25	59	21	3	18	306	81	57	61	17	20	27	12	134	106	52	105	26	27	43	63	99	82	82	79	93	68	23	127	9	68	4	133	290	218	154	177	209	106	42	9
TIGR00110	ilvD	dihydroxy-acid dehydratase	Amino acid biosynthesis/Pyruvate family	33	11	10	18	37	38	48	26	8	17	319	78	40	61	13	32	24	20	142	96	48	80	19	30	22	69	94	109	62	69	103	72	38	121	11	43	2	105	283	188	156	142	194	105	56	10
TIGR00973	leuA_bact	2-isopropylmalate synthase	Amino acid biosynthesis/Pyruvate family	22	5	3	15	31	18	29	21	5	15	182	45	30	35	7	11	21	13	114	85	41	83	10	20	16	54	63	83	42	57	43	70	25	153	7	45	1	76	205	136	79	91	128	51	27	7
TIGR00465	ilvC	ketol-acid reductoisomerase	Amino acid biosynthesis/Pyruvate family	16	6	5	8	22	26	14	22	4	8	129	39	15	13	7	6	14	3	60	54	27	40	9	15	11	25	46	39	29	20	35	43	16	59	6	37	0	46	130	86	60	59	107	39	23	7
TIGR01123	ilvE_II	branched-chain amino acid aminotransferase	Amino acid biosynthesis/Pyruvate family	15	7	8	10	18	12	14	15	2	10	151	42	24	33	8	10	11	11	89	55	20	48	11	21	17	33	50	29	38	22	38	26	25	69	13	32	1	36	159	92	77	68	97	44	34	1
TIGR00169	leuB	3-isopropylmalate dehydrogenase	Amino acid biosynthesis/Pyruvate family	14	4	6	8	19	14	22	12	2	4	85	23	14	25	5	8	11	6	65	41	22	19	9	14	10	32	18	28	19	43	15	36	15	66	4	37	0	72	96	87	61	42	74	34	20	4
TIGR02083	LEU2	3-isopropylmalate dehydratase, large subunit	Amino acid biosynthesis/Pyruvate family	12	2	1	3	2	5	3	2	1	0	63	8	8	4	2	3	2	4	16	10	4	13	2	3	3	13	31	3	15	8	44	5	7	18	5	11	0	21	67	40	42	21	50	19	9	1
TIGR00119	acolac_sm	acetolactate synthase, small subunit	Amino acid biosynthesis/Pyruvate family	9	4	4	5	13	13	12	7	1	8	70	22	21	17	4	17	11	10	41	35	19	25	5	8	13	17	29	48	28	15	23	17	4	40	2	23	0	40	85	57	40	30	58	27	7	2
TIGR00170	leuC	3-isopropylmalate dehydratase, large subunit	Amino acid biosynthesis/Pyruvate family	9	9	3	4	17	18	21	13	3	5	124	36	21	26	4	10	11	14	77	47	22	40	6	15	10	29	48	53	26	51	31	44	17	86	7	30	1	72	96	46	44	53	67	27	25	4
TIGR00970	leuA_yeast	2-isopropylmalate synthase	Amino acid biosynthesis/Pyruvate family	6	3	4	3	0	0	0	0	0	0	38	8	5	4	0	0	0	0	9	9	1	8	4	1	6	13	2	0	3	0	3	0	3	18	0	9	0	24	32	25	20	18	14	11	7	0
TIGR01127	ilvA_1Cterm	threonine ammonia-lyase	Amino acid biosynthesis/Pyruvate family	5	2	3	3	12	14	18	0	1	3	54	16	6	7	6	11	7	5	22	23	9	17	3	2	6	16	15	24	11	38	12	34	10	33	2	10	0	24	56	43	27	18	51	19	6	1
TIGR02079	THD1	threonine dehydratase	Amino acid biosynthesis/Pyruvate family	4	2	2	1	1	0	0	0	0	0	32	10	2	20	0	0	0	0	0	1	0	0	2	4	1	6	2	0	1	1	1	0	3	0	2	0	0	2	15	13	4	18	10	6	2	0
TIGR02084	leud	3-isopropylmalate dehydratase, small subunit	Amino acid biosynthesis/Pyruvate family	2	1	0	1	2	2	1	0	0	1	23	3	0	4	3	1	3	1	5	8	2	4	1	2	1	5	18	6	8	2	14	4	4	5	1	2	0	6	27	13	12	19	20	4	3	0
TIGR01122	ilvE_I	branched-chain amino acid aminotransferase	Amino acid biosynthesis/Pyruvate family	1	0	0	1	8	8	7	2	0	2	12	3	1	2	3	5	1	2	3	6	1	5	1	1	1	1	5	11	5	6	7	9	2	3	0	5	0	18	15	10	7	6	11	6	1	0
TIGR01124	ilvA_2Cterm	threonine ammonia-lyase, biosynthetic	Amino acid biosynthesis/Pyruvate family	1	0	1	0	13	6	14	0	0	2	20	2	2	2	1	6	4	1	7	8	1	4	2	1	1	2	10	21	6	6	14	13	1	7	0	4	0	15	22	6	4	8	9	1	4	1
TIGR00171	leuD	3-isopropylmalate dehydratase, small subunit	Amino acid biosynthesis/Pyruvate family	0	1	2	1	14	6	11	6	3	9	43	11	5	10	4	2	7	2	26	31	18	11	3	2	4	7	15	25	7	22	12	29	6	19	4	10	0	26	47	27	19	17	21	8	12	1
TIGR01327	PGDH	phosphoglycerate dehydrogenase	Amino acid biosynthesis/Serine family	45	17	24	56	97	87	94	31	8	28	461	121	72	99	27	44	43	35	217	175	100	141	39	52	42	118	220	163	136	141	178	212	51	247	19	95	0	167	493	296	226	215	314	139	102	16
TIGR01364	serC_1	phosphoserine transaminase	Amino acid biosynthesis/Serine family	9	2	7	8	26	13	13	10	5	6	130	37	15	25	3	9	7	8	63	46	25	56	15	16	10	39	54	24	41	15	32	29	22	83	10	38	0	62	130	82	62	52	111	44	35	2
TIGR01139	cysK	cysteine synthase A	Amino acid biosynthesis/Serine family	8	3	4	7	10	10	18	10	1	8	108	19	15	16	4	3	12	5	38	44	36	25	6	10	10	26	37	38	18	35	22	30	14	80	4	47	0	43	116	62	58	50	70	31	21	3
TIGR00338	serB	phosphoserine phosphatase SerB	Amino acid biosynthesis/Serine family	7	2	1	8	9	2	3	10	1	6	36	14	8	10	1	2	0	2	29	16	14	20	3	0	3	11	5	6	11	13	6	7	2	72	2	19	0	37	52	36	16	26	20	12	10	0
TIGR01136	cysKM	cysteine synthase	Amino acid biosynthesis/Serine family	4	1	0	6	9	3	10	8	0	1	42	21	10	11	1	8	4	5	39	14	2	10	3	6	5	4	16	10	7	4	10	6	9	11	2	4	1	12	66	31	14	17	29	11	13	3
TIGR01137	cysta_beta	cystathionine beta-synthase	Amino acid biosynthesis/Serine family	3	1	0	1	0	3	0	13	0	3	22	4	6	2	0	3	1	0	22	6	5	8	2	2	5	4	5	7	5	1	5	1	3	4	5	2	0	3	23	18	9	6	25	12	6	0
TIGR01172	cysE	serine O-acetyltransferase	Amino acid biosynthesis/Serine family	3	5	3	7	8	12	24	12	5	8	66	24	15	19	5	7	5	4	50	26	24	20	7	2	9	16	43	35	14	24	17	30	6	56	2	39	1	40	73	38	37	39	50	21	12	4
TIGR01138	cysM	cysteine synthase B	Amino acid biosynthesis/Serine family	2	0	0	1	0	1	0	1	0	0	4	0	1	0	0	0	0	0	1	4	1	1	0	0	1	0	1	2	0	0	2	0	0	0	0	1	0	0	5	5	1	2	2	2	0	1
TIGR01365	serC_2	phosphoserine aminotransferase	Amino acid biosynthesis/Serine family	0	0	0	0	0	0	0	0	0	0	0	0	0	0	0	0	0	0	0	1	0	0	0	0	0	0	0	0	0	0	0	0	0	0	0	0	0	0	0	0	0	0	0	0	0	0
TIGR01366	serC_3	putative phosphoserine aminotransferase	Amino acid biosynthesis/Serine family	0	0	0	0	0	0	0	0	0	0	0	0	0	0	0	0	0	0	0	0	0	0	0	0	0	0	0	0	0	0	0	0	0	0	0	0	0	0	0	0	0	0	0	0	0	0
TIGR02072	BioC	malonyl-acyl carrier protein O-methyltransferase BioC	Biosynthesis of cofactors, prosthetic groups, and carriers/Biotin	19	9	5	14	68	80	70	18	2	20	98	64	38	32	16	34	16	19	138	95	45	77	16	30	20	43	88	89	52	123	48	94	31	264	7	79	1	93	150	76	65	100	148	40	29	1
TIGR00858	bioF	8-amino-7-oxononanoate synthase	Biosynthesis of cofactors, prosthetic groups, and carriers/Biotin	9	4	1	4	26	15	13	12	3	11	83	20	16	10	6	15	4	9	64	35	26	27	8	7	5	22	36	31	43	32	26	23	14	85	4	23	1	36	73	50	36	42	50	35	20	3
TIGR01738	bioH	pimelyl-[acyl-carrier protein] methyl ester esterase	Biosynthesis of cofactors, prosthetic groups, and carriers/Biotin	8	0	3	3	10	4	11	0	0	1	17	14	5	7	0	1	8	4	19	5	1	1	2	4	4	3	12	25	2	2	4	1	6	1	1	0	0	3	19	16	14	13	15	4	2	0
TIGR00433	bioB	biotin synthase	Biosynthesis of cofactors, prosthetic groups, and carriers/Biotin	5	1	1	5	32	15	19	4	3	2	32	4	6	8	1	12	8	12	36	28	6	34	4	13	5	12	35	43	13	35	22	55	8	51	1	17	0	56	56	31	26	23	43	17	7	1
TIGR00508	bioA	adenosylmethionine-8-amino-7-oxononanoate transaminase	Biosynthesis of cofactors, prosthetic groups, and carriers/Biotin	5	2	2	4	24	18	18	9	2	2	67	8	13	6	8	17	14	10	29	24	10	23	4	10	7	9	27	35	21	34	19	34	12	42	3	18	1	18	60	28	30	34	44	11	6	3
TIGR00347	bioD	dethiobiotin synthase	Biosynthesis of cofactors, prosthetic groups, and carriers/Biotin	4	1	1	0	17	13	11	5	5	8	21	10	7	4	3	8	4	8	36	11	6	8	6	2	2	3	12	19	11	29	15	32	4	41	0	18	0	35	28	14	16	13	20	6	5	1
TIGR01204	bioW	6-carboxyhexanoate--CoA ligase	Biosynthesis of cofactors, prosthetic groups, and carriers/Biotin	0	0	0	0	0	0	2	0	0	0	0	0	0	0	0	0	1	0	0	0	0	0	0	0	0	0	0	0	0	0	0	1	0	0	0	0	0	0	0	0	0	0	1	0	0	0
TIGR02032	GG-red-SF	geranylgeranyl reductase family	Biosynthesis of cofactors, prosthetic groups, and carriers/Chlorophyll and bacteriochlorphyll	14	3	2	7	92	34	23	7	4	6	28	12	7	14	5	20	14	8	32	28	14	13	4	8	8	11	22	58	11	106	22	87	5	74	4	35	0	83	83	27	21	20	47	16	23	5
TIGR02021	BchM-ChlM	magnesium protoporphyrin O-methyltransferase	Biosynthesis of cofactors, prosthetic groups, and carriers/Chlorophyll and bacteriochlorphyll	11	3	6	3	22	16	17	5	1	6	37	32	23	11	7	7	11	5	62	32	10	19	6	6	12	21	30	30	17	42	31	40	11	19	5	21	0	71	73	58	55	35	43	21	23	0
TIGR01202	bchC	chlorophyll synthesis pathway protein BchC	Biosynthesis of cofactors, prosthetic groups, and carriers/Chlorophyll and bacteriochlorphyll	3	0	1	0	0	3	2	0	0	0	5	2	1	1	0	0	1	2	4	4	5	2	1	2	0	0	4	1	2	0	0	8	1	4	0	0	0	0	4	2	5	4	1	0	0	1
TIGR02031	BchD-ChlD	magnesium chelatase ATPase subunit D	Biosynthesis of cofactors, prosthetic groups, and carriers/Chlorophyll and bacteriochlorphyll	3	1	1	4	26	2	6	2	2	3	21	3	6	5	5	0	4	0	43	16	18	7	0	9	9	14	5	6	3	8	3	0	4	46	5	30	0	56	57	22	11	11	25	3	2	0
TIGR02025	BchH	magnesium chelatase, H subunit	Biosynthesis of cofactors, prosthetic groups, and carriers/Chlorophyll and bacteriochlorphyll	2	2	1	2	0	0	0	0	0	1	18	14	9	12	0	0	0	0	48	23	0	30	1	9	1	12	7	0	7	0	14	0	8	0	3	4	0	0	29	34	14	12	31	8	4	0
TIGR02716	C20_methyl_CrtF	C-20 methyltransferase BchU	Biosynthesis of cofactors, prosthetic groups, and carriers/Chlorophyll and bacteriochlorphyll	2	1	0	0	20	13	5	3	0	1	13	5	1	9	1	5	3	4	27	12	1	15	3	2	0	1	2	18	0	31	2	13	2	1	0	0	0	40	41	9	6	4	11	5	2	4
TIGR01278	DPOR_BchB	light-independent protochlorophyllide reductase, B subunit	Biosynthesis of cofactors, prosthetic groups, and carriers/Chlorophyll and bacteriochlorphyll	0	0	0	0	1	1	0	0	0	0	0	1	0	1	1	0	0	0	1	1	1	0	0	1	0	0	0	1	1	9	0	0	0	1	0	0	0	0	2	3	0	0	2	1	0	0
TIGR01281	DPOR_bchL	light-independent protochlorophyllide reductase, iron-sulfur ATP-binding protein	Biosynthesis of cofactors, prosthetic groups, and carriers/Chlorophyll and bacteriochlorphyll	0	0	0	0	0	0	0	0	0	0	5	0	0	0	0	1	0	0	0	0	0	0	0	0	0	0	0	0	0	0	0	0	0	0	0	0	0	0	1	0	0	0	0	1	0	0
TIGR01289	LPOR	light-dependent protochlorophyllide reductase	Biosynthesis of cofactors, prosthetic groups, and carriers/Chlorophyll and bacteriochlorphyll	0	0	0	1	0	0	2	0	0	0	4	1	2	0	0	0	1	1	2	1	1	2	2	2	2	2	4	0	1	3	2	3	0	4	0	5	0	12	8	3	4	2	2	3	1	0
TIGR01476	chlor_syn_BchG	bacteriochlorophyll/chlorophyll synthetase	Biosynthesis of cofactors, prosthetic groups, and carriers/Chlorophyll and bacteriochlorphyll	0	0	0	0	0	0	0	0	0	0	4	0	1	0	0	0	0	0	0	0	0	0	0	0	1	1	0	0	0	0	0	0	1	0	0	0	0	1	2	0	3	0	1	0	0	0
TIGR02023	BchP-ChlP	geranylgeranyl reductase	Biosynthesis of cofactors, prosthetic groups, and carriers/Chlorophyll and bacteriochlorphyll	0	0	0	0	1	1	1	0	0	0	3	3	2	0	1	1	0	0	2	0	1	0	0	0	0	1	2	2	1	0	3	1	0	0	0	0	0	0	0	0	2	1	3	1	1	0
TIGR02030	BchI-ChlI	magnesium chelatase ATPase subunit I	Biosynthesis of cofactors, prosthetic groups, and carriers/Chlorophyll and bacteriochlorphyll	0	0	0	0	0	1	3	1	2	0	0	1	0	0	1	1	0	3	0	0	1	3	1	0	0	0	1	4	0	5	1	4	0	2	0	0	0	0	0	1	1	3	2	0	1	0
TIGR01279	DPOR_bchN	light-independent protochlorophyllide reductase, N subunit	Biosynthesis of cofactors, prosthetic groups, and carriers/Chlorophyll and bacteriochlorphyll	0	0	0	0	0	0	0	0	0	0	0	0	0	0	0	0	0	0	0	0	0	0	0	0	0	0	0	0	0	0	0	0	0	0	0	0	0	0	0	0	0	0	0	0	0	0
TIGR02019	BchJ	bacteriochlorophyll 4-vinyl reductase	Biosynthesis of cofactors, prosthetic groups, and carriers/Chlorophyll and bacteriochlorphyll	0	0	0	0	0	0	0	0	0	0	0	0	0	0	0	0	0	0	0	0	0	0	0	0	0	0	0	0	0	0	0	0	0	0	0	0	0	0	0	0	0	0	0	0	0	0
TIGR02028	ChlP	geranylgeranyl reductase	Biosynthesis of cofactors, prosthetic groups, and carriers/Chlorophyll and bacteriochlorphyll	0	0	0	0	0	0	0	0	0	0	0	0	0	0	0	0	0	0	0	0	0	0	0	0	0	0	0	0	0	0	0	0	0	0	0	0	0	0	0	0	0	0	0	0	0	0
TIGR02029	AcsF	magnesium-protoporphyrin IX monomethyl ester aerobic oxidative cyclase	Biosynthesis of cofactors, prosthetic groups, and carriers/Chlorophyll and bacteriochlorphyll	0	0	0	0	0	0	0	0	0	0	0	0	0	0	0	0	0	0	0	0	0	0	0	0	0	0	0	0	0	0	0	0	0	0	0	0	0	0	0	0	0	0	0	0	0	0
TIGR02056	ChlG	chlorophyll synthase ChlG	Biosynthesis of cofactors, prosthetic groups, and carriers/Chlorophyll and bacteriochlorphyll	0	0	0	0	0	0	0	0	0	0	0	0	0	0	0	0	0	0	0	0	0	0	0	0	0	0	0	0	0	0	0	0	0	0	0	0	0	0	0	0	0	0	0	0	0	0
TIGR01499	folC	bifunctional protein FolC	Biosynthesis of cofactors, prosthetic groups, and carriers/Folic acid	20	5	7	14	22	22	23	19	7	13	132	43	20	21	5	16	9	7	90	62	28	45	6	21	18	39	52	44	52	36	29	41	34	87	8	29	0	52	159	91	75	68	127	44	27	2
TIGR00063	folE	GTP cyclohydrolase I	Biosynthesis of cofactors, prosthetic groups, and carriers/Folic acid	6	3	3	5	10	9	7	7	2	5	52	26	10	25	1	2	2	3	39	30	22	27	3	9	2	21	17	9	19	18	9	22	5	50	2	17	0	24	64	32	23	21	39	21	9	1
TIGR01498	folK	2-amino-4-hydroxy-6-hydroxymethyldihydropteridine diphosphokinase	Biosynthesis of cofactors, prosthetic groups, and carriers/Folic acid	6	4	3	2	13	8	8	14	2	8	66	26	14	10	4	11	8	5	35	22	13	21	2	8	12	11	29	14	15	15	20	22	11	54	2	22	1	32	64	44	26	27	48	10	16	5
TIGR01496	DHPS	dihydropteroate synthase	Biosynthesis of cofactors, prosthetic groups, and carriers/Folic acid	5	5	8	13	24	21	16	14	5	14	111	30	25	15	2	11	10	8	61	33	23	36	9	13	9	26	36	27	33	38	36	35	14	62	7	26	0	37	96	71	54	46	79	26	18	3
TIGR00553	pabB	aminodeoxychorismate synthase, component I	Biosynthesis of cofactors, prosthetic groups, and carriers/Folic acid	3	3	2	0	0	0	0	0	0	1	7	8	2	3	1	1	0	0	3	3	0	4	2	3	1	8	1	0	1	0	1	0	3	3	1	0	0	0	12	8	5	13	8	0	4	0
TIGR00525	folB	dihydroneopterin aldolase	Biosynthesis of cofactors, prosthetic groups, and carriers/Folic acid	1	0	1	5	4	6	2	4	2	7	37	16	14	4	0	3	4	2	14	14	7	19	2	5	6	5	10	9	4	14	16	7	11	24	3	13	0	9	33	15	9	17	25	8	8	0
TIGR03461	pabC_Proteo	aminodeoxychorismate lyase	Biosynthesis of cofactors, prosthetic groups, and carriers/Folic acid	1	0	0	0	3	1	0	0	0	0	6	1	0	0	0	0	2	0	4	1	0	0	0	1	0	2	0	3	0	3	1	3	0	1	0	0	0	4	2	1	2	1	3	1	2	0
TIGR00677	fadh2_euk	methylenetetrahydrofolate reductase	Biosynthesis of cofactors, prosthetic groups, and carriers/Folic acid	0	0	0	0	0	0	0	0	0	0	1	0	0	0	0	0	0	0	0	0	0	0	0	0	0	0	1	0	0	0	0	0	0	0	0	0	0	0	1	0	3	1	0	2	0	1
TIGR00066	g_glut_trans	gamma-glutamyltransferase	Biosynthesis of cofactors, prosthetic groups, and carriers/Glutathione and analogs	14	1	3	4	32	18	41	6	3	4	83	25	8	14	9	25	16	23	37	40	20	25	5	15	13	13	24	20	9	37	15	30	8	13	3	4	0	17	103	75	54	35	78	28	7	6
TIGR03999	thiol_BshA	N-acetyl-alpha-D-glucosaminyl L-malate synthase BshA	Biosynthesis of cofactors, prosthetic groups, and carriers/Glutathione and analogs	14	6	8	26	50	22	29	9	2	19	91	55	29	33	6	21	10	10	84	68	47	47	7	11	17	33	37	47	18	53	23	46	11	241	6	66	0	92	143	71	55	70	117	37	18	6
TIGR03440	egtB_TIGR03440	ergothioneine biosynthesis protein EgtB	Biosynthesis of cofactors, prosthetic groups, and carriers/Glutathione and analogs	3	0	0	1	1	0	0	15	1	7	16	10	7	6	1	2	3	2	32	19	15	16	4	2	2	6	16	2	4	0	7	1	2	1	2	0	0	3	22	14	20	12	22	6	10	0
TIGR04000	thiol_BshB2	bacillithiol biosynthesis deacetylase BshB2	Biosynthesis of cofactors, prosthetic groups, and carriers/Glutathione and analogs	2	0	0	0	0	0	0	0	0	0	1	8	2	0	0	0	0	0	14	0	0	0	0	0	0	0	0	0	0	0	0	0	0	0	0	0	0	0	0	5	0	0	1	1	0	0
TIGR01436	glu_cys_lig_pln	glutamate--cysteine ligase	Biosynthesis of cofactors, prosthetic groups, and carriers/Glutathione and analogs	1	0	0	0	0	0	0	0	0	0	1	0	0	0	0	0	0	0	0	0	0	0	0	0	0	0	0	0	0	0	0	0	0	0	0	0	0	0	1	1	0	1	1	0	0	0
TIGR03438	egtD_ergothio	dimethylhistidine N-methyltransferase	Biosynthesis of cofactors, prosthetic groups, and carriers/Glutathione and analogs	1	0	0	1	7	2	4	3	1	2	3	2	0	0	0	10	4	2	4	4	4	5	1	0	1	3	2	10	1	18	2	15	1	3	0	0	0	0	3	0	4	3	5	0	3	1
TIGR04345	ovoA_Cterm	putative 4-mercaptohistidine N1-methyltranferase	Biosynthesis of cofactors, prosthetic groups, and carriers/Glutathione and analogs	1	0	0	0	0	0	0	0	0	0	8	7	3	1	2	1	2	0	10	1	0	3	0	0	0	4	3	2	1	0	3	0	2	3	0	2	0	0	3	3	5	3	5	0	4	0
TIGR01380	glut_syn	glutathione synthase	Biosynthesis of cofactors, prosthetic groups, and carriers/Glutathione and analogs	0	0	0	0	7	6	6	1	0	2	1	0	2	1	0	2	1	1	3	4	2	1	0	0	2	1	1	4	0	9	0	14	0	9	0	4	0	23	2	4	1	1	3	1	1	1
TIGR01434	glu_cys_ligase	glutamate--cysteine ligase	Biosynthesis of cofactors, prosthetic groups, and carriers/Glutathione and analogs	0	0	0	0	10	8	7	4	0	1	3	2	0	0	1	2	1	4	3	1	0	1	0	1	0	1	1	6	0	11	1	17	0	11	0	5	0	20	0	3	1	0	1	0	5	4
TIGR01435	glu_cys_lig_rel	glutamate--cysteine ligase/glutathione synthase	Biosynthesis of cofactors, prosthetic groups, and carriers/Glutathione and analogs	0	0	0	0	0	0	0	0	0	1	0	1	0	0	0	0	0	0	1	0	0	0	0	0	0	2	0	0	0	0	0	0	1	0	0	0	0	1	1	0	0	0	0	0	0	0
TIGR02049	gshA_ferroox	glutamate--cysteine ligase	Biosynthesis of cofactors, prosthetic groups, and carriers/Glutathione and analogs	0	0	0	0	0	0	0	0	0	0	1	0	0	0	0	0	0	0	3	0	0	1	0	0	0	0	0	0	0	0	0	1	0	0	0	0	0	0	1	0	0	0	0	0	0	0
TIGR03448	mycothiol_MshD	mycothiol synthase	Biosynthesis of cofactors, prosthetic groups, and carriers/Glutathione and analogs	0	0	0	0	1	1	0	0	0	0	0	1	0	0	0	1	0	0	1	2	0	1	0	0	0	3	0	0	0	0	0	0	1	5	0	1	0	0	7	2	3	0	1	2	1	0
TIGR04001	thiol_BshB1	bacillithiol biosynthesis deacetylase BshB1	Biosynthesis of cofactors, prosthetic groups, and carriers/Glutathione and analogs	0	0	0	2	15	4	7	2	0	0	7	1	7	3	5	12	1	3	2	3	0	4	0	2	4	0	6	5	0	12	4	13	0	2	0	0	0	5	11	5	10	8	7	4	4	0
TIGR04343	egtE_PLP_lyase	ergothioneine biosynthesis PLP-dependent enzyme EgtE	Biosynthesis of cofactors, prosthetic groups, and carriers/Glutathione and analogs	0	0	0	0	0	0	0	0	0	0	0	0	0	0	0	0	1	0	0	0	0	0	0	0	0	0	0	0	0	0	0	0	0	0	0	0	0	0	0	0	0	0	0	0	0	0
TIGR02048	gshA_cyano	putative glutamate--cysteine ligase	Biosynthesis of cofactors, prosthetic groups, and carriers/Glutathione and analogs	0	0	0	0	0	0	0	0	0	0	0	0	0	0	0	0	0	0	0	0	0	0	0	0	0	0	0	0	0	0	0	0	0	0	0	0	0	0	0	0	0	0	0	0	0	0
TIGR03442	TIGR03442	ergothioneine biosynthesis protein EgtC	Biosynthesis of cofactors, prosthetic groups, and carriers/Glutathione and analogs	0	0	0	0	0	0	0	0	0	0	0	0	0	0	0	0	0	0	0	0	0	0	0	0	0	0	0	0	0	0	0	0	0	0	0	0	0	0	0	0	0	0	0	0	0	0
TIGR03447	mycothiol_MshC	cysteine--1-D-myo-inosityl 2-amino-2-deoxy-alpha-D-glucopyranoside ligase	Biosynthesis of cofactors, prosthetic groups, and carriers/Glutathione and analogs	0	0	0	0	0	0	0	0	0	0	0	0	0	0	0	0	0	0	0	0	0	0	0	0	0	0	0	0	0	0	0	0	0	0	0	0	0	0	0	0	0	0	0	0	0	0
TIGR03998	thiol_BshC	bacillithiol biosynthesis cysteine-adding enzyme BshC	Biosynthesis of cofactors, prosthetic groups, and carriers/Glutathione and analogs	0	0	0	0	0	0	0	0	0	0	0	0	0	0	0	0	0	0	0	0	0	0	0	0	0	0	0	0	0	0	0	0	0	0	0	0	0	0	0	0	0	0	0	0	0	0
TIGR04344	ovoA_Nterm	5-histidylcysteine sulfoxide synthase	Biosynthesis of cofactors, prosthetic groups, and carriers/Glutathione and analogs	0	0	0	0	0	0	0	0	0	0	0	0	0	0	0	0	0	0	0	0	0	0	0	0	0	0	0	0	0	0	0	0	0	0	0	0	0	0	2	2	2	2	0	1	0	0
TIGR02476	BluB	5,6-dimethylbenzimidazole synthase	Biosynthesis of cofactors, prosthetic groups, and carriers/Heme, porphyrin, and cobalamin	28	10	7	12	49	31	28	21	9	20	99	50	25	36	6	17	34	17	108	75	37	64	13	22	20	47	68	67	55	62	47	53	17	149	17	67	0	116	196	108	65	91	116	33	30	5
TIGR00313	cobQ	cobyric acid synthase CobQ	Biosynthesis of cofactors, prosthetic groups, and carriers/Heme, porphyrin, and cobalamin	13	1	4	6	27	26	23	13	4	5	86	18	16	16	17	14	16	14	47	55	23	41	4	5	1	12	32	44	23	34	30	45	6	28	1	10	1	51	92	65	64	45	42	30	15	6
TIGR03160	cobT_DBIPRT	nicotinate-nucleotide--dimethylbenzimidazole phosphoribosyltransferase	Biosynthesis of cofactors, prosthetic groups, and carriers/Heme, porphyrin, and cobalamin	12	4	5	6	17	14	17	8	3	9	84	15	10	9	3	7	8	8	38	36	19	26	3	9	10	14	38	47	10	32	16	32	7	34	3	8	0	34	71	44	39	43	62	18	15	4
TIGR01140	L_thr_O3P_dcar	threonine-phosphate decarboxylase	Biosynthesis of cofactors, prosthetic groups, and carriers/Heme, porphyrin, and cobalamin	11	2	4	5	22	26	11	8	1	5	58	19	12	8	7	12	4	2	37	28	32	20	4	7	8	17	28	28	18	33	21	33	10	24	3	9	0	41	66	47	29	38	39	25	13	3
TIGR00539	hemN_rel	putative oxygen-independent coproporphyrinogen III oxidase	Biosynthesis of cofactors, prosthetic groups, and carriers/Heme, porphyrin, and cobalamin	10	3	2	11	20	22	29	11	1	4	122	29	19	31	5	19	15	10	63	47	23	27	17	18	8	34	40	58	37	44	41	45	12	65	10	46	0	43	116	84	60	53	78	20	24	2
TIGR03994	rSAM_HemZ	coproporphyrinogen dehydrogenase HemZ	Biosynthesis of cofactors, prosthetic groups, and carriers/Heme, porphyrin, and cobalamin	9	2	2	3	4	2	4	0	1	0	34	10	7	5	0	3	3	2	20	18	4	6	0	3	6	9	5	4	3	10	4	4	7	13	1	9	0	10	52	35	36	23	37	18	10	0
TIGR00379	cobB	cobyrinic acid a,c-diamide synthase	Biosynthesis of cofactors, prosthetic groups, and carriers/Heme, porphyrin, and cobalamin	8	4	1	9	21	28	28	11	5	4	65	20	10	11	4	15	12	2	43	30	20	14	7	8	14	13	30	41	29	44	22	47	16	37	3	9	0	53	88	45	48	53	56	28	15	1
TIGR03162	ribazole_cobC	alpha-ribazole phosphatase	Biosynthesis of cofactors, prosthetic groups, and carriers/Heme, porphyrin, and cobalamin	8	4	6	7	38	21	20	11	3	7	60	17	13	9	4	10	11	4	47	50	20	38	10	9	15	26	32	31	20	71	30	68	12	77	8	40	0	95	120	84	49	64	61	28	12	5
TIGR01465	cobM_cbiF	precorrin-4 C11-methyltransferase	Biosynthesis of cofactors, prosthetic groups, and carriers/Heme, porphyrin, and cobalamin	7	1	1	4	25	10	16	6	2	5	35	13	7	3	5	11	10	3	22	25	16	12	2	4	6	7	16	23	12	36	27	44	4	16	3	6	0	21	50	20	25	43	38	12	9	6
TIGR01466	cobJ_cbiH	precorrin-3B C17-methyltransferase	Biosynthesis of cofactors, prosthetic groups, and carriers/Heme, porphyrin, and cobalamin	6	1	0	2	15	10	10	10	2	6	44	13	5	6	5	7	10	4	15	17	6	15	2	4	2	7	19	33	10	29	16	19	10	18	0	6	0	36	49	24	15	40	32	14	5	6
TIGR00109	hemH	ferrochelatase	Biosynthesis of cofactors, prosthetic groups, and carriers/Heme, porphyrin, and cobalamin	5	1	3	5	10	3	1	2	0	0	13	17	5	12	0	1	5	0	19	29	5	13	6	5	4	21	3	13	0	14	5	10	3	17	0	7	0	13	26	17	11	22	19	5	4	3
TIGR00713	hemL	glutamate-1-semialdehyde-2,1-aminomutase	Biosynthesis of cofactors, prosthetic groups, and carriers/Heme, porphyrin, and cobalamin	5	2	2	4	30	19	36	9	1	2	81	15	14	10	7	10	7	9	48	26	15	19	11	6	10	13	41	34	17	50	43	28	5	30	1	16	0	72	54	38	24	19	47	17	5	6
TIGR01469	cobA_cysG_Cterm	uroporphyrinogen-III C-methyltransferase	Biosynthesis of cofactors, prosthetic groups, and carriers/Heme, porphyrin, and cobalamin	5	0	3	2	12	9	4	4	0	3	31	3	6	6	1	4	5	3	17	19	5	8	7	2	3	8	22	15	9	10	12	17	3	16	1	5	0	28	32	21	14	6	19	12	4	1
TIGR00380	cobD	cobalamin biosynthesis protein CobD	Biosynthesis of cofactors, prosthetic groups, and carriers/Heme, porphyrin, and cobalamin	4	1	0	4	17	15	20	11	2	7	36	4	8	11	2	10	6	1	22	20	9	12	2	5	6	11	17	22	13	26	18	22	4	24	3	9	0	29	50	27	21	20	32	11	8	5
TIGR00636	PduO_Nterm	ATP:cob(I)alamin adenosyltransferase	Biosynthesis of cofactors, prosthetic groups, and carriers/Heme, porphyrin, and cobalamin	4	4	1	4	11	9	7	5	1	5	54	20	16	9	4	12	6	3	15	19	11	17	8	6	6	8	5	23	19	15	8	21	13	47	4	19	0	51	45	33	26	27	38	19	13	6
TIGR00715	precor6x_red	precorrin-6x reductase	Biosynthesis of cofactors, prosthetic groups, and carriers/Heme, porphyrin, and cobalamin	4	1	0	1	12	10	9	1	2	4	26	2	8	3	4	6	3	6	13	11	3	9	4	3	2	1	14	15	6	14	12	18	6	17	1	5	0	18	16	23	12	15	25	7	2	5
TIGR01464	hemE	uroporphyrinogen decarboxylase	Biosynthesis of cofactors, prosthetic groups, and carriers/Heme, porphyrin, and cobalamin	4	1	1	0	5	0	4	0	0	1	3	1	1	0	2	3	2	1	4	5	2	1	1	0	2	0	2	7	1	15	0	10	1	4	0	4	0	13	11	3	2	3	0	0	3	0
TIGR01467	cobI_cbiL	precorrin-2 C(20)-methyltransferase	Biosynthesis of cofactors, prosthetic groups, and carriers/Heme, porphyrin, and cobalamin	4	2	1	3	15	9	14	8	1	2	24	11	8	4	4	1	4	8	20	20	11	15	6	5	6	4	10	17	16	25	13	23	8	15	4	4	0	30	39	25	19	16	27	11	7	1
TIGR01470	cysG_Nterm	siroheme synthase, N-terminal domain	Biosynthesis of cofactors, prosthetic groups, and carriers/Heme, porphyrin, and cobalamin	4	0	1	0	7	3	2	2	1	0	20	4	2	10	2	1	0	3	8	13	0	10	0	3	3	2	10	12	4	5	5	5	3	9	0	5	0	11	11	12	9	12	6	3	0	2
TIGR02469	CbiT	precorrin-6Y C5,15-methyltransferase (decarboxylating), CbiT subunit	Biosynthesis of cofactors, prosthetic groups, and carriers/Heme, porphyrin, and cobalamin	4	1	0	7	11	5	7	4	0	1	28	9	3	5	4	3	1	3	27	7	11	14	3	4	5	8	17	23	19	19	6	15	7	27	1	16	0	29	34	23	8	21	24	6	5	1
TIGR04545	rSAM_ahbD_hemeb	heme b synthase	Biosynthesis of cofactors, prosthetic groups, and carriers/Heme, porphyrin, and cobalamin	4	0	1	1	2	6	3	2	0	0	33	4	2	3	0	3	2	6	27	10	1	3	2	5	5	2	1	14	4	5	8	9	3	107	1	8	0	7	16	13	9	12	12	3	1	1
TIGR00312	cbiD	cobalamin biosynthesis protein CbiD	Biosynthesis of cofactors, prosthetic groups, and carriers/Heme, porphyrin, and cobalamin	3	0	0	3	19	9	13	11	1	9	22	13	10	4	1	5	9	8	19	31	11	9	3	4	5	7	16	18	15	29	15	24	3	6	0	11	0	20	43	27	19	21	25	14	6	1
TIGR00317	cobS	cobalamin 5'-phosphate synthase	Biosynthesis of cofactors, prosthetic groups, and carriers/Heme, porphyrin, and cobalamin	3	2	2	2	16	10	8	1	2	2	28	7	8	8	0	4	5	5	9	18	4	21	1	1	0	11	13	20	8	10	10	15	3	10	2	4	0	20	31	20	12	15	32	7	4	0
TIGR02475	CobW	cobalamin biosynthesis protein CobW	Biosynthesis of cofactors, prosthetic groups, and carriers/Heme, porphyrin, and cobalamin	3	0	1	3	16	4	18	6	1	1	9	3	2	6	1	5	0	4	6	14	5	8	3	3	1	4	3	15	5	32	9	38	3	13	0	6	0	43	17	11	9	7	6	4	8	3
TIGR04546	rSAM_ahbC_deAc	12,18-didecarboxysiroheme deacetylase	Biosynthesis of cofactors, prosthetic groups, and carriers/Heme, porphyrin, and cobalamin	3	1	3	1	6	7	3	4	0	1	36	3	6	12	4	8	4	4	21	12	3	19	2	2	3	5	19	10	5	8	10	6	1	5	8	1	0	19	31	23	17	18	22	10	4	2
TIGR00538	hemN	oxygen-independent coproporphyrinogen III oxidase	Biosynthesis of cofactors, prosthetic groups, and carriers/Heme, porphyrin, and cobalamin	2	0	0	4	12	18	23	14	4	7	12	7	5	8	5	6	9	8	18	9	11	7	3	3	1	5	4	37	4	28	3	27	2	8	2	5	0	32	15	11	19	16	11	9	5	3
TIGR00708	cobA	cob(I)yrinic acid a,c-diamide adenosyltransferase	Biosynthesis of cofactors, prosthetic groups, and carriers/Heme, porphyrin, and cobalamin	2	3	1	4	13	10	8	1	0	2	34	12	7	8	1	6	7	5	24	12	5	12	1	2	7	6	6	17	8	8	7	13	7	21	0	12	0	19	37	25	20	23	21	11	3	0
TIGR01035	hemA	glutamyl-tRNA reductase	Biosynthesis of cofactors, prosthetic groups, and carriers/Heme, porphyrin, and cobalamin	2	5	2	3	28	11	7	8	0	2	54	14	4	12	9	8	7	1	36	29	12	18	2	7	7	14	25	24	8	26	19	33	6	23	2	4	0	42	52	28	16	22	34	18	7	5
TIGR02485	CobZ_N-term	precorrin 3B synthase CobZ	Biosynthesis of cofactors, prosthetic groups, and carriers/Heme, porphyrin, and cobalamin	2	0	0	1	0	1	1	0	1	0	3	0	0	2	0	0	0	1	0	2	0	1	0	1	2	1	2	5	1	1	3	2	1	2	0	0	0	2	4	2	3	0	1	1	0	0
TIGR04051	rSAM_NirJ	heme d1 biosynthesis radical SAM protein NirJ	Biosynthesis of cofactors, prosthetic groups, and carriers/Heme, porphyrin, and cobalamin	2	0	0	0	0	0	0	0	0	0	7	3	1	1	0	0	0	0	2	1	0	0	0	0	1	1	4	0	0	0	3	0	0	0	0	0	0	2	12	1	2	1	6	0	2	0
TIGR00123	cbiM	cobalamin biosynthesis protein CbiM	Biosynthesis of cofactors, prosthetic groups, and carriers/Heme, porphyrin, and cobalamin	1	0	0	0	2	5	4	0	1	1	6	0	1	2	0	0	1	1	9	3	1	0	1	1	0	6	1	2	2	8	3	11	0	7	0	2	0	17	6	5	1	4	4	5	0	0
TIGR00212	hemC	hydroxymethylbilane synthase	Biosynthesis of cofactors, prosthetic groups, and carriers/Heme, porphyrin, and cobalamin	1	3	4	2	11	5	14	1	1	6	27	4	4	7	3	5	6	7	17	19	6	5	3	5	3	7	14	12	5	11	19	15	3	10	1	5	0	26	29	12	8	11	21	9	7	5
TIGR00562	proto_IX_ox	protoporphyrinogen oxidase	Biosynthesis of cofactors, prosthetic groups, and carriers/Heme, porphyrin, and cobalamin	1	1	2	2	12	7	1	5	0	5	5	12	9	4	0	9	7	2	28	20	16	16	0	3	3	12	1	9	4	16	1	8	5	11	1	3	1	0	27	14	18	14	17	3	5	0
TIGR01651	CobT	cobaltochelatase, CobT subunit	Biosynthesis of cofactors, prosthetic groups, and carriers/Heme, porphyrin, and cobalamin	1	0	0	0	0	0	0	0	0	0	2	0	2	1	0	0	0	0	17	4	0	0	1	0	1	0	0	6	0	0	0	0	0	0	0	0	0	20	9	10	4	3	0	0	0	0
TIGR02257	cobalto_cobN	cobaltochelatase, CobN subunit	Biosynthesis of cofactors, prosthetic groups, and carriers/Heme, porphyrin, and cobalamin	1	0	1	0	0	0	0	0	0	0	3	1	0	2	0	0	1	0	2	1	0	0	0	2	0	1	4	0	2	0	0	0	0	1	0	1	0	0	8	2	0	1	3	2	7	0
TIGR01473	cyoE_ctaB	protoheme IX farnesyltransferase	Biosynthesis of cofactors, prosthetic groups, and carriers/Heme, porphyrin, and cobalamin	0	0	0	1	6	7	6	0	0	0	3	0	1	1	1	0	0	0	3	3	0	2	3	0	0	0	0	3	0	11	0	15	0	13	1	3	0	15	0	1	2	9	3	0	1	0
TIGR01650	PD_CobS	cobaltochelatase, CobS subunit	Biosynthesis of cofactors, prosthetic groups, and carriers/Heme, porphyrin, and cobalamin	0	0	0	0	0	0	0	0	0	0	17	0	0	2	1	0	0	1	2	0	0	0	0	1	1	0	1	0	0	0	2	1	0	7	0	1	0	8	11	4	3	1	5	0	1	0
TIGR01821	5aminolev_synth	5-aminolevulinic acid synthase	Biosynthesis of cofactors, prosthetic groups, and carriers/Heme, porphyrin, and cobalamin	0	0	0	0	0	0	1	0	0	0	0	1	0	0	0	0	0	0	0	2	0	1	0	0	0	0	0	0	0	0	0	0	0	0	0	0	0	0	0	0	0	0	0	0	0	0
TIGR02435	CobG	precorrin-3B synthase	Biosynthesis of cofactors, prosthetic groups, and carriers/Heme, porphyrin, and cobalamin	0	0	0	0	0	1	5	0	0	0	0	1	0	1	3	0	1	0	3	4	0	0	0	0	0	0	0	2	0	6	0	0	1	0	0	0	0	0	1	0	1	0	0	0	0	1
TIGR03161	ribazole_CobZ	alpha-ribazole phosphatase CobZ	Biosynthesis of cofactors, prosthetic groups, and carriers/Heme, porphyrin, and cobalamin	0	0	0	0	0	0	0	0	0	0	0	1	2	0	0	0	0	0	0	0	0	0	0	0	0	0	0	0	0	0	0	0	0	0	0	0	0	0	0	0	0	0	0	0	0	0
TIGR04054	rSAM_NirJ1	putative heme d1 biosynthesis radical SAM protein NirJ1	Biosynthesis of cofactors, prosthetic groups, and carriers/Heme, porphyrin, and cobalamin	0	0	0	1	13	0	0	0	0	5	8	2	0	1	2	1	1	1	2	2	0	0	0	0	0	1	3	29	4	13	0	4	2	0	0	0	0	0	1	6	4	2	16	1	0	0
TIGR04055	rSAM_NirJ2	putative heme d1 biosynthesis radical SAM protein NirJ2	Biosynthesis of cofactors, prosthetic groups, and carriers/Heme, porphyrin, and cobalamin	0	1	0	0	0	5	0	0	0	0	3	0	0	2	0	0	8	0	1	4	0	1	0	1	1	0	1	1	2	21	1	19	0	4	0	2	0	16	22	0	4	0	8	3	0	0
TIGR00510	lipA	lipoyl synthase	Biosynthesis of cofactors, prosthetic groups, and carriers/Lipoate	9	5	3	12	28	13	13	11	2	6	66	24	13	19	1	21	23	3	47	40	24	39	9	7	4	11	32	17	23	45	28	54	10	62	8	31	0	39	84	44	22	28	71	18	15	1
TIGR04425	P_lya_rel_AroB	putative sugar phosphate phospholyase (cyclizing)	Biosynthesis of cofactors, prosthetic groups, and carriers/Lipoate	0	0	0	0	0	0	0	0	0	0	0	0	0	0	0	0	0	0	1	0	0	0	2	0	0	0	0	0	0	0	0	0	0	0	0	0	0	0	0	1	0	0	0	0	0	0
TIGR02748	GerC3_HepT	heptaprenyl diphosphate synthase component II	Biosynthesis of cofactors, prosthetic groups, and carriers/Menaquinone and ubiquinone	24	5	2	13	43	24	19	17	9	18	119	41	30	46	4	13	20	12	75	63	35	31	9	19	16	36	29	65	38	80	29	72	21	106	4	52	0	65	147	105	58	65	87	40	13	2
TIGR01923	menE	O-succinylbenzoate-CoA ligase	Biosynthesis of cofactors, prosthetic groups, and carriers/Menaquinone and ubiquinone	21	12	6	21	126	67	67	32	10	12	147	55	60	64	13	30	29	15	148	118	50	81	15	23	16	36	67	125	49	153	54	99	27	438	9	187	1	249	195	124	118	116	162	59	44	7
TIGR01934	MenG_MenH_UbiE	ubiquinone/menaquinone biosynthesis methyltransferase	Biosynthesis of cofactors, prosthetic groups, and carriers/Menaquinone and ubiquinone	17	7	7	13	42	21	21	18	6	16	112	47	26	52	7	18	14	3	86	86	32	77	17	24	14	36	46	47	37	39	36	36	18	119	6	28	1	121	144	83	75	63	114	40	18	6
TIGR01983	UbiG	3-demethylubiquinone-9 3-O-methyltransferase	Biosynthesis of cofactors, prosthetic groups, and carriers/Menaquinone and ubiquinone	15	4	11	14	56	42	48	19	6	14	43	45	40	31	13	8	28	16	105	62	39	45	8	18	21	25	51	67	29	83	30	80	8	145	5	33	1	103	148	53	75	84	77	38	16	8
TIGR00751	menA	1,4-dihydroxy-2-naphthoate octaprenyltransferase	Biosynthesis of cofactors, prosthetic groups, and carriers/Menaquinone and ubiquinone	7	4	1	8	15	10	12	3	5	3	41	13	9	10	3	8	9	2	33	27	23	9	0	4	4	11	15	27	13	30	16	31	4	63	5	20	0	33	59	31	17	29	26	22	11	2
TIGR02749	prenyl_cyano	solanesyl diphosphate synthase	Biosynthesis of cofactors, prosthetic groups, and carriers/Menaquinone and ubiquinone	7	1	0	3	13	4	17	5	0	3	42	10	6	7	2	7	1	4	20	26	8	17	1	3	2	9	6	13	6	15	10	22	5	19	2	5	0	28	47	25	22	16	39	17	3	2
TIGR00543	isochor_syn	isochorismate synthase	Biosynthesis of cofactors, prosthetic groups, and carriers/Menaquinone and ubiquinone	6	0	1	4	26	6	8	3	0	0	21	13	3	9	1	4	8	4	18	5	5	4	2	1	1	5	4	31	12	14	4	33	2	57	3	28	1	47	24	26	12	10	13	1	4	1
TIGR01982	UbiB	2-polyprenylphenol 6-hydroxylase	Biosynthesis of cofactors, prosthetic groups, and carriers/Menaquinone and ubiquinone	6	0	0	2	8	13	14	4	1	2	37	18	2	6	3	3	10	2	21	13	6	13	4	4	10	5	18	26	12	15	15	27	1	6	2	1	0	16	20	14	22	19	20	11	4	3
TIGR03695	menH_SHCHC	2-succinyl-6-hydroxy-2,4-cyclohexadiene-1-carboxylate synthase	Biosynthesis of cofactors, prosthetic groups, and carriers/Menaquinone and ubiquinone	6	1	4	10	32	25	8	2	0	2	11	33	15	10	1	10	4	6	33	22	12	24	2	7	3	26	4	13	23	27	10	15	2	50	3	30	0	41	40	27	23	22	43	10	13	2
TIGR01927	menC_gamma/gm+	o-succinylbenzoate synthase	Biosynthesis of cofactors, prosthetic groups, and carriers/Menaquinone and ubiquinone	5	0	1	0	10	12	13	7	2	1	18	7	4	7	1	0	6	0	12	1	2	4	1	0	2	8	3	9	4	26	4	10	3	19	2	8	0	33	21	10	13	3	17	3	3	3
TIGR01929	menB	naphthoate synthase	Biosynthesis of cofactors, prosthetic groups, and carriers/Menaquinone and ubiquinone	4	0	3	4	17	10	10	4	2	2	31	5	6	5	0	6	4	4	21	11	4	3	2	2	1	12	9	25	11	39	12	21	6	45	5	19	0	24	45	40	15	12	23	13	5	3
TIGR03701	mena_SCO4490	menaquinone biosynthesis decarboxylase, SCO4490 family	Biosynthesis of cofactors, prosthetic groups, and carriers/Menaquinone and ubiquinone	4	2	1	3	6	5	3	2	0	2	37	9	17	9	2	4	1	2	42	30	1	24	4	8	4	11	4	6	8	2	9	10	14	10	4	1	1	10	36	22	26	13	38	18	7	1
TIGR01474	ubiA_proteo	4-hydroxybenzoate polyprenyl transferase	Biosynthesis of cofactors, prosthetic groups, and carriers/Menaquinone and ubiquinone	3	0	0	1	5	7	8	0	0	1	1	0	0	1	1	2	1	1	1	10	2	0	3	1	2	2	0	9	0	7	2	16	1	6	0	4	0	12	3	1	2	0	2	1	1	1
TIGR01475	ubiA_other	putative 4-hydroxybenzoate polyprenyltransferase	Biosynthesis of cofactors, prosthetic groups, and carriers/Menaquinone and ubiquinone	3	0	2	3	1	1	4	1	1	0	33	16	3	5	1	0	2	3	22	21	0	22	3	7	3	8	7	10	2	1	5	8	7	6	2	2	0	4	22	13	13	18	25	5	7	1
TIGR02235	menA_cyano-plnt	1,4-dihydroxy-2-naphthoate phytyltransferase	Biosynthesis of cofactors, prosthetic groups, and carriers/Menaquinone and ubiquinone	3	0	0	0	1	0	0	2	0	0	10	4	1	4	1	6	0	0	8	2	0	4	5	2	0	1	4	0	0	1	1	1	0	0	1	1	0	10	10	7	5	9	7	1	0	0
TIGR03699	menaquin_MqnC	dehypoxanthine futalosine cyclase	Biosynthesis of cofactors, prosthetic groups, and carriers/Menaquinone and ubiquinone	2	1	0	2	1	0	2	0	0	1	38	11	8	13	1	0	0	0	25	18	0	19	3	5	3	6	6	1	6	1	2	1	4	0	1	0	0	0	38	10	15	13	20	7	5	0
TIGR03700	mena_SCO4494	putative menaquinone biosynthesis radical SAM enzyme, SCO4494 family	Biosynthesis of cofactors, prosthetic groups, and carriers/Menaquinone and ubiquinone	2	1	0	1	2	0	1	0	0	0	35	12	6	8	1	0	0	0	25	21	2	19	3	8	3	6	5	0	7	0	6	1	1	0	2	0	0	0	26	13	11	4	22	7	7	1
TIGR00173	menD	2-succinyl-5-enolpyruvyl-6-hydroxy-3-cyclohexene-1-carboxylic-acid synthase	Biosynthesis of cofactors, prosthetic groups, and carriers/Menaquinone and ubiquinone	1	2	1	6	22	16	7	10	4	3	29	16	8	15	3	2	6	5	15	19	11	9	1	5	2	8	8	24	15	25	13	25	5	89	0	47	0	50	48	23	22	12	37	10	7	3
TIGR01928	menC_lowGC/arch	o-succinylbenzoate synthase	Biosynthesis of cofactors, prosthetic groups, and carriers/Menaquinone and ubiquinone	0	4	2	1	7	0	3	1	0	0	14	7	6	4	0	0	0	0	12	12	2	2	0	3	2	4	4	1	1	0	6	0	0	3	1	9	0	0	8	21	8	3	11	8	4	0
TIGR01984	UbiH	2-polyprenyl-6-methoxyphenol 4-hydroxylase	Biosynthesis of cofactors, prosthetic groups, and carriers/Menaquinone and ubiquinone	0	0	1	0	3	3	2	0	0	1	0	0	0	0	1	0	0	0	3	2	2	0	0	0	0	0	0	8	0	12	0	7	1	3	0	2	0	16	0	0	0	0	0	0	0	3
TIGR01988	Ubi-OHases	ubiquinone biosynthesis hydroxylase, UbiH/UbiF/VisC/COQ6 family	Biosynthesis of cofactors, prosthetic groups, and carriers/Menaquinone and ubiquinone	0	1	0	0	10	7	9	1	0	4	2	2	0	1	0	5	0	1	8	8	4	1	2	1	0	2	0	14	2	20	0	25	2	5	0	2	0	54	8	1	2	0	3	0	2	6
TIGR02752	MenG_heptapren	demethylmenaquinone methyltransferase	Biosynthesis of cofactors, prosthetic groups, and carriers/Menaquinone and ubiquinone	0	0	1	1	1	0	0	0	1	0	3	1	2	1	0	0	0	0	8	5	1	2	3	0	0	0	5	1	4	1	1	0	4	2	0	0	0	0	16	10	7	3	5	0	1	0
TIGR02666	moaA	molybdenum cofactor biosynthesis protein A	Biosynthesis of cofactors, prosthetic groups, and carriers/Molybdopterin	8	3	1	8	20	12	20	4	3	3	57	20	8	11	3	8	9	5	25	19	4	18	3	8	8	22	31	17	11	18	22	23	7	20	3	6	0	41	56	35	24	17	41	14	7	3
TIGR00581	moaC	molybdenum cofactor biosynthesis protein C	Biosynthesis of cofactors, prosthetic groups, and carriers/Molybdopterin	3	2	0	2	7	1	19	0	0	0	35	5	1	6	2	5	8	6	10	7	7	13	6	3	0	3	8	10	10	12	5	14	7	12	0	5	0	13	32	20	10	13	19	7	3	1
TIGR00176	mobB	molybdopterin-guanine dinucleotide biosynthesis protein B	Biosynthesis of cofactors, prosthetic groups, and carriers/Molybdopterin	2	0	0	2	7	4	5	1	0	1	12	1	0	2	0	5	0	0	5	7	1	0	0	0	0	1	7	3	2	11	2	10	0	1	0	2	0	8	10	5	7	4	7	4	0	2
TIGR02355	moeB	molybdopterin synthase sulfurylase MoeB	Biosynthesis of cofactors, prosthetic groups, and carriers/Molybdopterin	2	0	1	1	4	4	2	3	0	2	10	0	5	1	2	6	0	1	12	11	1	2	0	1	2	3	3	2	3	12	8	3	2	6	0	2	0	3	2	0	11	2	4	3	4	1
TIGR02665	molyb_mobA	molybdenum cofactor guanylyltransferase	Biosynthesis of cofactors, prosthetic groups, and carriers/Molybdopterin	2	0	0	2	8	6	6	3	1	1	4	4	1	3	0	1	2	1	4	5	3	5	0	0	2	2	8	13	5	11	1	10	1	6	0	6	0	7	19	9	8	12	15	6	1	1
TIGR01682	moaD	molybdopterin converting factor, subunit 1	Biosynthesis of cofactors, prosthetic groups, and carriers/Molybdopterin	1	0	0	0	0	2	4	0	0	0	1	1	0	1	0	0	1	0	0	1	0	0	0	0	0	0	0	3	2	6	0	2	0	3	0	0	0	4	0	0	1	0	1	0	1	2
TIGR02667	moaB_proteo	molybdenum cofactor biosynthesis protein B	Biosynthesis of cofactors, prosthetic groups, and carriers/Molybdopterin	1	0	0	0	4	4	7	0	0	1	2	2	0	0	0	0	1	2	2	4	1	1	0	1	0	1	0	3	0	11	0	5	0	2	0	2	0	3	0	0	0	3	0	0	0	0
TIGR01687	moaD_arch	MoaD family protein	Biosynthesis of cofactors, prosthetic groups, and carriers/Molybdopterin	0	0	0	0	0	0	1	2	0	0	6	0	0	1	1	0	0	1	2	3	0	3	2	1	1	0	3	0	0	1	0	0	0	0	0	0	0	0	2	0	1	1	0	0	1	0
TIGR02668	moaA_archaeal	probable molybdenum cofactor biosynthesis protein A	Biosynthesis of cofactors, prosthetic groups, and carriers/Molybdopterin	0	1	1	5	8	1	1	2	0	2	6	6	2	7	0	1	5	0	5	9	10	11	1	4	1	3	6	7	3	6	7	11	3	6	1	2	0	11	9	5	16	7	21	6	7	0
TIGR00243	Dxr	1-deoxy-D-xylulose 5-phosphate reductoisomerase	Biosynthesis of cofactors, prosthetic groups, and carriers/Other	29	4	8	23	22	17	19	10	5	11	174	48	31	26	5	15	12	10	98	67	32	56	8	19	22	36	43	34	39	28	44	33	24	102	8	41	0	51	134	107	74	72	114	47	31	2
TIGR00612	ispG_gcpE	4-hydroxy-3-methylbut-2-en-1-yl diphosphate synthase	Biosynthesis of cofactors, prosthetic groups, and carriers/Other	20	7	10	22	38	29	20	19	2	19	182	51	24	43	8	15	9	5	99	61	37	53	19	30	18	44	55	58	43	58	39	43	17	119	9	61	0	66	185	151	89	92	123	55	34	3
TIGR01980	sufB	FeS assembly protein SufB	Biosynthesis of cofactors, prosthetic groups, and carriers/Other	20	8	4	21	13	12	20	14	6	11	136	43	32	33	4	4	10	6	85	61	46	58	16	24	13	52	39	19	36	37	46	27	17	96	7	44	2	45	197	110	88	64	126	71	28	4
TIGR01979	sufS	cysteine desulfurase, SufS family	Biosynthesis of cofactors, prosthetic groups, and carriers/Other	18	4	4	13	23	18	27	16	1	4	136	38	30	22	7	9	18	9	72	49	35	43	12	14	12	28	28	38	37	40	19	46	17	111	13	34	0	51	143	93	49	67	98	50	21	3
TIGR00453	ispD	2-C-methyl-D-erythritol 4-phosphate cytidylyltransferase	Biosynthesis of cofactors, prosthetic groups, and carriers/Other	15	8	6	9	25	28	20	9	1	10	112	45	19	21	5	15	12	7	54	33	25	53	10	12	13	35	76	30	33	38	35	31	12	50	3	30	0	40	118	61	60	49	83	29	23	2
TIGR03652	FeS_repair_RIC	iron-sulfur cluster repair di-iron protein	Biosynthesis of cofactors, prosthetic groups, and carriers/Other	13	1	3	4	11	5	9	6	0	2	8	16	8	11	6	1	7	0	25	9	0	13	2	0	3	8	11	26	2	21	3	28	1	39	0	9	0	11	24	18	10	5	11	5	8	1
TIGR01978	sufC	FeS assembly ATPase SufC	Biosynthesis of cofactors, prosthetic groups, and carriers/Other	11	4	5	5	27	12	11	12	4	11	81	39	18	16	8	5	6	4	52	29	16	29	5	12	8	26	21	16	22	22	21	20	11	44	4	27	0	31	108	56	36	29	67	25	21	3
TIGR02110	PQQ_syn_pqqF	coenzyme PQQ biosynthesis protein PqqF	Biosynthesis of cofactors, prosthetic groups, and carriers/Other	10	9	2	6	53	17	20	37	5	12	80	32	32	43	7	15	16	11	79	83	40	62	5	13	11	43	37	83	25	55	42	63	22	287	6	60	0	82	151	61	45	45	73	31	23	0
TIGR00216	ispH_lytB	4-hydroxy-3-methylbut-2-enyl diphosphate reductase	Biosynthesis of cofactors, prosthetic groups, and carriers/Other	9	10	3	18	22	16	19	5	1	5	107	32	24	25	3	11	13	5	52	49	16	41	7	15	13	24	35	40	34	39	31	35	17	70	6	29	1	36	131	57	73	46	85	39	24	2
TIGR01981	sufD	FeS assembly protein SufD	Biosynthesis of cofactors, prosthetic groups, and carriers/Other	9	1	1	6	7	12	4	16	2	11	35	19	19	12	4	10	8	1	34	40	17	25	7	12	8	25	15	25	23	4	14	23	10	68	7	47	0	31	81	51	28	37	51	25	14	2
TIGR00151	ispF	2-C-methyl-D-erythritol 2,4-cyclodiphosphate synthase	Biosynthesis of cofactors, prosthetic groups, and carriers/Other	7	4	2	8	23	15	15	10	3	4	69	27	14	30	4	9	8	11	47	29	11	22	4	8	6	29	19	36	16	39	14	27	8	50	10	24	1	24	80	54	43	56	65	25	14	5
TIGR00154	ispE	4-(cytidine 5'-diphospho)-2-C-methyl-D-erythritol kinase	Biosynthesis of cofactors, prosthetic groups, and carriers/Other	7	4	3	5	15	14	9	4	0	9	86	23	24	18	3	3	9	6	50	40	13	29	12	15	4	27	28	20	15	19	14	21	12	61	6	20	0	29	99	63	41	41	68	25	20	1
TIGR03419	NifU_clost	FeS cluster assembly scaffold protein NifU	Biosynthesis of cofactors, prosthetic groups, and carriers/Other	7	0	1	2	1	0	4	0	1	0	24	9	4	7	2	0	1	2	10	10	5	7	1	4	4	7	10	3	6	2	7	9	8	4	0	2	0	2	31	21	14	11	25	11	3	0
TIGR03553	F420_FbiB_CTERM	F420 biosynthesis protein FbiB, C-terminal domain	Biosynthesis of cofactors, prosthetic groups, and carriers/Other	7	4	2	7	9	11	18	3	2	4	18	16	9	5	3	9	5	3	52	28	26	25	5	10	4	9	20	22	8	30	21	27	11	76	1	33	0	30	51	28	14	22	41	23	13	2
TIGR03391	FeS_syn_CsdE	cysteine desulfurase, sulfur acceptor subunit CsdE	Biosynthesis of cofactors, prosthetic groups, and carriers/Other	6	1	2	5	6	10	11	1	1	4	25	18	6	11	1	4	2	1	16	13	11	9	1	1	4	10	4	13	4	20	7	14	4	42	2	14	0	18	47	23	18	19	25	11	10	0
TIGR00294	TIGR00294	GTP cyclohydrolase	Biosynthesis of cofactors, prosthetic groups, and carriers/Other	4	0	0	0	1	2	4	1	0	1	18	3	2	5	1	3	2	1	9	1	1	4	1	1	0	3	11	4	2	1	1	6	1	1	0	0	0	3	15	3	4	6	9	2	4	2
TIGR02734	crtI_fam	phytoene desaturase	Biosynthesis of cofactors, prosthetic groups, and carriers/Other	4	2	0	2	3	3	1	24	6	8	12	3	3	3	0	10	4	2	21	9	41	13	1	2	2	4	18	8	10	26	19	19	1	2	1	1	0	2	19	7	13	2	29	4	18	0
TIGR03132	malonate_mdcB	triphosphoribosyl-dephospho-CoA synthase MdcB	Biosynthesis of cofactors, prosthetic groups, and carriers/Other	4	0	0	2	0	0	1	0	0	0	8	1	0	0	0	1	0	0	1	0	0	1	1	2	1	1	3	1	5	4	9	0	0	6	0	1	0	4	10	3	1	6	6	2	3	1
TIGR02150	IPP_isom_1	isopentenyl-diphosphate delta-isomerase	Biosynthesis of cofactors, prosthetic groups, and carriers/Other	3	0	1	4	12	3	10	5	1	4	4	11	6	8	0	3	0	2	2	6	6	3	0	0	1	6	3	8	5	14	3	18	2	30	2	12	0	24	18	10	8	15	12	4	7	0
TIGR01916	F420_cofE	coenzyme F420-0:L-glutamate ligase	Biosynthesis of cofactors, prosthetic groups, and carriers/Other	2	0	0	0	0	0	0	0	0	0	0	0	2	1	0	0	0	1	0	0	0	0	1	1	0	2	2	0	4	0	2	1	2	1	0	0	0	2	2	4	1	0	0	1	0	0
TIGR02007	fdx_isc	ferredoxin, 2Fe-2S type, ISC system	Biosynthesis of cofactors, prosthetic groups, and carriers/Other	2	0	1	0	1	4	2	3	0	0	0	1	0	1	0	1	1	0	2	0	0	1	0	1	1	0	0	5	2	5	0	4	0	1	0	4	0	6	0	1	0	0	1	0	0	0
TIGR02151	IPP_isom_2	isopentenyl-diphosphate delta-isomerase, type 2	Biosynthesis of cofactors, prosthetic groups, and carriers/Other	2	0	1	0	3	0	3	0	0	2	3	1	1	1	1	1	1	0	2	0	0	0	0	0	0	0	4	2	1	1	2	3	1	4	1	2	0	3	2	4	0	0	0	1	1	0
TIGR03341	YhgI_GntY	IscR-regulated protein YhgI	Biosynthesis of cofactors, prosthetic groups, and carriers/Other	2	0	1	0	5	6	7	1	0	0	0	1	1	1	0	0	0	2	0	4	2	0	2	0	1	3	1	5	0	8	2	6	0	1	1	5	0	10	2	1	3	1	6	1	1	1
TIGR00049	TIGR00049	iron-sulfur cluster assembly accessory protein	Biosynthesis of cofactors, prosthetic groups, and carriers/Other	1	0	0	0	1	2	4	0	0	2	8	4	4	0	1	0	0	0	0	1	0	3	1	2	0	3	3	3	1	2	3	5	0	3	1	1	0	13	6	4	5	2	5	1	0	0
TIGR02011	IscA	iron-sulfur cluster assembly protein IscA	Biosynthesis of cofactors, prosthetic groups, and carriers/Other	1	0	0	1	4	0	0	2	0	0	0	1	1	0	0	1	0	2	2	2	0	0	0	0	0	0	0	5	0	6	1	6	1	7	0	1	0	12	0	1	0	0	1	0	0	1
TIGR02109	PQQ_syn_pqqE	coenzyme PQQ biosynthesis enzyme PqqE	Biosynthesis of cofactors, prosthetic groups, and carriers/Other	1	1	0	0	0	1	2	0	0	0	7	2	0	4	0	0	0	0	3	1	0	0	0	1	3	2	2	4	0	1	1	1	0	0	0	4	0	1	3	3	4	3	1	4	1	0
TIGR02730	carot_isom	carotene isomerase	Biosynthesis of cofactors, prosthetic groups, and carriers/Other	1	0	2	0	0	2	1	1	1	4	8	6	2	2	0	0	2	0	5	0	4	2	0	2	2	2	2	12	8	0	2	0	1	0	0	0	0	0	3	9	5	5	5	5	2	0
TIGR02733	desat_CrtD	C-3',4' desaturase CrtD	Biosynthesis of cofactors, prosthetic groups, and carriers/Other	1	1	0	3	28	12	18	2	1	8	25	13	16	16	1	9	6	1	41	25	1	8	1	8	3	4	8	16	9	25	16	25	2	37	0	20	0	19	58	34	20	20	31	12	8	0
TIGR02945	SUF_assoc	FeS assembly SUF system protein	Biosynthesis of cofactors, prosthetic groups, and carriers/Other	1	2	4	4	3	1	7	3	2	5	25	8	9	8	2	0	3	0	11	13	14	10	3	2	7	9	7	3	1	3	1	8	3	23	1	7	0	9	33	24	18	8	20	9	3	0
TIGR01994	SUF_scaf_2	SUF system FeS assembly protein, NifU family	Biosynthesis of cofactors, prosthetic groups, and carriers/Other	0	0	1	0	0	0	0	0	0	0	5	1	1	1	0	0	0	0	1	1	0	0	2	1	2	0	0	0	0	0	0	0	1	1	0	2	0	4	2	5	1	0	3	1	0	0
TIGR01999	iscU	FeS cluster assembly scaffold IscU	Biosynthesis of cofactors, prosthetic groups, and carriers/Other	0	0	0	0	4	2	1	0	0	0	1	1	1	0	0	0	0	0	1	1	0	1	0	0	1	0	0	1	0	4	0	10	1	1	0	0	0	9	2	0	2	0	0	1	1	0
TIGR02108	PQQ_syn_pqqB	coenzyme PQQ biosynthesis protein B	Biosynthesis of cofactors, prosthetic groups, and carriers/Other	0	0	0	0	0	0	0	0	0	0	0	0	1	0	0	0	1	2	0	0	0	0	0	0	0	0	0	0	0	1	0	0	0	0	0	0	0	0	0	0	0	1	1	0	0	0
TIGR02731	phytoene_desat	phytoene desaturase	Biosynthesis of cofactors, prosthetic groups, and carriers/Other	0	0	0	0	0	0	0	0	0	0	0	0	0	0	0	0	0	0	0	6	0	0	0	0	0	0	0	0	0	0	0	0	0	0	0	0	0	1	0	1	0	2	0	0	0	0
TIGR03317	ygfZ_signature	folate-binding protein YgfZ	Biosynthesis of cofactors, prosthetic groups, and carriers/Other	0	0	0	0	2	1	3	3	0	0	0	1	0	0	0	1	0	0	1	0	1	1	0	0	0	0	1	1	2	11	2	12	0	4	0	0	0	17	0	3	0	1	1	1	0	0
TIGR03392	FeS_syn_CsdA	cysteine desulfurase, catalytic subunit CsdA	Biosynthesis of cofactors, prosthetic groups, and carriers/Other	0	0	0	0	7	5	7	1	0	0	2	1	0	0	0	0	1	0	2	5	0	1	0	0	0	0	0	5	0	10	1	10	0	5	1	4	0	15	1	0	0	1	1	0	0	2
TIGR03406	FeS_long_SufT	probable FeS assembly SUF system protein SufT	Biosynthesis of cofactors, prosthetic groups, and carriers/Other	0	1	0	1	0	3	0	0	0	0	6	2	0	1	0	1	0	0	0	2	0	0	0	1	0	1	1	0	0	0	1	0	1	2	0	0	0	0	4	3	1	1	1	1	0	0
TIGR03412	iscX_yfhJ	FeS assembly protein IscX	Biosynthesis of cofactors, prosthetic groups, and carriers/Other	0	0	0	0	0	4	1	0	0	0	0	0	0	0	0	1	1	0	1	2	1	0	0	1	0	0	0	1	0	4	0	2	0	1	0	2	0	7	0	0	0	0	1	0	0	0
TIGR03421	FeS_CyaY	iron donor protein CyaY	Biosynthesis of cofactors, prosthetic groups, and carriers/Other	0	0	0	0	4	3	5	0	0	0	0	0	0	0	0	0	6	0	0	2	0	0	0	0	0	0	0	3	0	5	1	4	0	3	0	0	0	6	0	0	5	0	4	0	0	1
TIGR03812	tyr_de_CO2_Arch	tyrosine decarboxylase MnfA	Biosynthesis of cofactors, prosthetic groups, and carriers/Other	0	2	0	0	0	0	0	0	0	0	1	0	0	0	0	0	0	0	9	18	0	9	0	0	0	0	0	0	2	0	0	0	0	0	2	0	0	1	0	6	0	0	1	0	2	0
TIGR03859	PQQ_PqqD	coenzyme PQQ biosynthesis protein PqqD	Biosynthesis of cofactors, prosthetic groups, and carriers/Other	0	0	0	0	0	0	0	0	1	1	1	0	2	0	0	0	0	0	1	6	6	6	0	0	1	0	1	0	3	0	3	0	1	18	0	6	0	3	14	5	0	1	4	5	3	0
TIGR01819	F420_cofD	2-phospho-L-lactate transferase	Biosynthesis of cofactors, prosthetic groups, and carriers/Other	0	0	0	0	0	0	0	0	0	0	0	0	0	0	0	0	0	0	0	0	0	0	0	0	0	0	0	0	0	0	0	0	0	0	0	0	0	0	0	1	0	0	0	0	0	0
TIGR01997	sufA_proteo	FeS assembly scaffold SufA	Biosynthesis of cofactors, prosthetic groups, and carriers/Other	0	0	0	0	0	0	0	0	0	0	0	0	0	0	0	0	0	0	0	0	0	0	0	0	0	0	0	0	0	0	0	0	0	0	0	0	0	0	0	0	0	0	0	0	0	0
TIGR02107	PQQ_syn_pqqA	coenzyme PQQ precursor peptide PqqA	Biosynthesis of cofactors, prosthetic groups, and carriers/Other	0	0	0	0	0	0	0	0	0	0	0	0	0	0	0	0	0	0	0	0	0	0	0	0	0	0	0	0	0	0	0	0	0	0	0	0	0	0	0	0	0	0	0	0	0	0
TIGR02111	PQQ_syn_pqqC	coenzyme PQQ biosynthesis protein C	Biosynthesis of cofactors, prosthetic groups, and carriers/Other	0	0	0	0	0	0	0	0	0	0	0	0	0	0	0	0	0	0	0	0	0	0	0	0	0	0	0	0	0	0	0	0	0	0	0	0	0	0	0	0	0	0	0	0	0	0
TIGR03550	F420_cofG	7,8-didemethyl-8-hydroxy-5-deazariboflavin synthase, CofG subunit	Biosynthesis of cofactors, prosthetic groups, and carriers/Other	0	0	0	0	0	0	0	0	0	0	0	0	0	0	0	0	0	0	0	0	0	0	0	0	0	0	0	0	0	0	0	0	0	0	0	0	0	0	0	0	0	0	0	0	0	0
TIGR03551	F420_cofH	7,8-didemethyl-8-hydroxy-5-deazariboflavin synthase, CofH subunit	Biosynthesis of cofactors, prosthetic groups, and carriers/Other	0	0	0	0	0	0	0	0	0	0	0	0	0	0	0	0	0	0	0	0	0	0	0	0	0	0	0	0	0	0	2	0	0	0	0	0	0	0	0	0	0	0	0	0	0	0
TIGR03552	F420_cofC	2-phospho-L-lactate guanylyltransferase	Biosynthesis of cofactors, prosthetic groups, and carriers/Other	0	0	0	0	0	0	0	0	0	0	0	0	0	0	0	0	0	0	0	0	0	0	0	0	0	0	0	0	0	0	0	0	0	0	0	0	0	0	0	0	0	0	0	0	0	0
TIGR04443	F420_CofF	coenzyme gamma-F420-2:alpha-L-glutamate ligase	Biosynthesis of cofactors, prosthetic groups, and carriers/Other	0	0	0	0	0	0	0	0	0	0	0	0	0	0	0	0	0	0	0	0	0	0	0	0	0	0	0	0	0	0	0	61	0	0	0	0	0	0	0	0	0	0	0	0	0	0
TIGR00204	dxs	1-deoxy-D-xylulose-5-phosphate synthase	Biosynthesis of cofactors, prosthetic groups, and carriers/Other|Biosynthesis of cofactors, prosthetic groups, and carriers/Pyridoxine|Biosynthesis of cofactors, prosthetic groups, and carriers/Thiamine	43	19	17	49	47	38	41	24	3	21	336	105	59	81	17	30	21	16	205	157	59	137	18	45	44	95	170	88	94	122	154	113	60	168	23	72	1	121	400	245	189	171	261	108	65	10
TIGR02660	nifV_homocitr	homocitrate synthase	Biosynthesis of cofactors, prosthetic groups, and carriers/Other|Central intermediary metabolism/Nitrogen fixation	7	2	3	5	21	7	6	3	0	6	38	17	10	6	5	9	5	3	31	32	19	24	7	7	10	18	17	21	10	14	21	17	5	7	4	13	0	34	60	48	29	46	37	14	8	1
TIGR02000	NifU_proper	Fe-S cluster assembly protein NifU	Biosynthesis of cofactors, prosthetic groups, and carriers/Other|Central intermediary metabolism/Nitrogen fixation	4	2	0	2	6	7	9	1	0	1	26	3	8	2	2	2	4	0	13	5	1	10	1	2	2	8	21	15	5	6	9	8	2	3	1	4	0	7	27	21	11	10	18	6	2	1
TIGR01290	nifB	nitrogenase cofactor biosynthesis protein NifB	Biosynthesis of cofactors, prosthetic groups, and carriers/Other|Central intermediary metabolism/Nitrogen fixation	1	0	0	1	2	0	1	0	0	0	3	0	1	1	0	0	1	0	2	3	0	1	0	0	1	0	2	2	0	0	1	0	0	7	0	0	0	7	7	4	3	1	3	1	2	0
TIGR01283	nifE	nitrogenase MoFe cofactor biosynthesis protein NifE	Biosynthesis of cofactors, prosthetic groups, and carriers/Other|Central intermediary metabolism/Nitrogen fixation	0	0	0	0	9	3	7	0	0	1	0	3	3	0	7	2	2	1	1	12	0	3	0	1	2	0	0	6	3	0	2	6	0	0	0	0	0	0	8	5	3	1	5	1	1	1
TIGR01285	nifN	nitrogenase molybdenum-iron cofactor biosynthesis protein NifN	Biosynthesis of cofactors, prosthetic groups, and carriers/Other|Central intermediary metabolism/Nitrogen fixation	0	0	0	0	0	0	0	0	0	0	0	0	0	0	0	0	0	0	0	0	0	0	1	0	0	0	0	0	1	0	0	0	0	0	0	0	0	0	0	0	0	0	0	0	0	0
TIGR02663	nifX	nitrogen fixation protein NifX	Biosynthesis of cofactors, prosthetic groups, and carriers/Other|Central intermediary metabolism/Nitrogen fixation	0	0	0	0	1	1	0	1	0	0	0	0	1	0	0	0	0	0	0	0	0	0	0	0	0	0	5	0	0	0	0	2	0	0	0	1	0	0	0	0	0	0	0	1	0	0
TIGR03125	citrate_citG	triphosphoribosyl-dephospho-CoA synthase CitG	Biosynthesis of cofactors, prosthetic groups, and carriers/Other|Energy metabolism/Fermentation	1	2	0	1	4	6	7	0	1	0	16	2	4	1	1	0	0	1	5	2	1	3	0	1	0	1	3	8	2	13	4	14	1	12	0	3	0	24	20	13	13	8	14	10	4	0
TIGR00298	TIGR00298	2-phosphosulfolactate phosphatase	Biosynthesis of cofactors, prosthetic groups, and carriers/Other|Energy metabolism/Methanogenesis	5	1	0	1	6	1	1	2	1	5	25	17	2	11	1	4	2	5	21	11	10	9	1	3	5	8	6	7	1	9	0	9	3	12	5	3	0	0	33	15	13	22	8	8	1	1
TIGR03844	cysteate_syn	cysteate synthase	Biosynthesis of cofactors, prosthetic groups, and carriers/Other|Energy metabolism/Methanogenesis	5	1	0	0	5	6	2	0	0	0	37	11	4	8	0	2	0	1	19	10	0	17	5	5	3	5	7	5	6	13	8	5	4	0	3	0	1	0	16	10	5	5	10	4	0	1
TIGR03335	F390_ftsA	coenzyme F390 synthetase	Biosynthesis of cofactors, prosthetic groups, and carriers/Other|Energy metabolism/Methanogenesis	1	0	0	0	0	4	0	1	0	0	8	10	0	0	1	2	0	0	1	1	3	2	0	0	0	0	0	1	4	0	2	0	1	0	0	1	0	0	7	6	1	0	1	4	0	0
TIGR03849	arch_ComA	phosphosulfolactate synthase	Biosynthesis of cofactors, prosthetic groups, and carriers/Other|Energy metabolism/Methanogenesis	0	0	0	0	0	0	0	0	0	0	5	0	0	0	0	0	0	0	0	0	0	1	0	1	0	0	0	1	0	0	0	0	0	0	0	0	0	0	6	4	2	0	2	3	0	0
TIGR03845	sulfopyru_alph	sulfopyruvate decarboxylase, alpha subunit	Biosynthesis of cofactors, prosthetic groups, and carriers/Other|Energy metabolism/Methanogenesis	0	0	0	0	0	0	0	0	0	0	0	0	0	0	0	0	0	0	0	0	0	0	0	0	0	0	0	0	0	0	0	0	0	0	0	0	0	0	0	0	0	0	0	0	0	0
TIGR02006	IscS	cysteine desulfurase IscS	Biosynthesis of cofactors, prosthetic groups, and carriers/Other|Protein synthesis/tRNA and rRNA base modification	0	0	0	1	9	6	13	1	0	0	10	0	1	5	0	2	1	0	2	5	4	3	0	0	1	2	1	7	4	9	6	14	0	8	0	5	0	19	8	3	2	1	5	2	0	2
TIGR02702	SufR_cyano	iron-sulfur cluster biosynthesis transcriptional regulator SufR	Biosynthesis of cofactors, prosthetic groups, and carriers/Other|Regulatory functions/DNA interactions	2	0	0	0	2	0	2	0	0	0	0	0	1	4	0	0	0	3	0	0	0	0	1	2	2	1	5	0	2	3	3	0	2	0	0	3	0	2	0	2	1	5	2	1	0	1
TIGR02010	IscR	iron-sulfur cluster assembly transcription factor IscR	Biosynthesis of cofactors, prosthetic groups, and carriers/Other|Regulatory functions/DNA interactions	0	0	0	0	2	2	4	0	0	1	5	1	0	1	0	0	0	0	2	1	0	1	2	1	2	2	3	3	4	8	1	7	1	10	1	3	0	21	8	1	2	2	7	0	0	0
TIGR02944	suf_reg_Xantho	FeS assembly SUF system regulator	Biosynthesis of cofactors, prosthetic groups, and carriers/Other|Regulatory functions/DNA interactions	0	0	0	0	0	0	1	0	0	0	5	0	0	1	0	0	1	0	1	0	1	0	0	1	0	0	0	0	2	1	2	0	0	0	0	0	0	0	0	4	2	4	0	1	0	0
TIGR00521	coaBC_dfp	phosphopantothenoylcysteine decarboxylase / phosphopantothenate--cysteine ligase	Biosynthesis of cofactors, prosthetic groups, and carriers/Pantothenate and coenzyme A	23	3	4	10	32	14	19	14	0	9	133	46	27	20	7	12	10	6	75	47	34	44	9	9	13	32	31	36	37	33	38	28	11	65	9	23	0	44	129	71	70	62	95	38	29	3
TIGR00018	panC	pantoate--beta-alanine ligase	Biosynthesis of cofactors, prosthetic groups, and carriers/Pantothenate and coenzyme A	21	5	3	6	21	12	20	7	2	10	101	36	13	25	0	7	10	7	45	47	18	43	9	13	9	17	40	25	21	27	15	19	8	55	8	27	0	42	94	56	41	32	74	29	27	4
TIGR00222	panB	3-methyl-2-oxobutanoate hydroxymethyltransferase	Biosynthesis of cofactors, prosthetic groups, and carriers/Pantothenate and coenzyme A	15	5	2	5	15	26	23	5	3	7	95	26	14	19	10	13	6	14	74	35	23	40	14	9	8	39	36	30	27	37	25	31	21	73	2	39	0	50	103	58	55	47	66	32	25	7
TIGR01510	coaD_prev_kdtB	pantetheine-phosphate adenylyltransferase	Biosynthesis of cofactors, prosthetic groups, and carriers/Pantothenate and coenzyme A	13	5	4	3	11	11	12	4	3	4	90	19	14	10	3	9	5	5	41	31	14	37	2	8	3	21	28	13	18	16	25	13	10	47	7	7	0	28	85	64	43	29	45	19	8	2
TIGR00152	TIGR00152	dephospho-CoA kinase	Biosynthesis of cofactors, prosthetic groups, and carriers/Pantothenate and coenzyme A	8	3	7	4	10	17	10	7	1	10	43	27	13	16	6	6	4	2	45	26	12	19	5	10	2	23	21	11	28	13	11	14	4	39	8	19	0	31	67	46	42	20	32	27	14	3
TIGR00745	apbA_panE	2-dehydropantoate 2-reductase	Biosynthesis of cofactors, prosthetic groups, and carriers/Pantothenate and coenzyme A	7	2	5	15	14	11	10	8	5	13	107	18	13	27	6	10	12	15	54	47	22	40	13	10	15	26	62	20	27	25	55	22	8	61	5	29	1	47	99	77	57	43	72	25	16	4
TIGR00223	panD	aspartate 1-decarboxylase	Biosynthesis of cofactors, prosthetic groups, and carriers/Pantothenate and coenzyme A	5	4	2	1	11	7	7	2	1	4	41	9	6	15	2	7	3	2	23	13	11	13	3	7	6	10	15	11	8	12	10	13	4	34	2	10	0	20	43	30	16	22	34	13	8	2
TIGR00671	baf	pantothenate kinase, type III	Biosynthesis of cofactors, prosthetic groups, and carriers/Pantothenate and coenzyme A	5	3	4	5	7	5	8	7	3	4	62	19	16	16	3	7	8	4	34	27	6	21	3	7	2	19	15	15	17	12	18	19	9	28	5	14	0	22	107	56	38	26	45	29	8	0
TIGR00554	panK_bact	pantothenate kinase	Biosynthesis of cofactors, prosthetic groups, and carriers/Pantothenate and coenzyme A	4	0	2	0	2	4	11	4	0	0	28	13	4	10	0	0	0	1	17	20	0	11	2	3	4	8	1	12	1	7	3	11	6	22	3	9	0	20	31	14	11	14	27	7	3	1
TIGR02113	coaC_strep	phosphopantothenoylcysteine decarboxylase	Biosynthesis of cofactors, prosthetic groups, and carriers/Pantothenate and coenzyme A	1	0	0	0	0	0	0	0	0	0	6	0	0	0	1	0	0	0	0	1	0	2	0	0	0	2	0	0	0	0	2	0	1	0	0	1	0	0	8	1	3	2	2	1	0	0
TIGR02114	coaB_strep	phosphopantothenate--cysteine ligase	Biosynthesis of cofactors, prosthetic groups, and carriers/Pantothenate and coenzyme A	1	0	0	0	0	0	0	0	0	0	1	0	0	0	0	0	0	0	0	1	0	0	1	0	2	2	0	0	0	0	0	0	0	2	0	2	0	0	7	5	2	0	9	3	0	0
TIGR03799	NOD_PanD_pyr	putative pyridoxal-dependent aspartate 1-decarboxylase	Biosynthesis of cofactors, prosthetic groups, and carriers/Pantothenate and coenzyme A	1	0	0	0	9	9	11	0	0	0	7	1	0	2	0	4	3	5	0	0	0	0	0	1	1	1	0	14	0	5	0	11	0	7	0	3	0	0	7	0	0	1	5	2	0	2
TIGR00555	panK_eukar	pantothenate kinase	Biosynthesis of cofactors, prosthetic groups, and carriers/Pantothenate and coenzyme A	0	0	0	0	0	0	0	0	0	0	3	0	0	0	0	0	0	0	0	0	0	0	0	0	2	0	0	0	0	0	1	0	1	0	1	0	0	0	9	2	1	0	3	2	1	0
TIGR02119	panF	sodium/pantothenate symporter	Biosynthesis of cofactors, prosthetic groups, and carriers/Pantothenate and coenzyme A|Transport and binding proteins/Other	6	4	0	1	28	12	19	6	1	7	37	7	6	8	11	14	15	10	21	19	9	9	2	4	5	4	20	43	9	34	13	62	2	12	2	12	0	22	29	41	22	23	35	17	12	3
TIGR00551	nadB	L-aspartate oxidase	Biosynthesis of cofactors, prosthetic groups, and carriers/Pyridine nucleotides	27	8	5	8	28	20	21	26	6	9	147	49	32	26	16	27	25	9	88	44	42	49	11	19	15	43	59	56	65	47	55	72	19	109	12	40	0	47	193	100	85	82	110	51	25	6
TIGR00482	TIGR00482	nicotinate (nicotinamide) nucleotide adenylyltransferase	Biosynthesis of cofactors, prosthetic groups, and carriers/Pyridine nucleotides	16	5	2	4	11	22	24	2	1	3	45	28	15	17	1	15	9	2	44	36	9	23	1	15	7	29	15	26	26	22	32	38	8	51	2	28	0	46	98	57	55	22	58	37	18	6
TIGR01514	NAPRTase	nicotinate phosphoribosyltransferase	Biosynthesis of cofactors, prosthetic groups, and carriers/Pyridine nucleotides	13	2	5	10	17	15	19	16	2	8	48	28	15	20	2	5	4	6	59	36	20	26	11	6	8	27	33	27	15	26	18	33	9	60	5	33	0	22	92	54	48	43	42	24	11	4
TIGR00550	nadA	quinolinate synthetase complex, A subunit	Biosynthesis of cofactors, prosthetic groups, and carriers/Pyridine nucleotides	12	5	3	2	15	14	9	14	1	5	97	24	21	17	5	13	4	5	43	33	32	28	9	11	4	30	36	32	27	26	29	22	11	67	7	22	0	32	93	63	42	46	60	35	11	1
TIGR00078	nadC	nicotinate-nucleotide diphosphorylase (carboxylating)	Biosynthesis of cofactors, prosthetic groups, and carriers/Pyridine nucleotides	11	3	5	10	11	4	18	7	0	11	89	30	11	20	5	12	8	3	35	21	22	36	7	7	3	37	18	26	32	23	17	19	10	55	8	17	1	17	88	56	49	34	42	24	10	0
TIGR00552	nadE	NAD+ synthetase	Biosynthesis of cofactors, prosthetic groups, and carriers/Pyridine nucleotides	10	3	4	3	23	16	20	11	6	5	95	29	24	22	1	11	7	9	83	50	22	36	11	11	14	27	44	43	30	23	31	34	17	147	4	40	2	74	106	59	54	44	71	31	9	2
TIGR01513	NAPRTase_put	nicotinate phosphoribosyltransferase	Biosynthesis of cofactors, prosthetic groups, and carriers/Pyridine nucleotides	4	7	1	1	2	3	2	0	0	0	41	13	7	11	1	6	0	3	20	12	5	12	3	6	5	9	8	4	9	5	4	8	2	64	0	34	0	15	52	41	40	20	37	18	8	2
TIGR01527	arch_NMN_Atrans	nicotinamide-nucleotide adenylyltransferase	Biosynthesis of cofactors, prosthetic groups, and carriers/Pyridine nucleotides	0	0	0	0	0	0	0	0	0	0	1	0	0	0	0	0	0	0	1	0	0	0	0	0	1	0	0	0	0	0	2	0	0	0	0	0	0	0	0	0	0	0	0	0	0	0
TIGR00557	pdxA	4-hydroxythreonine-4-phosphate dehydrogenase PdxA	Biosynthesis of cofactors, prosthetic groups, and carriers/Pyridoxine	13	10	5	11	28	29	23	14	5	14	122	46	27	30	6	16	12	4	76	82	24	46	7	20	18	38	56	55	26	36	32	56	18	87	6	31	2	60	139	87	66	62	86	39	25	7
TIGR00559	pdxJ	pyridoxine 5'-phosphate synthase	Biosynthesis of cofactors, prosthetic groups, and carriers/Pyridoxine	6	2	4	4	8	8	7	9	2	2	45	17	12	16	3	5	0	3	30	22	19	26	3	9	7	18	8	14	17	8	13	11	6	35	3	18	0	24	46	30	25	36	45	23	8	0
TIGR00343	TIGR00343	pyridoxal 5'-phosphate synthase, synthase subunit Pdx1	Biosynthesis of cofactors, prosthetic groups, and carriers/Pyridoxine	4	0	0	4	8	6	4	4	0	1	24	5	3	2	4	5	5	2	8	14	12	10	2	2	2	6	8	12	10	7	10	14	3	13	0	5	0	29	18	5	8	6	9	3	6	1
TIGR00687	pyridox_kin	pyridoxal kinase	Biosynthesis of cofactors, prosthetic groups, and carriers/Pyridoxine	2	1	2	3	12	2	3	3	3	3	15	6	3	5	0	6	2	3	11	27	9	4	2	3	3	7	6	10	4	13	15	23	4	8	0	9	0	19	17	4	12	11	16	9	2	0
TIGR01532	E4PD_g-proteo	erythrose-4-phosphate dehydrogenase	Biosynthesis of cofactors, prosthetic groups, and carriers/Pyridoxine	2	0	0	1	0	2	3	0	0	0	9	2	0	0	0	0	1	1	2	0	1	0	1	3	0	3	0	2	0	5	1	2	2	0	2	0	0	1	6	2	4	3	4	2	0	0
TIGR00558	pdxH	pyridoxamine 5'-phosphate oxidase	Biosynthesis of cofactors, prosthetic groups, and carriers/Pyridoxine	1	1	3	6	0	0	3	0	0	1	10	9	1	5	1	0	2	2	21	17	6	9	1	4	2	15	12	1	3	4	2	0	0	30	0	14	0	13	15	20	4	13	6	5	5	0
TIGR03800	PLP_synth_Pdx2	pyridoxal 5'-phosphate synthase, glutaminase subunit Pdx2	Biosynthesis of cofactors, prosthetic groups, and carriers/Pyridoxine	0	0	0	1	15	8	3	4	0	2	17	2	2	2	1	1	3	2	3	5	3	7	1	1	0	3	10	8	3	19	2	16	2	3	0	0	0	11	7	3	6	3	7	4	4	3
TIGR00083	ribF	riboflavin biosynthesis protein RibF	Biosynthesis of cofactors, prosthetic groups, and carriers/Riboflavin, FMN, and FAD	15	6	6	14	24	14	23	20	3	11	110	46	25	20	6	13	13	1	78	45	29	46	14	15	8	26	29	32	26	30	36	26	20	70	6	29	1	44	137	95	59	48	89	37	28	3
TIGR00326	eubact_ribD	riboflavin biosynthesis protein RibD	Biosynthesis of cofactors, prosthetic groups, and carriers/Riboflavin, FMN, and FAD	10	4	5	14	33	24	19	15	3	7	69	30	21	24	3	6	13	12	66	38	40	26	12	17	12	11	54	32	34	31	34	47	21	96	4	25	0	56	143	66	48	47	62	33	18	2
TIGR00506	ribB	3,4-dihydroxy-2-butanone-4-phosphate synthase	Biosynthesis of cofactors, prosthetic groups, and carriers/Riboflavin, FMN, and FAD	9	8	4	5	19	16	11	10	3	9	102	36	7	13	5	12	11	4	49	38	11	39	11	10	5	24	17	17	18	14	19	15	14	15	9	6	1	19	70	55	46	39	58	27	19	2
TIGR00114	lumazine-synth	6,7-dimethyl-8-ribityllumazine synthase	Biosynthesis of cofactors, prosthetic groups, and carriers/Riboflavin, FMN, and FAD	8	4	0	8	17	10	10	8	2	5	62	24	7	20	4	7	11	5	30	32	14	25	4	4	8	18	16	24	13	17	7	17	7	26	1	15	0	24	56	28	28	34	28	15	22	1
TIGR00187	ribE	riboflavin synthase, alpha subunit	Biosynthesis of cofactors, prosthetic groups, and carriers/Riboflavin, FMN, and FAD	7	4	0	5	15	7	18	8	5	7	98	28	21	21	1	4	11	5	55	34	22	25	5	10	8	30	19	19	14	26	19	28	12	45	0	16	0	20	93	49	29	45	53	27	13	3
TIGR00505	ribA	GTP cyclohydrolase II	Biosynthesis of cofactors, prosthetic groups, and carriers/Riboflavin, FMN, and FAD	7	2	2	12	14	10	25	1	1	4	65	17	5	16	1	1	6	3	35	37	10	33	6	7	9	8	17	39	23	29	17	29	5	56	5	34	0	44	51	37	24	24	59	18	13	3
TIGR01379	thiL	thiamine-phosphate kinase	Biosynthesis of cofactors, prosthetic groups, and carriers/Thiamine	18	2	6	10	21	20	11	9	4	2	93	30	29	25	9	7	6	7	46	47	24	34	7	15	9	27	32	26	22	37	26	17	16	59	6	22	0	31	95	60	37	51	62	34	16	1
TIGR00097	HMP-P_kinase	hydroxymethylpyrimidine kinase/phosphomethylpyrimidine kinase	Biosynthesis of cofactors, prosthetic groups, and carriers/Thiamine	13	4	3	7	19	12	7	9	3	9	89	27	21	17	12	16	13	5	57	43	15	34	4	7	9	39	47	34	34	21	34	42	15	87	3	36	0	50	123	75	62	62	76	38	20	7
TIGR02356	adenyl_thiF	thiazole biosynthesis adenylyltransferase ThiF	Biosynthesis of cofactors, prosthetic groups, and carriers/Thiamine	11	3	2	8	25	6	10	6	1	7	41	24	9	16	0	7	9	6	56	23	20	31	2	13	11	28	43	23	29	15	22	17	3	92	2	32	1	64	92	48	48	19	54	29	14	2
TIGR00190	thiC	phosphomethylpyrimidine synthase	Biosynthesis of cofactors, prosthetic groups, and carriers/Thiamine	10	1	1	6	28	14	13	13	1	8	58	16	6	10	4	12	7	7	21	45	27	28	8	12	9	23	20	22	9	36	15	37	9	10	3	2	0	14	77	38	36	26	57	16	10	1
TIGR00693	thiE	thiamine-phosphate diphosphorylase	Biosynthesis of cofactors, prosthetic groups, and carriers/Thiamine	10	6	5	6	15	13	9	7	3	6	64	20	9	27	8	13	15	15	38	27	27	25	7	21	11	23	22	49	16	46	19	39	7	49	5	20	0	27	92	59	37	33	62	31	9	1
TIGR00694	thiM	hydroxyethylthiazole kinase	Biosynthesis of cofactors, prosthetic groups, and carriers/Thiamine	6	1	1	1	10	4	1	2	0	2	37	19	9	8	2	6	3	4	18	14	2	10	2	2	5	6	17	17	4	15	8	16	1	8	1	2	0	20	34	22	24	30	30	11	6	1
TIGR01378	thi_PPkinase	thiamine pyrophosphokinase	Biosynthesis of cofactors, prosthetic groups, and carriers/Thiamine	6	2	2	2	0	0	3	3	2	1	34	24	14	9	1	0	0	0	32	26	10	16	7	6	7	12	22	2	22	0	8	4	4	45	3	23	0	18	69	46	39	21	40	23	14	0
TIGR02352	thiamin_ThiO	glycine oxidase ThiO	Biosynthesis of cofactors, prosthetic groups, and carriers/Thiamine	5	0	1	7	20	12	5	5	1	1	7	8	1	14	6	4	6	6	24	13	4	20	0	3	8	4	11	9	15	28	27	25	5	69	1	23	0	23	41	15	21	12	37	3	9	1
TIGR02351	thiH	thiazole biosynthesis protein ThiH	Biosynthesis of cofactors, prosthetic groups, and carriers/Thiamine	2	0	1	6	22	20	6	11	1	3	70	21	7	7	13	12	5	7	28	25	22	25	6	6	4	26	24	33	17	40	38	25	2	21	2	7	0	10	76	45	41	31	42	17	16	5
TIGR00292	TIGR00292	thiazole biosynthesis enzyme	Biosynthesis of cofactors, prosthetic groups, and carriers/Thiamine	1	0	0	0	0	1	0	0	1	0	10	3	2	1	0	0	0	1	0	1	0	1	2	0	0	2	4	3	0	0	3	1	0	0	1	5	0	0	5	6	6	3	7	1	0	1
TIGR01683	thiS	thiamine biosynthesis protein ThiS	Biosynthesis of cofactors, prosthetic groups, and carriers/Thiamine	1	0	1	3	1	6	3	1	0	3	15	3	3	2	0	1	2	1	9	11	4	11	1	1	2	7	4	11	4	2	2	6	3	6	0	1	0	1	26	12	6	7	17	7	3	1
TIGR02354	thiF_fam2	thiamine biosynthesis protein ThiF	Biosynthesis of cofactors, prosthetic groups, and carriers/Thiamine	0	1	1	4	8	2	1	2	0	1	15	4	6	0	3	5	1	0	8	9	4	5	4	1	3	4	11	12	5	6	13	7	0	16	0	3	0	17	21	23	8	6	13	6	3	2
TIGR02721	ycfN_thiK	thiamine kinase	Biosynthesis of cofactors, prosthetic groups, and carriers/Thiamine	0	2	0	1	5	2	2	1	0	0	7	2	4	11	0	1	0	0	8	4	3	1	1	3	2	2	0	1	2	3	3	1	3	3	0	0	1	1	9	13	7	31	10	6	2	0
TIGR00342	TIGR00342	tRNA sulfurtransferase ThiI	Biosynthesis of cofactors, prosthetic groups, and carriers/Thiamine|Protein synthesis/tRNA and rRNA base modification	3	0	1	1	5	8	4	2	0	0	24	4	4	3	5	1	2	2	15	6	5	7	4	7	5	10	2	4	2	6	5	10	5	18	0	11	1	18	40	29	30	18	23	10	2	0
TIGR01143	murF	UDP-N-acetylmuramoyl-tripeptide--D-alanyl-D-alanine ligase	Cell envelope/Biosynthesis and degradation of murein sacculus and peptidoglycan	41	13	6	27	28	25	37	23	6	16	213	91	55	52	16	14	25	10	136	127	61	79	21	31	24	57	64	60	64	60	68	56	33	97	26	62	2	62	251	153	113	120	180	73	47	4
TIGR03423	pbp2_mrdA	penicillin-binding protein 2	Cell envelope/Biosynthesis and degradation of murein sacculus and peptidoglycan	41	13	13	30	56	38	39	43	8	16	304	107	70	90	18	19	32	32	210	126	85	129	28	52	41	89	103	101	60	98	81	96	41	192	24	87	0	110	447	253	177	189	294	170	51	11
TIGR02074	PBP_1a_fam	penicillin-binding protein, 1A family	Cell envelope/Biosynthesis and degradation of murein sacculus and peptidoglycan	39	8	7	24	39	26	37	19	9	26	255	84	65	52	12	29	33	16	202	139	59	100	16	47	38	75	106	74	65	81	71	62	41	262	12	101	2	152	313	223	145	132	224	121	42	3
TIGR02073	PBP_1c	penicillin-binding protein 1C	Cell envelope/Biosynthesis and degradation of murein sacculus and peptidoglycan	30	9	5	21	63	71	56	28	13	14	212	72	44	55	10	33	35	19	129	101	59	79	18	35	28	43	56	117	49	118	39	134	14	151	6	69	1	114	203	111	100	94	143	49	33	9
TIGR04091	LTA_dltB	D-alanyl-lipoteichoic acid biosynthesis protein DltB	Cell envelope/Biosynthesis and degradation of murein sacculus and peptidoglycan	28	9	4	13	19	9	15	12	0	11	139	39	23	34	6	5	9	9	98	77	48	58	9	15	19	41	54	47	45	9	48	25	19	186	8	89	1	68	201	110	98	71	124	58	29	0
TIGR01085	murE	UDP-N-acetylmuramyl-tripeptide synthetase	Cell envelope/Biosynthesis and degradation of murein sacculus and peptidoglycan	26	7	9	16	23	39	27	14	1	17	171	68	32	41	2	24	13	16	94	68	49	61	17	26	16	62	62	60	63	40	52	57	25	116	18	65	0	72	213	134	93	92	132	64	32	4
TIGR01087	murD	UDP-N-acetylmuramoylalanine--D-glutamate ligase	Cell envelope/Biosynthesis and degradation of murein sacculus and peptidoglycan	25	7	6	16	32	18	22	20	6	9	157	55	27	31	9	13	13	5	87	70	39	62	9	22	17	51	45	38	43	40	42	47	22	102	7	40	0	72	164	118	96	78	124	53	26	3
TIGR01082	murC	UDP-N-acetylmuramate--L-alanine ligase	Cell envelope/Biosynthesis and degradation of murein sacculus and peptidoglycan	24	6	3	21	47	27	18	25	4	11	167	59	22	43	8	17	8	13	102	56	45	57	16	17	20	37	49	49	48	45	43	53	14	130	10	55	0	70	192	141	95	110	149	62	28	8
TIGR00445	mraY	phospho-N-acetylmuramoyl-pentapeptide-transferase	Cell envelope/Biosynthesis and degradation of murein sacculus and peptidoglycan	23	7	10	12	33	17	17	14	2	15	164	50	20	48	5	18	16	9	91	70	31	54	5	19	20	40	44	38	38	37	54	47	23	86	7	30	1	71	166	107	86	69	93	41	27	4
TIGR00492	alr	alanine racemase	Cell envelope/Biosynthesis and degradation of murein sacculus and peptidoglycan	23	8	6	9	45	22	21	29	3	11	158	57	22	40	11	24	15	17	81	73	28	56	15	21	21	42	79	41	36	53	46	63	27	166	8	29	0	79	209	130	121	106	150	59	29	5
TIGR00904	mreB	cell shape determining protein, MreB/Mrl family	Cell envelope/Biosynthesis and degradation of murein sacculus and peptidoglycan	23	7	5	10	33	32	38	14	3	12	225	53	19	49	13	25	15	5	95	60	44	49	16	18	20	49	54	58	42	44	48	40	22	102	13	42	0	96	212	115	99	78	149	75	36	4
TIGR01072	murA	UDP-N-acetylglucosamine 1-carboxyvinyltransferase	Cell envelope/Biosynthesis and degradation of murein sacculus and peptidoglycan	22	11	5	16	32	18	30	11	6	9	212	55	32	44	19	24	20	13	86	80	44	61	9	32	30	65	55	45	70	54	50	45	37	149	14	54	2	89	307	158	131	113	198	91	50	9
TIGR01205	D_ala_D_alaTIGR	D-alanine--D-alanine ligase	Cell envelope/Biosynthesis and degradation of murein sacculus and peptidoglycan	16	10	6	15	36	31	24	13	3	8	172	54	18	34	11	14	18	9	99	69	45	48	5	23	15	45	57	46	55	34	51	59	24	163	5	74	0	93	194	120	103	77	132	58	37	4
TIGR00179	murB	UDP-N-acetylenolpyruvoylglucosamine reductase	Cell envelope/Biosynthesis and degradation of murein sacculus and peptidoglycan	14	5	6	9	19	12	18	11	3	8	91	37	27	30	6	10	9	9	44	38	28	46	8	7	12	36	36	30	33	22	23	31	14	63	3	24	0	40	113	62	48	67	88	27	26	8
TIGR01133	murG	undecaprenyldiphospho-muramoylpentapeptide beta-N-acetylglucosaminyltransferase	Cell envelope/Biosynthesis and degradation of murein sacculus and peptidoglycan	12	10	5	3	26	20	16	17	1	9	153	49	20	34	7	13	10	12	77	64	35	46	14	22	7	31	55	41	44	27	37	37	23	78	10	33	0	49	145	78	59	67	89	49	17	3
TIGR00666	PBP4	D-alanyl-D-alanine carboxypeptidase/D-alanyl-D-alanine-endopeptidase	Cell envelope/Biosynthesis and degradation of murein sacculus and peptidoglycan	11	3	2	6	18	16	26	21	6	11	57	18	19	20	3	6	9	7	57	62	43	27	5	14	9	22	27	30	25	41	17	30	4	63	8	29	0	45	72	49	41	41	51	24	16	4
TIGR00753	undec_PP_bacA	undecaprenyl-diphosphatase UppP	Cell envelope/Biosynthesis and degradation of murein sacculus and peptidoglycan	11	6	3	7	16	15	13	5	1	10	102	31	20	31	6	8	18	6	45	39	27	34	8	21	11	33	42	23	30	20	33	27	13	61	4	24	0	21	146	80	50	52	69	33	20	1
TIGR00067	glut_race	glutamate racemase	Cell envelope/Biosynthesis and degradation of murein sacculus and peptidoglycan	10	7	4	15	18	19	23	13	1	4	102	32	14	24	10	7	9	6	66	52	22	33	15	16	17	28	21	28	25	40	29	43	18	75	4	34	1	50	123	97	75	61	72	44	28	4
TIGR01695	murJ_mviN	murein biosynthesis integral membrane protein MurJ	Cell envelope/Biosynthesis and degradation of murein sacculus and peptidoglycan	8	2	3	7	16	20	19	3	0	7	67	14	5	12	4	14	8	9	34	25	8	27	6	6	8	19	31	25	18	32	23	38	6	25	1	26	0	45	74	60	39	28	58	26	7	3
TIGR00219	mreC	rod shape-determining protein MreC	Cell envelope/Biosynthesis and degradation of murein sacculus and peptidoglycan	6	4	3	7	21	5	12	10	1	10	55	21	12	10	6	7	3	3	46	20	5	29	3	6	12	17	25	33	10	26	13	23	11	46	5	19	0	41	81	49	37	37	44	22	14	2
TIGR00274	TIGR00274	N-acetylmuramic acid 6-phosphate etherase	Cell envelope/Biosynthesis and degradation of murein sacculus and peptidoglycan	6	4	5	6	14	6	6	11	3	13	38	17	12	9	1	5	1	2	31	32	27	23	1	8	5	12	22	22	22	11	9	24	5	54	6	32	0	29	66	32	30	20	42	24	16	2
TIGR02282	MltB	lytic murein transglycosylase B	Cell envelope/Biosynthesis and degradation of murein sacculus and peptidoglycan	5	0	1	1	1	5	7	3	0	0	12	7	5	3	1	5	7	2	14	13	0	6	3	0	6	14	3	18	3	11	3	7	2	2	0	1	0	12	17	11	11	14	10	5	0	1
TIGR01734	D-ala-DACP-lig	D-alanine--poly(phosphoribitol) ligase, subunit 1	Cell envelope/Biosynthesis and degradation of murein sacculus and peptidoglycan	4	4	0	1	0	2	1	0	0	0	14	0	4	1	0	0	0	1	4	3	0	5	1	0	3	4	4	1	3	1	7	2	4	11	1	6	0	13	25	13	14	6	13	5	4	0
TIGR03426	shape_MreD	rod shape-determining protein MreD	Cell envelope/Biosynthesis and degradation of murein sacculus and peptidoglycan	3	2	1	2	12	8	5	5	2	2	16	11	4	4	4	0	2	2	30	13	6	17	1	3	6	3	5	11	8	16	5	5	3	29	0	21	0	25	29	21	17	17	25	12	7	1
TIGR01081	mpl	UDP-N-acetylmuramate:L-alanyl-gamma-D-glutamyl-meso-diaminopimelate ligase	Cell envelope/Biosynthesis and degradation of murein sacculus and peptidoglycan	2	0	0	2	15	6	9	1	1	1	15	4	1	1	2	5	1	4	8	10	0	2	1	1	2	0	4	10	7	8	4	14	1	6	2	10	0	11	2	4	5	0	9	3	3	4
TIGR02070	mono_pep_trsgly	monofunctional biosynthetic peptidoglycan transglycosylase	Cell envelope/Biosynthesis and degradation of murein sacculus and peptidoglycan	2	2	1	4	7	9	9	7	1	2	29	13	9	5	4	1	1	4	13	16	13	13	4	4	0	6	4	9	4	19	5	11	1	15	4	12	0	11	31	17	10	11	28	4	6	2
TIGR01518	g3p_cytidyltrns	glycerol-3-phosphate cytidylyltransferase	Cell envelope/Biosynthesis and degradation of murein sacculus and peptidoglycan	1	1	0	3	13	12	7	0	0	0	5	6	3	1	0	1	3	1	0	2	12	2	2	3	4	6	3	16	1	23	8	21	0	12	0	3	0	12	31	11	6	4	4	3	0	0
TIGR01688	dltC	D-alanine--poly(phosphoribitol) ligase, subunit 2	Cell envelope/Biosynthesis and degradation of murein sacculus and peptidoglycan	0	0	0	0	0	0	0	0	0	0	1	1	0	0	0	0	0	0	1	0	0	2	1	0	1	0	2	0	1	0	1	0	0	2	0	0	0	3	7	2	1	3	2	1	1	0
TIGR02071	PBP_1b	penicillin-binding protein 1B	Cell envelope/Biosynthesis and degradation of murein sacculus and peptidoglycan	0	0	0	1	19	7	8	2	1	0	5	3	1	0	1	3	2	3	1	5	3	3	2	0	1	0	5	8	0	13	3	16	1	7	0	8	0	27	2	2	0	5	7	2	2	4
TIGR02283	MltB_2	lytic murein transglycosylase	Cell envelope/Biosynthesis and degradation of murein sacculus and peptidoglycan	0	0	0	1	7	2	4	0	0	0	2	1	0	0	0	1	0	0	1	2	1	1	0	0	0	1	3	10	1	9	0	14	0	6	0	3	0	11	0	1	1	0	1	0	1	0
TIGR01173	glmU	UDP-N-acetylglucosamine diphosphorylase/glucosamine-1-phosphate N-acetyltransferase	Cell envelope/Biosynthesis and degradation of murein sacculus and peptidoglycan|Cell envelope/Biosynthesis and degradation of surface polysaccharides and lipopolysaccharides|Central intermediary metabolism/Amino sugars	11	2	3	3	23	19	20	4	2	1	75	21	9	13	3	10	9	6	24	27	4	12	3	9	14	16	21	23	19	31	23	42	12	27	2	8	0	29	65	56	37	21	50	18	8	3
TIGR02614	ftsW	cell division protein FtsW	Cell envelope/Biosynthesis and degradation of murein sacculus and peptidoglycan|Cellular processes/Cell division	25	9	7	10	38	21	20	11	2	12	146	35	19	30	2	9	17	11	87	55	23	33	9	15	23	21	34	49	32	79	35	57	12	90	8	41	0	59	157	102	68	65	97	30	20	3
TIGR02210	rodA_shape	rod shape-determining protein RodA	Cell envelope/Biosynthesis and degradation of murein sacculus and peptidoglycan|Cellular processes/Cell division	18	14	9	12	30	14	18	19	4	21	126	59	32	40	2	9	17	9	89	72	58	59	13	20	21	38	39	56	37	36	36	51	28	99	7	49	1	45	164	96	58	88	89	49	20	4
TIGR02214	spoVD_pbp	stage V sporulation protein D	Cell envelope/Biosynthesis and degradation of murein sacculus and peptidoglycan|Cellular processes/Sporulation and germination	28	5	4	20	20	18	30	17	1	16	151	50	37	39	6	14	14	5	102	60	44	53	11	22	19	33	58	34	34	44	51	26	28	135	3	53	0	85	185	100	92	69	132	49	21	0
TIGR02883	spore_cwlD	N-acetylmuramoyl-L-alanine amidase CwlD	Cell envelope/Biosynthesis and degradation of murein sacculus and peptidoglycan|Cellular processes/Sporulation and germination	14	6	1	16	35	28	35	13	2	7	103	55	26	22	5	9	8	7	72	78	40	56	13	19	16	57	42	44	30	40	29	58	25	139	9	43	1	126	178	152	92	86	134	61	11	8
TIGR02615	spoVE	stage V sporulation protein E	Cell envelope/Biosynthesis and degradation of murein sacculus and peptidoglycan|Cellular processes/Sporulation and germination	4	2	2	1	0	1	2	0	0	0	19	5	1	2	0	1	0	0	3	8	2	1	3	1	1	3	1	2	5	0	4	0	5	19	1	6	0	10	36	14	21	7	21	13	4	0
TIGR02884	spore_pdaA	delta-lactam-biosynthetic de-N-acetylase	Cell envelope/Biosynthesis and degradation of murein sacculus and peptidoglycan|Cellular processes/Sporulation and germination	4	0	0	0	0	0	0	0	0	6	22	6	1	2	0	0	0	0	3	5	1	3	1	0	2	7	4	0	0	0	2	0	4	12	0	2	0	2	32	22	25	9	24	6	3	0
TIGR01135	glmS	glutamine-fructose-6-phosphate transaminase (isomerizing)	Cell envelope/Biosynthesis and degradation of murein sacculus and peptidoglycan|Central intermediary metabolism/Amino sugars	33	15	4	30	33	30	31	23	4	11	238	60	50	52	7	26	12	3	120	91	43	78	16	27	35	73	65	51	48	53	83	77	39	172	17	52	0	94	306	192	150	134	193	90	53	7
TIGR01455	glmM	phosphoglucosamine mutase	Cell envelope/Biosynthesis and degradation of murein sacculus and peptidoglycan|Central intermediary metabolism/Amino sugars	13	2	6	9	24	22	20	4	0	17	94	30	13	12	7	14	8	7	39	33	19	29	6	8	5	10	29	25	16	30	12	41	8	33	0	12	0	43	93	68	54	40	83	38	9	3
TIGR03991	alt_bact_glmU	UDP-N-acetylglucosamine diphosphorylase/glucosamine-1-phosphate N-acetyltransferase	Cell envelope/Biosynthesis and degradation of murein sacculus and peptidoglycan|Central intermediary metabolism/Amino sugars	0	1	0	1	0	0	0	0	0	0	1	1	1	0	0	0	0	0	5	0	0	2	0	2	0	0	3	0	1	0	1	0	0	2	0	1	0	0	6	2	1	0	5	0	6	0
TIGR01180	aman2_put	putative alpha-1,2-mannosidase	Cell envelope/Biosynthesis and degradation of surface polysaccharides and lipopolysaccharides	154	54	46	142	306	271	241	144	33	123	822	378	317	297	110	206	185	117	725	474	299	303	91	141	86	287	401	532	300	540	286	479	128	1439	54	562	3	591	1190	739	533	536	735	365	213	55
TIGR01181	dTDP_gluc_dehyt	dTDP-glucose 4,6-dehydratase	Cell envelope/Biosynthesis and degradation of surface polysaccharides and lipopolysaccharides	28	14	16	22	46	46	48	31	4	19	202	61	38	60	7	25	45	16	105	98	45	80	26	32	30	57	91	72	57	56	79	66	37	238	10	80	0	106	259	147	91	114	150	82	44	4
TIGR01214	rmlD	dTDP-4-dehydrorhamnose reductase	Cell envelope/Biosynthesis and degradation of surface polysaccharides and lipopolysaccharides	23	12	4	18	21	9	12	13	2	10	116	52	18	26	8	13	14	10	74	40	36	49	10	17	14	37	44	38	40	36	42	29	23	83	9	43	1	73	170	80	59	56	105	41	30	0
TIGR00325	lpxC	UDP-3-O-[3-hydroxymyristoyl] N-acetylglucosamine deacetylase	Cell envelope/Biosynthesis and degradation of surface polysaccharides and lipopolysaccharides	19	4	6	20	29	21	18	18	2	4	138	53	28	39	9	24	25	8	54	44	28	38	6	16	10	49	30	73	29	34	43	44	17	84	10	53	0	46	116	69	76	85	70	42	17	7
TIGR01472	gmd	GDP-mannose 4,6-dehydratase	Cell envelope/Biosynthesis and degradation of surface polysaccharides and lipopolysaccharides	18	5	4	16	11	12	15	8	1	15	90	21	13	24	8	8	7	5	45	45	33	30	15	11	11	27	23	27	39	29	29	30	15	109	6	33	1	40	99	66	46	52	65	32	15	2
TIGR00236	wecB	UDP-N-acetylglucosamine 2-epimerase	Cell envelope/Biosynthesis and degradation of surface polysaccharides and lipopolysaccharides	15	5	2	19	24	17	21	10	2	10	85	29	34	22	7	10	11	6	70	42	36	38	10	19	12	16	34	27	24	30	17	31	27	59	13	32	0	59	120	83	59	47	84	33	19	2
TIGR01207	rmlA	glucose-1-phosphate thymidylyltransferase	Cell envelope/Biosynthesis and degradation of surface polysaccharides and lipopolysaccharides	15	4	5	18	21	22	20	10	1	10	146	33	16	14	6	9	10	10	64	50	25	40	10	14	13	32	45	37	34	27	25	30	14	95	4	31	0	57	111	72	61	58	75	34	23	2
TIGR01479	GMP_PMI	mannose-1-phosphate guanylyltransferase/mannose-6-phosphate isomerase	Cell envelope/Biosynthesis and degradation of surface polysaccharides and lipopolysaccharides	15	7	7	7	22	15	18	19	3	9	134	41	21	34	7	13	15	4	70	53	14	33	11	17	7	36	40	45	33	40	47	41	23	63	3	30	1	58	125	88	62	62	69	31	31	4
TIGR02197	heptose_epim	ADP-glyceromanno-heptose 6-epimerase	Cell envelope/Biosynthesis and degradation of surface polysaccharides and lipopolysaccharides	15	5	3	6	26	10	14	5	6	3	69	22	12	20	9	27	12	9	58	54	38	16	8	15	5	13	30	33	21	32	18	26	11	22	11	15	0	42	51	46	38	25	35	20	11	7
TIGR00055	uppS	di-trans,poly-cis-decaprenylcistransferase	Cell envelope/Biosynthesis and degradation of surface polysaccharides and lipopolysaccharides	14	4	3	6	26	15	14	6	0	5	92	21	20	20	2	11	9	6	51	39	11	44	6	12	11	25	38	29	32	24	32	34	15	59	6	22	1	27	125	72	66	41	73	36	25	2
TIGR00215	lpxB	lipid-A-disaccharide synthase	Cell envelope/Biosynthesis and degradation of surface polysaccharides and lipopolysaccharides	13	5	8	8	18	14	26	13	2	10	84	31	19	27	4	7	13	7	77	36	29	40	7	18	9	27	36	44	31	33	21	44	10	62	8	17	2	53	91	60	42	50	72	34	14	4
TIGR01362	KDO8P_synth	3-deoxy-8-phosphooctulonate synthase	Cell envelope/Biosynthesis and degradation of surface polysaccharides and lipopolysaccharides	13	3	3	9	13	13	14	7	0	3	113	26	13	19	3	10	13	9	36	28	20	25	16	7	5	18	30	28	9	25	24	29	12	50	0	19	0	26	73	40	39	30	50	17	10	4
TIGR01852	lipid_A_lpxA	acyl-[acyl-carrier-protein]-UDP-N-acetylglucosamine O-acyltransferase	Cell envelope/Biosynthesis and degradation of surface polysaccharides and lipopolysaccharides	13	3	2	10	6	8	21	12	1	11	129	16	16	29	5	10	10	4	58	33	26	35	4	12	17	29	33	29	21	34	24	37	12	50	5	29	2	31	101	62	43	46	69	22	7	0
TIGR02195	heptsyl_trn_II	lipopolysaccharide heptosyltransferase II	Cell envelope/Biosynthesis and degradation of surface polysaccharides and lipopolysaccharides	13	4	3	3	31	24	15	9	0	8	49	15	18	19	7	8	9	11	52	23	7	30	5	7	2	14	27	36	12	26	26	27	4	70	4	35	0	19	65	34	25	35	35	14	8	4
TIGR02207	lipid_A_htrB	lipid A biosynthesis lauroyl (or palmitoleoyl) acyltransferase	Cell envelope/Biosynthesis and degradation of surface polysaccharides and lipopolysaccharides	9	1	3	0	20	20	30	12	6	16	32	12	32	21	8	8	9	7	50	26	24	17	7	11	5	21	36	50	27	45	23	38	5	97	3	55	0	61	82	44	22	25	36	14	15	9
TIGR00466	kdsB	3-deoxy-D-manno-octulosonate cytidylyltransferase	Cell envelope/Biosynthesis and degradation of surface polysaccharides and lipopolysaccharides	8	2	6	14	14	22	25	14	3	13	93	38	18	21	5	14	11	6	44	47	29	32	7	6	10	16	26	50	26	40	22	42	10	79	5	32	0	39	93	61	47	57	72	33	16	8
TIGR01853	lipid_A_lpxD	UDP-3-O-[3-hydroxymyristoyl] glucosamine N-acyltransferase LpxD	Cell envelope/Biosynthesis and degradation of surface polysaccharides and lipopolysaccharides	8	4	3	9	28	20	29	12	6	9	120	29	26	20	2	21	17	12	66	59	34	48	10	18	8	36	48	50	38	46	43	60	20	86	5	50	0	50	142	90	65	45	94	45	21	8
TIGR03007	pepcterm_ChnLen	polysaccharide chain length determinant protein, PEP-CTERM locus subfamily	Cell envelope/Biosynthesis and degradation of surface polysaccharides and lipopolysaccharides	8	1	6	8	17	17	12	11	2	16	13	18	17	19	4	8	4	5	32	32	31	37	0	8	3	22	12	12	5	35	14	22	5	24	2	9	0	4	59	35	24	33	30	9	5	0
TIGR00682	lpxK	tetraacyldisaccharide 4'-kinase	Cell envelope/Biosynthesis and degradation of surface polysaccharides and lipopolysaccharides	7	2	3	5	24	6	17	13	4	2	80	28	26	29	7	6	8	4	51	42	8	37	6	9	13	23	22	33	15	29	11	27	6	66	4	35	0	33	78	46	52	43	46	25	20	3
TIGR01221	rmlC	dTDP-4-dehydrorhamnose 3,5-epimerase	Cell envelope/Biosynthesis and degradation of surface polysaccharides and lipopolysaccharides	7	3	5	3	16	12	17	16	3	9	94	27	12	19	3	3	7	3	55	48	26	26	4	13	13	24	24	12	34	23	25	23	12	60	5	21	0	17	95	65	43	40	59	29	26	0
TIGR01670	KdsC-phosphatas	3-deoxy-D-manno-octulosonate 8-phosphate phosphatase, YrbI family	Cell envelope/Biosynthesis and degradation of surface polysaccharides and lipopolysaccharides	7	1	3	85	6	5	7	8	2	1	49	15	8	25	3	4	3	4	36	29	12	18	5	7	2	17	18	16	21	10	12	4	9	34	7	18	0	18	62	31	28	35	36	32	13	5
TIGR01854	lipid_A_lpxH	UDP-2,3-diacylglucosamine diphosphatase	Cell envelope/Biosynthesis and degradation of surface polysaccharides and lipopolysaccharides	7	2	2	3	14	7	9	9	3	3	21	12	6	6	2	3	1	2	21	19	10	15	3	2	3	9	13	11	11	7	10	12	8	39	1	16	0	17	38	32	17	23	25	6	4	1
TIGR02193	heptsyl_trn_I	lipopolysaccharide heptosyltransferase I	Cell envelope/Biosynthesis and degradation of surface polysaccharides and lipopolysaccharides	7	1	2	4	11	6	6	0	1	7	23	22	2	12	1	1	4	5	23	47	6	13	2	3	7	8	23	18	8	21	19	8	3	16	0	4	0	28	56	12	25	15	27	10	4	5
TIGR03006	pepcterm_polyde	polysaccharide deacetylase family protein, PEP-CTERM locus subfamily	Cell envelope/Biosynthesis and degradation of surface polysaccharides and lipopolysaccharides	7	1	2	0	2	3	3	2	0	5	29	19	5	13	1	5	2	2	36	13	4	12	4	1	7	7	11	6	8	2	10	7	4	64	4	41	1	19	47	24	16	35	21	16	6	0
TIGR01099	galU	UTP--glucose-1-phosphate uridylyltransferase	Cell envelope/Biosynthesis and degradation of surface polysaccharides and lipopolysaccharides	6	0	2	4	12	13	6	2	0	2	23	10	6	6	1	4	5	5	15	19	3	18	6	3	2	9	5	14	14	19	7	17	3	16	0	6	0	26	42	32	17	16	43	17	3	1
TIGR02198	rfaE_dom_I	bifunctional protein RfaE, domain I	Cell envelope/Biosynthesis and degradation of surface polysaccharides and lipopolysaccharides	6	3	1	5	18	8	19	3	0	2	55	11	8	4	2	10	13	7	20	6	8	13	0	7	4	10	23	22	14	28	8	28	5	5	4	8	0	25	38	29	15	27	28	16	3	2
TIGR02201	heptsyl_trn_III	putative lipopolysaccharide heptosyltransferase III	Cell envelope/Biosynthesis and degradation of surface polysaccharides and lipopolysaccharides	6	1	2	1	10	2	13	5	3	4	22	19	1	5	5	5	1	10	27	41	9	11	2	2	5	5	7	8	7	20	13	11	3	6	4	0	0	2	35	21	12	21	19	7	4	1
TIGR03027	pepcterm_export	putative polysaccharide export protein, PEP-CTERM sytem-associated	Cell envelope/Biosynthesis and degradation of surface polysaccharides and lipopolysaccharides	6	1	3	1	14	6	6	19	0	8	46	13	21	13	4	10	6	4	56	36	15	23	1	17	2	18	30	18	19	11	25	16	1	19	2	29	0	33	48	15	20	26	5	9	8	1
TIGR02199	rfaE_dom_II	bifunctional protein RfaE, domain II	Cell envelope/Biosynthesis and degradation of surface polysaccharides and lipopolysaccharides	5	3	2	3	15	5	9	2	1	4	41	11	9	6	2	3	1	3	28	22	7	8	4	1	5	6	19	26	3	11	16	23	1	6	0	1	0	9	37	22	11	21	21	6	8	0
TIGR02379	ECA_wecE	TDP-4-keto-6-deoxy-D-glucose transaminase	Cell envelope/Biosynthesis and degradation of surface polysaccharides and lipopolysaccharides	5	4	0	5	17	9	10	2	1	2	46	12	6	8	2	1	6	7	11	12	3	14	1	5	3	15	15	21	5	19	5	16	2	11	1	3	0	22	30	17	19	12	25	13	5	3
TIGR03938	deacetyl_PgaB	poly-beta-1,6-N-acetyl-D-glucosamine N-deacetylase PgaB	Cell envelope/Biosynthesis and degradation of surface polysaccharides and lipopolysaccharides	5	1	1	3	11	9	18	2	1	2	14	16	8	8	2	10	2	3	16	5	6	13	1	4	2	7	7	10	4	7	8	11	8	2	1	6	0	17	51	23	34	9	32	7	5	1
TIGR00441	gmhA	phosphoheptose isomerase	Cell envelope/Biosynthesis and degradation of surface polysaccharides and lipopolysaccharides	4	0	2	1	17	15	18	5	2	2	31	9	9	9	5	5	7	4	26	20	18	14	2	4	7	17	14	19	8	19	25	27	3	12	4	4	0	21	31	12	21	18	29	7	11	2
TIGR02380	ECA_wecA	undecaprenyl-phosphate alpha-N-acetylglucosaminyl 1-phosphatetransferase	Cell envelope/Biosynthesis and degradation of surface polysaccharides and lipopolysaccharides	4	2	1	6	4	9	6	3	2	10	24	20	9	9	1	2	0	0	45	32	15	20	2	6	5	12	18	2	18	9	13	17	9	93	3	37	0	26	79	24	26	17	38	27	16	1
TIGR02622	CDP_4_6_dhtase	CDP-glucose 4,6-dehydratase	Cell envelope/Biosynthesis and degradation of surface polysaccharides and lipopolysaccharides	4	4	2	1	17	7	19	5	0	6	25	7	11	9	8	7	5	7	11	13	15	9	7	2	6	8	7	11	8	13	7	22	3	10	2	5	0	21	30	21	18	21	25	19	8	1
TIGR02623	G1P_cyt_trans	glucose-1-phosphate cytidylyltransferase	Cell envelope/Biosynthesis and degradation of surface polysaccharides and lipopolysaccharides	4	1	1	6	17	6	15	5	0	2	19	10	4	10	2	5	3	6	12	13	9	13	6	3	6	10	11	13	8	12	8	23	4	24	0	9	0	13	40	26	19	22	13	8	8	0
TIGR04396	surf_polysacc	surface carbohydrate biosynthesis protein	Cell envelope/Biosynthesis and degradation of surface polysaccharides and lipopolysaccharides	4	1	1	1	15	6	8	0	0	4	10	4	9	2	3	9	7	3	5	13	1	2	0	3	2	5	0	6	3	12	0	18	0	0	1	0	0	3	5	3	5	14	11	9	2	1
TIGR00031	UDP-GALP_mutase	UDP-galactopyranose mutase	Cell envelope/Biosynthesis and degradation of surface polysaccharides and lipopolysaccharides	3	4	1	3	23	13	15	6	0	7	64	11	10	3	10	15	9	11	24	22	15	11	7	9	9	7	17	19	7	18	18	29	11	14	7	7	0	20	80	39	37	25	45	25	12	2
TIGR01556	rhamnosyltran	rhamnosyltransferase	Cell envelope/Biosynthesis and degradation of surface polysaccharides and lipopolysaccharides	3	1	0	4	3	2	0	6	1	0	15	6	5	4	1	6	2	2	22	8	12	8	0	3	6	9	5	12	1	4	1	9	2	8	4	1	0	1	35	15	9	31	18	12	1	0
TIGR00696	wecG_tagA_cpsF	glycosyltransferase, WecB/TagA/CpsF family	Cell envelope/Biosynthesis and degradation of surface polysaccharides and lipopolysaccharides	2	0	0	0	6	6	1	2	0	0	18	4	1	3	0	0	1	0	5	3	0	12	0	1	2	2	4	7	3	8	1	8	1	6	0	9	0	10	11	8	5	1	8	3	6	2
TIGR04370	glyco_rpt_poly	oligosaccharide repeat unit polymerase	Cell envelope/Biosynthesis and degradation of surface polysaccharides and lipopolysaccharides	2	0	1	1	12	0	7	3	1	1	2	9	4	2	19	2	0	0	5	5	4	6	0	4	1	2	3	4	2	11	0	2	2	9	605	54	1	18	8	7	3	18	10	1	3	2
TIGR04571	LmtA_Leptospira	lipid A Kdo2 1-phosphate O-methyltransferase	Cell envelope/Biosynthesis and degradation of surface polysaccharides and lipopolysaccharides	2	1	0	1	1	3	5	1	0	0	2	6	4	1	0	3	7	0	4	3	0	2	1	0	1	2	5	15	0	5	0	22	0	4	0	2	0	0	21	1	7	5	12	3	3	0
TIGR02208	lipid_A_msbB	lipid A biosynthesis (KDO)2-(lauroyl)-lipid IVA acyltransferase	Cell envelope/Biosynthesis and degradation of surface polysaccharides and lipopolysaccharides	1	1	2	2	5	5	2	5	3	2	6	7	6	6	0	3	2	0	9	10	1	10	1	5	7	1	7	7	5	15	5	21	0	10	0	7	0	22	15	8	7	4	22	4	8	2
TIGR02382	wecD_rffC	TDP-D-fucosamine acetyltransferase	Cell envelope/Biosynthesis and degradation of surface polysaccharides and lipopolysaccharides	1	0	0	0	1	6	3	1	0	0	0	0	0	0	0	1	1	0	2	2	0	1	0	1	0	0	0	5	0	3	0	9	0	5	0	8	0	11	0	0	0	0	1	0	0	0
TIGR03008	pepcterm_CAAX	CAAX prenyl protease-related protein	Cell envelope/Biosynthesis and degradation of surface polysaccharides and lipopolysaccharides	1	0	0	1	0	0	0	2	0	1	3	3	11	11	0	0	0	0	19	1	1	3	1	2	2	5	1	0	8	0	7	0	0	32	1	15	0	15	15	5	4	12	1	14	11	0
TIGR00213	GmhB_yaeD	D,D-heptose 1,7-bisphosphate phosphatase	Cell envelope/Biosynthesis and degradation of surface polysaccharides and lipopolysaccharides	0	0	0	2	11	5	7	0	0	1	8	3	0	0	1	0	4	0	4	3	4	0	1	0	4	0	6	13	5	14	2	7	1	6	0	2	0	9	4	5	5	5	2	2	3	3
TIGR03368	cellulose_yhjU	cellulose synthase operon protein YhjU	Cell envelope/Biosynthesis and degradation of surface polysaccharides and lipopolysaccharides	0	0	0	0	9	5	9	0	1	3	0	0	0	0	0	1	2	1	0	6	0	3	0	0	0	1	3	12	3	12	1	13	1	8	0	6	0	15	0	2	1	1	2	0	1	2
TIGR03369	cellulose_bcsE	cellulose biosynthesis protein BcsE	Cell envelope/Biosynthesis and degradation of surface polysaccharides and lipopolysaccharides	0	0	1	0	10	7	10	1	0	0	0	0	1	1	0	0	1	0	4	3	0	0	0	0	0	0	1	1	0	6	1	9	0	2	0	2	0	18	0	0	0	0	0	0	1	3
TIGR03371	cellulose_yhjQ	cellulose synthase operon protein YhjQ	Cell envelope/Biosynthesis and degradation of surface polysaccharides and lipopolysaccharides	0	0	0	1	14	7	3	5	4	2	5	5	5	5	0	7	4	1	5	6	3	7	2	3	0	1	3	15	6	15	12	14	2	10	1	2	0	6	13	5	15	2	7	7	6	3
TIGR03493	cellullose_BcsF	celllulose biosynthesis operon protein BcsF/YhjT	Cell envelope/Biosynthesis and degradation of surface polysaccharides and lipopolysaccharides	0	0	0	0	5	0	5	0	0	1	0	0	0	0	0	0	1	0	0	0	1	0	0	0	0	0	0	0	0	0	0	0	0	0	0	2	0	0	0	0	0	0	0	0	0	0
TIGR04371	methyltran_NanM	putative sugar O-methyltransferase	Cell envelope/Biosynthesis and degradation of surface polysaccharides and lipopolysaccharides	0	0	0	0	0	0	0	0	0	0	0	0	0	0	2	0	3	3	0	0	0	0	0	0	0	1	0	0	0	0	0	0	1	0	0	0	0	0	5	2	0	0	0	0	0	0
TIGR04372	glycosyl_04372	putative glycosyltransferase, TIGR04372 family	Cell envelope/Biosynthesis and degradation of surface polysaccharides and lipopolysaccharides	0	0	0	0	0	0	1	0	0	0	0	0	0	1	0	0	0	0	0	0	0	1	0	0	0	0	0	0	0	0	0	0	1	0	0	0	0	0	1	1	0	0	1	0	0	0
TIGR04417	PFTS_polysacc	polysaccharide biosynthesis PFTS motif protein	Cell envelope/Biosynthesis and degradation of surface polysaccharides and lipopolysaccharides	0	1	0	0	0	0	0	0	0	0	0	0	0	0	0	0	0	0	0	0	0	0	0	0	0	0	0	0	0	0	0	0	0	0	0	0	0	0	0	0	0	0	0	0	0	0
TIGR04437	WaaZ_KDO_III	3-deoxy-D-manno-oct-2-ulosonate III transferase WaaZ	Cell envelope/Biosynthesis and degradation of surface polysaccharides and lipopolysaccharides	0	0	0	0	0	0	0	0	0	0	0	0	0	0	0	0	0	0	1	0	0	0	0	0	0	0	0	0	0	0	0	0	0	0	0	0	0	0	0	0	0	0	0	0	0	1
TIGR03940	PGA_PgaD	poly-beta-1,6-N-acetyl-D-glucosamine biosynthesis protein PgaD	Cell envelope/Biosynthesis and degradation of surface polysaccharides and lipopolysaccharides	0	0	0	0	0	0	0	0	0	0	0	0	0	0	0	0	0	0	0	0	0	0	0	0	0	0	0	0	0	0	0	0	0	0	0	0	0	0	0	2	0	0	0	0	0	0
TIGR04421	FemAB_IMCC1989	FemAB family protein	Cell envelope/Biosynthesis and degradation of surface polysaccharides and lipopolysaccharides	0	0	0	0	0	0	0	0	0	0	0	0	0	0	0	0	0	0	0	0	0	0	0	0	0	0	0	0	0	0	0	0	0	0	0	0	0	0	0	0	0	0	0	0	0	0
TIGR04441	lept_O_ant_chp1	surface carbohydrate biosynthesis protein	Cell envelope/Biosynthesis and degradation of surface polysaccharides and lipopolysaccharides	0	0	0	0	0	0	0	0	0	0	0	0	0	0	0	0	0	0	0	0	0	0	0	0	0	0	0	0	0	0	0	0	0	0	0	0	0	0	0	0	0	0	0	0	0	0
TIGR03933	PIA_icaB	intercellular adhesin biosynthesis polysaccharide N-deacetylase	Cell envelope/Biosynthesis and degradation of surface polysaccharides and lipopolysaccharides|Cellular processes/Pathogenesis	0	0	0	0	0	0	0	0	0	0	0	0	0	2	1	0	0	0	0	0	1	0	0	0	0	0	0	0	0	0	0	1	0	0	0	0	0	0	0	0	0	0	0	0	0	0
TIGR00683	nanA	N-acetylneuraminate lyase	Cell envelope/Biosynthesis and degradation of surface polysaccharides and lipopolysaccharides|Central intermediary metabolism/Amino sugars	2	2	0	1	9	3	6	4	1	1	16	10	11	10	0	6	3	2	16	12	3	2	2	2	2	4	13	5	11	7	9	6	3	35	0	14	0	25	18	8	10	9	15	5	4	0
TIGR02203	MsbA_lipidA	lipid A export permease/ATP-binding protein MsbA	Cell envelope/Biosynthesis and degradation of surface polysaccharides and lipopolysaccharides|Transport and binding proteins/Other	66	40	25	55	120	68	85	45	5	43	507	154	111	109	32	46	51	31	345	249	100	179	60	85	75	147	218	168	134	155	181	179	65	381	24	160	2	311	713	448	345	319	497	196	143	10
TIGR04406	LPS_export_lptB	LPS export ABC transporter ATP-binding protein	Cell envelope/Biosynthesis and degradation of surface polysaccharides and lipopolysaccharides|Transport and binding proteins/Other	19	13	8	18	23	15	22	16	1	11	137	37	25	21	9	9	13	7	75	64	33	65	11	17	17	38	50	37	49	40	62	22	19	49	2	32	1	55	148	70	71	63	90	42	26	6
TIGR04407	LptF_YjgP	LPS export ABC transporter permease LptF	Cell envelope/Biosynthesis and degradation of surface polysaccharides and lipopolysaccharides|Transport and binding proteins/Other	17	2	4	10	28	36	20	7	4	9	54	29	22	22	4	11	15	7	69	28	20	34	8	11	6	33	34	24	26	53	24	54	4	96	6	54	1	71	99	74	46	40	55	30	24	4
TIGR04408	LptG_lptG	LPS export ABC transporter permease LptG	Cell envelope/Biosynthesis and degradation of surface polysaccharides and lipopolysaccharides|Transport and binding proteins/Other	11	5	3	13	18	17	17	10	1	7	67	32	27	32	6	14	16	10	52	60	29	55	6	12	11	23	24	43	22	31	25	39	11	61	5	31	0	36	79	69	34	46	80	22	25	3
TIGR04409	LptC_YrbK	LPS export ABC transporter periplasmic protein LptC	Cell envelope/Biosynthesis and degradation of surface polysaccharides and lipopolysaccharides|Transport and binding proteins/Other	7	0	1	3	43	14	11	8	2	7	30	22	8	13	6	2	8	1	20	34	12	17	6	4	8	14	5	13	21	27	6	49	4	43	2	13	0	42	52	12	22	8	20	14	8	2
TIGR03002	outer_YhbN_LptA	lipopolysaccharide transport periplasmic protein LptA	Cell envelope/Biosynthesis and degradation of surface polysaccharides and lipopolysaccharides|Transport and binding proteins/Other	2	2	0	0	8	18	12	8	2	12	12	6	12	13	2	11	12	9	35	18	25	19	1	1	6	11	21	47	15	23	9	18	2	72	1	23	0	70	40	7	8	30	6	4	4	1
TIGR02145	Fib_succ_major	fibrobacter succinogenes major paralogous domain	Cell envelope/Other	22	6	7	13	10	0	0	8	4	13	71	65	43	62	0	1	2	0	207	123	42	76	9	31	9	39	72	0	46	0	51	0	23	680	16	242	1	211	280	112	96	61	136	45	19	0
TIGR00363	TIGR00363	lipoprotein, YaeC family	Cell envelope/Other	8	2	3	1	19	16	13	2	0	1	41	7	6	4	7	8	8	5	21	12	10	10	2	2	6	4	17	26	8	19	20	26	3	16	1	7	0	26	39	26	15	13	27	7	9	4
TIGR00413	rlpA	rare lipoprotein A	Cell envelope/Other	3	0	0	5	6	4	3	1	0	2	18	1	1	7	4	1	4	3	18	15	1	5	4	4	7	5	7	14	4	10	8	15	3	8	1	2	0	13	25	19	18	19	23	1	3	0
TIGR01167	LPXTG_anchor	LPXTG cell wall anchor domain	Cell envelope/Other	2	2	1	0	0	0	0	0	0	0	7	3	5	3	0	0	0	0	2	3	1	4	0	1	3	1	1	0	2	0	4	0	3	8	1	4	0	8	18	15	13	7	8	6	0	0
TIGR01666	YCCS	TIGR01666 family membrane protein	Cell envelope/Other	1	0	0	2	11	9	15	2	2	2	0	0	0	0	0	4	3	1	2	4	1	1	1	0	0	1	2	20	2	18	1	18	2	14	0	12	0	37	0	2	0	1	1	1	1	1
TIGR02722	lp_	uncharacterized lipoprotein	Cell envelope/Other	1	0	0	0	12	6	3	1	0	1	7	0	1	3	1	0	1	2	13	6	7	1	0	0	0	2	1	6	3	16	0	12	0	37	0	3	0	34	7	4	3	4	2	0	1	0
TIGR04012	poly_gGlu_PgsB	poly-gamma-glutamate synthase PgsB	Cell envelope/Other	1	0	0	0	3	1	0	0	0	1	13	0	1	1	1	3	2	1	1	2	1	0	0	0	0	4	0	0	0	4	0	2	0	1	0	0	0	0	8	2	1	2	5	1	0	1
TIGR00752	slp	outer membrane lipoprotein, Slp family	Cell envelope/Other	0	213	0	4	0	0	0	48	0	0	0	0	0	0	0	0	0	0	0	122	0	0	0	0	0	0	0	0	0	0	0	0	0	0	0	0	0	432	366	0	0	257	0	0	0	0
TIGR04011	poly_gGlu_PgsC	poly-gamma-glutamate biosynthesis protein PgsC	Cell envelope/Other	0	0	0	0	3	1	4	0	0	0	5	1	0	1	0	2	1	0	0	1	1	1	1	1	0	1	1	1	0	1	0	2	0	0	0	0	0	0	6	7	2	4	4	1	1	0
TIGR00788	fbt	folate/biopterin transporter	Cell envelope/Other	0	0	0	0	0	0	0	0	0	0	0	0	0	0	0	0	0	0	0	0	0	0	0	0	0	0	0	0	0	0	0	0	0	0	0	0	0	0	0	0	0	0	0	0	0	0
TIGR02587	TIGR02587	putative integral membrane protein TIGR02587	Cell envelope/Other	0	0	0	0	0	0	0	0	0	0	0	0	0	0	0	0	0	0	0	0	0	0	0	0	0	0	0	0	0	0	0	0	0	0	0	0	0	0	0	0	0	0	0	0	0	0
TIGR03064	sortase_srtB	sortase, SrtB family	Cell envelope/Other|Protein fate/Protein and peptide secretion and trafficking	15	5	2	1	0	0	0	0	0	0	37	23	17	17	0	0	0	0	31	12	0	18	2	9	12	17	18	0	11	0	18	0	13	21	1	6	1	12	96	58	56	48	72	32	14	0
TIGR01076	sortase_fam	sortase	Cell envelope/Other|Protein fate/Protein and peptide secretion and trafficking	4	2	2	4	0	0	0	1	0	2	54	8	8	13	0	0	0	0	13	3	2	20	3	2	9	23	19	0	12	0	14	0	13	40	1	18	0	13	140	101	53	31	65	32	9	0
TIGR02515	IV_pilus_PilQ	type IV pilus secretin PilQ	Cell envelope/Surface structures	4	2	1	1	18	6	13	4	2	5	17	9	4	7	3	3	12	1	35	28	5	10	5	3	1	2	29	46	19	16	19	24	12	16	1	5	0	11	46	8	12	15	12	9	3	4
TIGR02519	pilus_MshL	pilus (MSHA type) biogenesis protein MshL	Cell envelope/Surface structures	2	0	1	0	0	0	0	1	0	0	9	3	5	3	0	0	0	0	3	4	0	3	0	2	0	0	0	0	0	0	0	3	0	0	0	0	0	0	22	3	8	1	5	4	0	0
TIGR02595	PEP_exosort	PEP-CTERM protein-sorting domain	Cell envelope/Surface structures	0	0	1	0	0	2	0	0	0	0	1	1	0	0	0	2	0	0	0	3	0	1	1	0	1	0	2	1	1	3	0	0	0	0	0	0	0	2	0	0	0	2	1	0	0	0
TIGR02596	TIGR02596	Verru_Chthon cassette protein D	Cell envelope/Surface structures	0	0	0	0	0	0	2	0	0	0	0	0	0	0	0	0	1	0	0	0	0	1	0	0	0	0	0	0	3	0	0	0	0	0	0	0	0	0	0	0	0	0	5	0	0	0
TIGR02599	TIGR02599	Verru_Chthon cassette protein C	Cell envelope/Surface structures	0	0	0	0	0	0	0	0	0	0	0	1	0	0	0	0	0	0	0	1	1	0	0	0	0	0	2	0	0	0	0	0	0	0	0	0	0	0	0	1	2	0	0	0	0	0
TIGR03021	pilP_fam	type IV pilus biogenesis protein PilP	Cell envelope/Surface structures	0	0	0	0	1	0	0	0	0	0	0	0	0	0	0	0	0	1	0	0	0	0	0	0	0	0	0	1	0	0	0	0	0	0	0	0	0	0	0	0	0	0	0	0	0	0
TIGR04547	Mollicu_LP	MOLPALP family lipoprotein	Cell envelope/Surface structures	0	0	0	0	0	0	0	0	0	0	0	0	0	0	0	0	1	0	0	0	0	0	0	0	0	0	0	0	0	0	0	0	0	0	0	0	0	0	0	0	0	1	0	0	0	0
TIGR02522	pilus_cpaD	pilus (Caulobacter type) biogenesis lipoprotein CpaD	Cell envelope/Surface structures	0	0	0	0	0	0	0	0	0	0	0	0	0	0	0	0	0	0	0	0	0	0	0	0	0	0	0	0	0	0	0	0	0	0	0	0	0	0	0	0	0	0	0	0	0	0
TIGR01420	pilT_fam	twitching motility protein	Cell envelope/Surface structures|Cellular processes/Chemotaxis and motility	5	2	1	3	15	12	8	1	0	1	70	12	12	5	6	8	4	4	35	28	7	19	10	4	10	13	44	22	11	13	26	23	7	23	0	8	0	33	64	39	34	21	53	28	4	2
TIGR02538	type_IV_pilB	type IV-A pilus assembly ATPase PilB	Cell envelope/Surface structures|Protein fate/Protein and peptide secretion and trafficking	5	0	2	2	14	9	9	1	0	2	33	4	6	6	5	8	9	2	17	9	1	9	5	2	3	2	13	22	7	19	8	16	1	7	0	8	0	26	26	15	23	12	15	7	8	1
TIGR02532	IV_pilin_GFxxxE	prepilin-type N-terminal cleavage/methylation domain	Cell envelope/Surface structures|Protein fate/Protein and peptide secretion and trafficking	4	0	0	3	11	14	7	2	0	2	29	9	2	2	3	4	5	3	10	4	2	9	4	2	3	3	17	10	8	7	4	13	3	12	0	8	0	24	17	8	13	4	12	3	2	0
TIGR02520	pilus_B_mal_scr	type IVB pilus formation outer membrane protein, R64 PilN family	Cell envelope/Surface structures|Protein fate/Protein and peptide secretion and trafficking	0	0	0	0	1	0	1	0	0	0	1	0	0	0	0	0	0	0	0	1	0	2	0	0	0	0	0	0	0	0	0	1	0	0	0	0	0	0	2	2	0	0	0	1	0	0
TIGR03609	S_layer_CsaB	polysaccharide pyruvyl transferase CsaB	Cell envelope/Surface structures|Protein fate/Protein and peptide secretion and trafficking	0	1	1	4	0	0	0	4	1	2	18	5	14	4	0	0	0	0	5	2	0	5	3	2	1	5	11	0	7	0	4	0	1	52	0	18	0	16	34	12	10	10	19	7	1	0
TIGR02523	type_IV_pilV	type IV pilus modification protein PilV	Cell envelope/Surface structures|Protein fate/Protein modification and repair	0	0	1	1	0	1	0	0	1	0	5	2	0	0	0	1	4	1	7	3	0	9	1	0	3	1	14	14	0	0	6	3	0	0	0	0	0	0	6	2	2	1	1	1	0	0
TIGR00691	spoT_relA	RelA/SpoT family protein	Cellular processes/Adaptations to atypical conditions	56	31	25	31	91	80	65	41	8	20	368	148	91	92	17	35	42	23	275	174	132	161	31	48	48	123	103	128	105	179	96	164	41	299	19	111	0	172	491	282	194	207	275	126	68	17
TIGR01804	BADH	betaine-aldehyde dehydrogenase	Cellular processes/Adaptations to atypical conditions	10	4	2	7	16	10	16	6	0	7	52	17	10	13	3	14	9	8	37	34	14	20	4	5	1	9	25	18	24	28	28	20	11	25	3	24	0	19	81	45	27	22	66	14	16	2
TIGR02978	phageshock_pspC	phage shock protein C	Cellular processes/Adaptations to atypical conditions	8	3	3	8	10	12	6	2	5	5	30	13	14	21	2	7	4	2	34	47	26	21	3	5	7	11	20	25	10	25	17	17	9	65	5	27	0	31	60	43	18	34	31	7	14	0
TIGR00220	mscL	large conductance mechanosensitive channel protein	Cellular processes/Adaptations to atypical conditions	4	2	4	1	2	1	9	1	1	5	44	17	11	6	0	1	3	1	26	17	13	12	0	7	5	9	6	8	15	6	9	6	7	25	3	7	0	4	59	25	26	13	32	12	5	2
TIGR00238	TIGR00238	KamA family protein	Cellular processes/Adaptations to atypical conditions	4	0	1	5	0	10	5	3	0	9	49	18	10	11	1	4	2	5	38	18	9	23	2	7	3	15	21	1	17	17	19	14	5	75	0	35	0	27	49	20	13	22	27	17	19	0
TIGR00087	surE	5'/3'-nucleotidase SurE	Cellular processes/Adaptations to atypical conditions	3	5	2	6	14	12	8	9	0	11	51	36	20	24	5	12	5	6	38	31	18	33	10	13	7	27	24	15	27	19	13	20	14	44	4	23	0	35	86	42	32	44	62	24	15	5
TIGR00668	apaH	bis(5'-nucleosyl)-tetraphosphatase (symmetrical)	Cellular processes/Adaptations to atypical conditions	3	1	0	0	8	5	5	2	0	1	6	0	0	0	1	2	0	1	4	1	0	0	0	0	1	1	1	3	2	6	4	5	0	8	0	4	0	10	7	4	5	2	7	2	7	1
TIGR02400	trehalose_OtsA	alpha,alpha-trehalose-phosphate synthase (UDP-forming)	Cellular processes/Adaptations to atypical conditions	3	1	5	9	0	0	3	15	2	6	14	4	6	5	0	1	0	1	26	13	31	18	0	2	6	10	38	2	26	0	19	0	3	48	1	53	2	47	31	33	21	11	33	12	23	0
TIGR02977	phageshock_pspA	phage shock protein A	Cellular processes/Adaptations to atypical conditions	2	0	0	0	12	6	9	8	1	4	12	9	4	4	2	2	4	0	18	9	4	4	2	1	3	3	10	9	3	15	6	17	1	33	2	15	0	20	21	23	6	3	6	4	3	1
TIGR00053	TIGR00053	addiction module toxin component, YafQ family	Cellular processes/Adaptations to atypical conditions	1	0	0	0	0	1	2	1	0	5	5	1	0	0	0	0	0	2	2	2	7	0	1	0	0	0	1	2	1	2	1	0	1	0	0	0	0	0	3	0	0	2	5	1	2	0
TIGR00901	2A0125	AmpG-like permease	Cellular processes/Adaptations to atypical conditions	1	3	0	2	4	9	9	6	4	8	27	8	7	17	1	2	4	2	34	21	15	10	4	6	2	12	27	10	21	7	12	19	2	122	1	53	0	61	70	36	24	7	25	8	14	1
TIGR01810	betA	choline dehydrogenase	Cellular processes/Adaptations to atypical conditions	1	0	1	0	1	2	6	1	0	1	1	0	0	1	0	3	2	1	4	0	0	0	1	0	0	0	6	8	5	10	0	6	0	1	0	1	1	6	0	3	1	0	1	3	2	1
TIGR04368	Glu_2_3_NH3_mut	glutamate 2,3-aminomutase	Cellular processes/Adaptations to atypical conditions	1	1	0	0	2	0	1	0	0	0	15	2	2	2	0	0	1	0	0	4	1	6	0	4	0	3	4	3	5	1	4	0	4	2	3	0	0	0	21	13	10	8	8	7	3	0
TIGR00685	T6PP	trehalose-phosphatase	Cellular processes/Adaptations to atypical conditions	0	2	3	0	1	0	0	4	0	3	8	4	2	4	1	2	0	1	11	5	8	3	3	3	0	3	9	3	7	5	11	2	0	23	2	0	0	0	25	9	6	6	15	3	0	1
TIGR02406	ectoine_EctA	diaminobutyrate acetyltransferase	Cellular processes/Adaptations to atypical conditions	0	0	0	0	0	1	0	4	0	2	0	1	0	0	0	0	0	0	2	0	1	0	0	0	0	1	6	0	1	0	2	0	0	26	0	8	0	0	3	3	0	0	1	0	0	0
TIGR02407	ectoine_ectB	diaminobutyrate--2-oxoglutarate aminotransferase	Cellular processes/Adaptations to atypical conditions	0	0	0	0	0	0	0	0	0	0	2	1	0	1	0	0	0	0	0	0	0	0	0	0	0	0	0	0	0	0	0	0	0	0	0	0	0	0	1	1	0	0	0	0	0	0
TIGR02765	crypto_DASH	cryptochrome, DASH family	Cellular processes/Adaptations to atypical conditions	0	0	0	0	0	0	2	0	0	0	0	0	0	0	0	0	0	0	0	2	0	0	0	0	0	0	0	2	0	0	0	3	0	0	0	0	0	0	0	0	0	0	0	0	1	0
TIGR02976	phageshock_pspB	phage shock protein B	Cellular processes/Adaptations to atypical conditions	0	0	0	1	2	1	0	5	0	7	1	1	0	0	0	1	0	0	0	2	0	1	0	0	0	0	0	2	2	5	1	6	0	0	0	0	0	7	1	1	0	0	0	1	1	0
TIGR02975	phageshock_pspG	phage shock protein G	Cellular processes/Adaptations to atypical conditions	0	0	0	0	0	0	0	0	0	0	0	0	0	0	0	0	0	0	0	0	0	0	0	0	0	0	0	0	0	0	0	0	0	0	0	0	0	0	0	0	0	0	0	0	0	0
TIGR02979	phageshock_pspD	phage shock protein PspD	Cellular processes/Adaptations to atypical conditions	0	0	0	0	0	0	0	0	0	0	0	0	0	0	0	0	0	0	0	0	0	0	0	0	0	0	0	0	0	0	0	0	0	0	0	0	0	1	0	0	0	0	0	0	0	0
TIGR03811	tyr_de_CO2_Ent	tyrosine decarboxylase	Cellular processes/Adaptations to atypical conditions	0	0	0	0	0	0	0	0	0	0	0	0	0	0	0	0	0	0	0	0	0	0	0	0	0	0	0	0	0	0	0	0	0	0	0	0	0	0	1	3	0	0	0	0	0	0
TIGR01834	PHA_synth_III_E	poly(R)-hydroxyalkanoic acid synthase, class III, PhaE subunit	Cellular processes/Adaptations to atypical conditions|Fatty acid and phospholipid metabolism/Biosynthesis	0	0	0	0	0	0	0	0	0	0	0	0	0	0	0	1	0	0	0	0	0	0	0	0	0	0	0	0	0	0	0	0	0	0	0	0	0	0	0	0	0	0	0	0	0	0
TIGR02392	rpoH_proteo	alternative sigma factor RpoH	Cellular processes/Adaptations to atypical conditions|Transcription/Transcription factors	3	1	3	1	12	8	9	4	1	0	17	3	4	8	2	3	3	2	11	11	2	9	2	2	1	7	15	21	5	21	4	20	1	6	0	1	0	19	20	10	6	7	11	6	8	3
TIGR02394	rpoS_proteo	RNA polymerase sigma factor RpoS	Cellular processes/Adaptations to atypical conditions|Transcription/Transcription factors	2	1	1	5	10	15	10	3	1	4	31	16	11	5	0	6	2	4	21	13	3	19	3	3	4	7	20	13	4	17	9	20	2	40	1	20	0	31	41	20	17	9	34	7	5	0
TIGR04506	F_threo_transal	fluorothreonine transaldolase	Cellular processes/Biosynthesis of natural products	13	4	4	6	27	22	22	9	3	6	80	23	23	19	8	8	6	12	71	35	25	31	11	15	10	24	33	38	21	35	13	43	12	79	0	34	0	46	98	61	23	60	53	31	20	1
TIGR03947	viomycin_VioD	capreomycidine synthase	Cellular processes/Biosynthesis of natural products	9	0	1	4	9	8	7	1	1	1	69	9	2	3	0	8	5	2	17	17	11	9	3	4	4	12	19	15	15	16	12	21	4	13	2	7	0	20	38	27	15	14	28	18	10	2
TIGR04149	GG_sam_targ_CFB	natural product precursor, GG-Bacteroidales family	Cellular processes/Biosynthesis of natural products	5	0	0	2	7	11	6	0	0	0	17	7	8	3	2	6	1	9	0	3	0	3	4	2	5	0	4	12	0	23	0	18	1	19	0	2	0	5	27	16	8	1	13	7	3	1
TIGR03974	rSAM_six_Cys	SCIFF radical SAM maturase	Cellular processes/Biosynthesis of natural products	3	1	2	8	0	0	0	1	0	0	25	6	3	7	0	0	0	0	11	7	3	9	0	6	2	11	9	0	3	0	6	0	4	22	4	2	0	10	44	26	18	29	36	12	5	0
TIGR03798	ocin_TIGR03798	nif11-like leader peptide domain	Cellular processes/Biosynthesis of natural products	1	0	0	1	0	2	3	2	0	0	0	1	0	0	0	2	1	3	4	0	0	2	0	0	0	2	2	2	0	0	4	1	0	0	0	1	0	3	1	2	0	2	2	2	1	0
TIGR04507	fluorinase	adenosyl-fluoride synthase	Cellular processes/Biosynthesis of natural products	1	0	0	0	0	0	0	0	0	0	3	3	0	2	0	0	0	0	9	6	1	3	1	0	3	1	0	1	0	0	0	0	2	1	0	0	0	1	0	5	8	0	6	3	0	0
TIGR02068	cya_phycin_syn	cyanophycin synthetase	Cellular processes/Biosynthesis of natural products	0	1	0	0	0	0	0	0	0	3	1	5	3	2	1	0	6	3	1	6	0	3	3	2	1	7	16	2	2	1	1	3	2	0	0	19	0	0	14	12	0	2	7	3	1	0
TIGR03944	dehyd_SbnB_fam	2,3-diaminopropionate biosynthesis protein SbnB	Cellular processes/Biosynthesis of natural products	0	0	1	1	2	5	1	2	0	1	17	1	0	0	1	1	3	0	1	4	0	1	0	0	0	0	2	1	3	5	5	8	4	4	0	0	0	7	14	10	4	10	10	4	2	0
TIGR03945	PLP_SbnA_fam	2,3-diaminopropionate biosynthesis protein SbnA	Cellular processes/Biosynthesis of natural products	0	0	0	0	4	3	5	0	1	0	0	0	0	0	0	0	1	1	1	0	0	1	0	0	0	1	0	1	1	0	0	6	0	3	0	0	0	16	1	1	0	1	0	0	0	0
TIGR03795	RNP_Burkhold	ribosomal natural product, two-chain TOMM family	Cellular processes/Biosynthesis of natural products	0	0	0	0	0	0	0	0	0	0	0	0	0	0	0	0	0	0	0	0	0	0	0	0	0	0	0	0	0	0	0	0	0	0	0	0	0	0	0	0	0	0	0	0	0	0
TIGR03946	viomycin_VioC	arginine beta-hydroxylase, Fe(II)/alpha-ketoglutarate-dependent	Cellular processes/Biosynthesis of natural products	0	0	0	0	0	0	0	0	0	0	0	0	0	0	0	0	0	0	0	0	0	0	0	0	0	0	0	0	0	0	0	0	0	0	0	0	0	0	0	0	0	0	0	0	0	0
TIGR04079	phero_cyc_pep	KxxxW-cyclized secreted peptide	Cellular processes/Biosynthesis of natural products	0	0	0	0	0	0	0	0	0	0	0	0	0	0	0	0	0	0	0	0	0	0	0	0	0	0	0	0	0	0	0	0	0	0	0	0	0	0	0	0	0	0	0	0	1	0
TIGR04541	thiaminase_BcmE	thiamine pyridinylase	Cellular processes/Biosynthesis of natural products	0	0	0	0	0	0	0	0	0	0	0	0	0	0	0	0	0	0	0	0	0	0	0	0	0	0	0	0	0	0	0	0	0	4	0	1	0	9	0	0	0	1	0	0	0	0
TIGR00065	ftsZ	cell division protein FtsZ	Cellular processes/Cell division	20	7	8	14	32	25	20	12	2	9	127	51	27	32	9	16	26	10	104	64	19	52	9	12	11	37	28	61	34	51	29	46	26	76	11	27	0	57	175	87	88	64	105	59	32	3
TIGR01174	ftsA	cell division protein FtsA	Cellular processes/Cell division	19	6	3	10	31	19	35	16	2	7	111	54	34	18	8	17	4	8	90	70	22	48	7	21	7	34	30	48	34	48	25	50	14	72	10	43	0	70	130	94	67	57	84	41	26	9
TIGR00172	maf	septum formation protein Maf	Cellular processes/Cell division	14	8	3	12	12	12	16	12	6	9	71	30	7	23	2	5	10	7	40	45	24	32	10	13	11	22	33	35	25	21	22	29	10	49	8	30	0	35	106	68	39	38	57	17	16	1
TIGR02673	FtsE	cell division ATP-binding protein FtsE	Cellular processes/Cell division	11	12	3	19	17	11	20	18	9	15	157	48	36	38	13	26	14	8	80	67	62	59	13	14	22	40	60	35	60	34	48	61	24	107	9	38	0	77	194	168	84	78	147	66	34	7
TIGR01968	minD_bact	septum site-determining protein MinD	Cellular processes/Cell division	8	5	2	8	13	11	16	2	1	6	45	14	8	13	2	9	7	4	22	21	16	13	6	9	11	15	9	22	7	36	11	36	10	46	2	6	0	26	69	54	33	23	54	18	8	1
TIGR00647	DNA_bind_WhiA	DNA-binding protein WhiA	Cellular processes/Cell division	4	0	1	2	4	3	2	0	1	0	12	6	6	4	0	2	1	0	4	11	1	2	1	0	1	4	13	0	1	3	3	3	0	13	0	3	0	8	29	21	12	8	19	11	1	0
TIGR02205	septum_zipA	cell division protein ZipA	Cellular processes/Cell division	4	0	0	2	6	11	8	0	0	1	1	0	0	1	1	2	1	2	0	1	0	1	2	1	0	0	0	8	3	10	0	11	0	4	0	3	0	12	0	1	0	0	0	0	1	2
TIGR02223	ftsN	cell division protein FtsN	Cellular processes/Cell division	3	3	0	1	5	2	10	3	1	4	17	7	2	9	0	2	2	2	11	7	7	5	1	2	2	3	24	1	2	7	0	8	1	21	0	0	0	25	13	4	8	0	9	4	1	4
TIGR01215	minE	cell division topological specificity factor MinE	Cellular processes/Cell division	1	0	72	0	2	3	1	0	0	2	5	4	5	2	1	4	1	0	3	4	0	2	1	0	2	1	1	3	2	4	1	5	0	11	0	0	0	8	5	2	5	3	2	1	3	1
TIGR01222	minC	septum site-determining protein MinC	Cellular processes/Cell division	1	0	1	0	7	4	2	0	0	2	5	2	1	2	4	2	2	0	7	1	0	0	1	0	1	0	1	3	2	11	1	12	0	9	0	2	0	7	2	11	7	0	4	0	3	2
TIGR02209	ftsL_broad	cell division protein FtsL	Cellular processes/Cell division	1	0	0	1	2	2	2	1	0	5	6	3	3	0	0	1	2	0	11	3	2	4	1	2	3	1	4	3	1	3	1	4	0	8	0	0	0	11	10	6	4	1	5	1	2	0
TIGR00997	ispZ	intracellular septation protein A	Cellular processes/Cell division	0	1	0	0	3	3	0	0	0	0	2	1	0	1	1	1	0	0	0	1	0	0	0	1	0	0	2	3	0	2	1	1	0	1	0	0	0	5	0	1	1	0	0	1	0	1
TIGR03483	FtsZ_alphas_C	cell division protein FtsZ, alphaProteobacterial C-terminal extension	Cellular processes/Cell division	0	0	0	0	0	0	0	0	0	0	0	0	0	0	0	1	0	0	0	0	0	0	0	0	0	0	0	0	0	0	0	0	0	0	0	0	0	0	0	0	0	0	0	0	0	0
TIGR02169	SMC_prok_A	chromosome segregation protein SMC	Cellular processes/Cell division|DNA metabolism/Chromosome-associated proteins	18	2	22	2	12	30	4	15	6	1	27	23	10	4	7	8	4	4	20	4	15	15	13	13	8	4	26	43	14	51	8	36	22	174	1	32	121	64	32	22	16	9	19	6	44	29
TIGR02168	SMC_prok_B	chromosome segregation protein SMC	Cellular processes/Cell division|DNA metabolism/Chromosome-associated proteins	10	5	3	24	73	32	36	18	3	5	85	51	23	25	14	19	28	18	78	53	14	46	9	13	27	14	87	51	31	71	72	38	6	74	4	38	1	84	163	94	57	66	115	34	21	2
TIGR00281	TIGR00281	segregation and condensation protein B	Cellular processes/Cell division|DNA metabolism/Chromosome-associated proteins	4	0	0	2	1	0	1	2	0	0	30	4	4	3	0	1	1	2	10	9	2	2	4	0	2	2	8	7	9	2	5	5	1	6	2	3	0	5	24	14	17	10	18	2	3	0
TIGR01241	FtsH_fam	ATP-dependent metallopeptidase HflB	Cellular processes/Cell division|Protein fate/Degradation of proteins, peptides, and glycopeptides	43	19	7	27	71	33	38	24	7	21	441	110	61	71	14	32	23	21	202	152	88	114	17	47	47	84	148	85	77	80	103	80	51	318	19	91	0	186	376	212	191	180	273	138	55	2
TIGR00439	ftsX	putative protein insertion permease FtsX	Cellular processes/Cell division|Protein fate/Protein and peptide secretion and trafficking	8	1	3	4	14	18	13	6	1	2	61	15	12	16	1	6	1	0	17	21	21	24	4	6	7	9	21	16	15	24	10	22	11	60	1	32	1	43	78	50	41	35	47	22	13	3
TIGR00242	TIGR00242	division/cell wall cluster transcriptional repressor MraZ	Cellular processes/Cell division|Regulatory functions/DNA interactions	6	4	1	9	7	8	8	3	0	3	49	13	8	10	1	2	3	4	25	23	8	21	3	6	12	14	15	8	10	7	12	14	3	23	4	21	0	26	50	33	20	17	33	20	9	1
TIGR02550	flagell_flgL	flagellar hook-associated protein 3	Cellular processes/Chemotaxis and motility	18	4	2	16	30	33	58	11	0	3	192	31	22	18	16	17	19	14	65	55	11	59	15	20	23	37	150	64	81	34	100	55	29	82	1	35	0	83	247	145	120	77	150	68	22	6
TIGR02492	flgK_ends	flagellar hook-associated protein FlgK	Cellular processes/Chemotaxis and motility	12	3	1	8	18	10	21	1	3	1	73	13	6	9	6	9	15	5	35	23	3	32	4	7	22	15	31	43	11	18	44	30	15	36	1	12	0	43	92	68	48	28	63	33	11	5
TIGR02488	flgG_G_neg	flagellar basal-body rod protein FlgG	Cellular processes/Chemotaxis and motility	9	1	2	4	14	8	12	0	0	3	62	9	5	3	1	5	6	6	28	26	2	13	3	3	9	5	38	17	15	21	20	19	2	19	0	11	0	24	50	20	28	16	35	12	2	5
TIGR00328	flhB	flagellar biosynthetic protein FlhB	Cellular processes/Chemotaxis and motility	8	0	2	6	12	9	16	4	1	1	63	11	7	8	5	11	10	7	31	16	9	17	4	6	9	8	31	22	15	10	21	29	6	11	1	8	0	30	82	53	34	18	51	14	5	4
TIGR03513	GldL_gliding	gliding motility-associated protein GldL	Cellular processes/Chemotaxis and motility	8	2	3	2	14	5	9	9	3	3	21	14	6	9	3	6	4	4	24	25	25	13	2	7	3	23	6	17	3	20	6	11	2	11	1	7	0	0	34	23	22	35	35	15	15	2
TIGR00206	fliF	flagellar M-ring protein FliF	Cellular processes/Chemotaxis and motility	7	1	2	5	15	14	10	0	1	0	22	7	5	7	0	9	9	5	17	14	5	9	4	2	6	7	24	33	3	13	6	16	5	21	3	3	0	36	40	25	22	22	28	15	4	3
TIGR01398	FlhA	flagellar biosynthesis protein FlhA	Cellular processes/Chemotaxis and motility	7	5	4	7	27	22	24	9	2	4	114	17	6	10	8	18	13	9	33	29	9	22	4	7	12	8	38	43	14	38	37	39	10	38	1	6	0	74	93	71	64	36	80	21	12	7
TIGR00207	fliG	flagellar motor switch protein FliG	Cellular processes/Chemotaxis and motility	6	1	1	2	7	6	10	2	1	1	61	5	5	4	1	6	9	2	28	15	5	13	4	2	1	13	36	28	15	18	23	29	8	21	1	11	0	31	63	55	33	24	31	18	4	2
TIGR03499	FlhF	flagellar biosynthesis protein FlhF	Cellular processes/Chemotaxis and motility	6	0	0	1	1	0	3	2	0	0	30	2	0	5	1	4	0	3	12	10	5	8	1	2	6	1	13	12	3	2	24	3	0	7	1	0	0	4	27	19	11	9	22	5	4	1
TIGR00208	fliS	flagellar protein FliS	Cellular processes/Chemotaxis and motility	5	2	0	1	6	7	8	2	0	0	28	6	4	2	4	2	7	0	5	6	2	5	1	2	7	4	17	10	12	13	9	6	0	4	0	2	0	10	22	20	18	9	26	12	0	1
TIGR01400	fliR	flagellar biosynthetic protein FliR	Cellular processes/Chemotaxis and motility	5	0	1	6	14	7	14	3	0	6	55	4	4	5	2	8	6	1	18	11	2	6	4	1	2	10	27	12	14	14	18	8	7	24	1	2	0	25	42	28	22	16	34	9	2	1
TIGR02480	fliN	flagellar motor switch protein FliN	Cellular processes/Chemotaxis and motility	5	2	1	0	11	6	3	0	0	1	18	7	2	1	0	4	3	2	9	5	0	11	1	2	3	4	7	4	6	6	10	14	2	7	0	4	0	11	24	13	6	12	13	8	0	0
TIGR03511	GldH_lipo	gliding motility-associated lipoprotein GldH	Cellular processes/Chemotaxis and motility	5	3	1	6	7	1	4	7	2	7	25	10	7	13	0	3	0	2	28	15	9	15	3	3	3	6	8	8	4	9	3	10	1	34	1	16	0	15	26	31	13	14	36	11	11	1
TIGR03512	GldD_lipo	gliding motility-associated lipoprotein GldD	Cellular processes/Chemotaxis and motility	5	2	2	4	2	3	2	2	1	4	22	11	3	8	1	1	2	1	17	19	5	12	4	8	5	16	2	10	3	8	4	12	4	15	2	2	0	0	22	15	14	28	13	9	9	0
TIGR01103	fliP	flagellar biosynthetic protein FliP	Cellular processes/Chemotaxis and motility	4	1	1	3	5	5	15	0	0	1	38	4	3	3	3	6	5	2	6	12	1	12	4	6	8	6	13	20	11	17	12	25	6	8	2	3	0	18	44	33	18	18	35	9	3	3
TIGR01395	FlgC	flagellar basal-body rod protein FlgC	Cellular processes/Chemotaxis and motility	3	2	1	3	6	4	8	2	0	1	27	9	3	5	2	4	4	0	18	5	3	3	1	2	3	8	12	10	4	12	14	6	2	15	0	8	0	14	36	25	18	18	24	10	4	0
TIGR01396	FlgB	flagellar basal-body rod protein FlgB	Cellular processes/Chemotaxis and motility	3	0	0	1	5	4	5	1	0	1	21	4	1	4	0	4	1	1	7	9	0	13	1	3	4	6	15	6	5	13	10	4	4	14	0	9	0	13	19	21	15	8	20	10	2	0
TIGR00205	fliE	flagellar hook-basal body complex protein FliE	Cellular processes/Chemotaxis and motility	2	1	1	1	5	10	5	0	0	1	17	3	3	4	2	2	2	0	6	0	3	4	2	2	1	5	11	7	3	14	10	7	3	8	1	3	0	8	14	18	12	8	15	9	2	0
TIGR01397	fliM_switch	flagellar motor switch protein FliM	Cellular processes/Chemotaxis and motility	2	4	4	8	7	8	24	1	0	0	75	10	2	6	3	5	9	0	21	18	4	16	5	15	9	14	27	18	21	14	30	20	4	17	2	7	1	41	58	45	27	22	60	19	7	0
TIGR01402	fliQ	flagellar biosynthetic protein FliQ	Cellular processes/Chemotaxis and motility	2	0	0	0	3	5	9	1	0	0	14	1	2	2	1	2	2	2	6	5	1	1	3	2	1	4	4	10	5	2	11	9	0	6	2	0	0	11	27	14	12	9	17	9	4	1
TIGR02490	flgF	flagellar basal-body rod protein FlgF	Cellular processes/Chemotaxis and motility	2	0	0	1	5	1	1	0	1	1	9	0	1	1	1	1	1	1	4	1	1	5	1	3	3	3	4	2	2	8	10	7	2	10	0	3	0	23	26	12	14	5	12	9	1	2
TIGR03497	FliI_clade2	flagellar protein export ATPase FliI	Cellular processes/Chemotaxis and motility	2	4	0	3	5	5	1	2	0	2	40	5	6	8	0	2	2	3	26	9	7	7	10	1	4	4	22	13	12	3	17	11	4	11	0	4	0	9	47	38	17	13	27	15	2	1
TIGR03170	flgA_cterm	flagella basal body P-ring formation protein FlgA	Cellular processes/Chemotaxis and motility	1	0	0	3	9	7	6	1	0	1	14	4	2	2	2	0	6	0	8	4	1	7	2	0	4	6	7	6	8	6	8	13	4	5	0	3	0	13	14	7	3	7	10	4	1	0
TIGR02530	flg_new	flagellar operon protein	Cellular processes/Chemotaxis and motility	0	0	0	0	0	0	0	0	0	0	5	1	3	0	0	0	0	0	2	0	0	1	0	1	4	6	2	0	0	0	1	0	0	1	0	0	0	4	8	6	9	5	10	3	0	0
TIGR03496	FliI_clade1	flagellar protein export ATPase FliI	Cellular processes/Chemotaxis and motility	0	0	0	2	6	8	4	4	1	0	13	2	2	1	0	7	2	2	4	8	1	2	0	1	3	1	1	7	1	16	3	21	2	3	0	2	0	17	9	8	5	6	12	5	2	2
TIGR03835	termin_org_DnaJ	terminal organelle assembly protein TopJ	Cellular processes/Chemotaxis and motility	0	0	0	0	0	0	0	0	0	0	0	0	0	0	0	0	0	0	0	0	0	0	0	0	0	0	0	0	0	0	1	0	0	0	0	0	0	0	0	1	0	1	0	1	0	0
TIGR02782	TrbB_P	P-type conjugative transfer ATPase TrbB	Cellular processes/Conjugation	15	4	1	2	29	15	27	2	0	6	120	16	9	8	1	16	9	12	29	26	13	14	5	7	9	16	43	28	18	22	39	22	6	9	4	5	0	23	64	34	36	22	38	12	2	1
TIGR02775	TrbG_Ti	P-type conjugative transfer protein TrbG	Cellular processes/Conjugation	5	1	1	7	13	4	11	6	1	2	95	7	6	13	4	11	12	4	23	15	6	12	2	4	4	8	16	24	14	16	26	21	5	0	0	2	0	10	41	22	24	30	22	11	4	2
TIGR02783	TrbL_P	P-type conjugative transfer protein TrbL	Cellular processes/Conjugation	5	6	3	4	14	11	16	4	2	1	93	6	10	5	2	7	9	4	21	7	12	10	4	6	8	9	50	18	32	11	34	24	3	1	0	1	0	14	43	15	20	20	32	12	5	1
TIGR02762	TraL_TIGR	type IV conjugative transfer system protein TraL	Cellular processes/Conjugation	1	0	0	0	0	0	0	0	0	0	3	0	0	1	0	0	0	0	0	0	0	1	0	0	1	0	0	0	0	0	1	0	0	0	0	0	0	0	2	2	1	0	1	1	0	0
TIGR02781	VirB9	P-type conjugative transfer protein VirB9	Cellular processes/Conjugation	0	0	0	0	2	1	2	0	0	0	0	0	0	0	1	0	0	0	0	0	1	0	0	0	0	0	1	2	0	3	0	0	0	0	0	0	0	0	0	0	1	1	1	1	0	0
TIGR03253	oxalate_frc	formyl-CoA transferase	Cellular processes/Detoxification	15	7	2	11	8	11	10	2	0	1	63	11	12	11	6	7	4	2	17	23	2	15	4	9	6	13	57	20	20	39	44	33	6	23	1	12	0	29	63	55	54	34	49	25	9	2
TIGR03385	CoA_CoA_reduc	CoA-disulfide reductase	Cellular processes/Detoxification	14	5	5	12	30	21	33	12	3	6	149	57	34	32	10	15	15	15	80	65	24	39	10	19	19	40	76	59	50	50	79	68	13	113	7	51	0	96	195	98	92	97	119	57	29	8
TIGR03413	GSH_gloB	hydroxyacylglutathione hydrolase	Cellular processes/Detoxification	13	9	8	8	56	23	22	17	5	4	82	38	30	32	6	16	22	12	74	55	25	58	13	12	21	23	69	53	27	55	44	68	17	136	2	50	0	94	150	99	79	71	102	51	24	11
TIGR02821	fghA_ester_D	S-formylglutathione hydrolase	Cellular processes/Detoxification	8	2	3	6	27	22	10	28	0	4	32	18	13	22	4	6	16	3	49	15	32	42	2	11	6	19	23	33	17	29	12	44	6	200	1	38	0	78	52	36	27	27	37	14	7	1
TIGR02691	arsC_pI258_fam	arsenate reductase (thioredoxin)	Cellular processes/Detoxification	5	1	2	6	13	21	12	8	2	5	31	13	13	7	2	7	3	4	43	20	12	9	3	2	6	6	12	27	9	22	11	17	6	110	2	33	0	37	53	34	21	24	41	15	11	4
TIGR03451	mycoS_dep_FDH	S-(hydroxymethyl)mycothiol dehydrogenase	Cellular processes/Detoxification	4	2	2	4	4	3	2	6	2	2	43	7	6	1	3	2	4	0	11	9	7	15	2	5	3	7	30	10	11	15	16	13	1	12	7	5	0	7	47	31	14	17	36	19	12	0
TIGR02052	MerP	mercuric transport protein periplasmic component	Cellular processes/Detoxification	3	1	0	3	1	0	1	1	1	3	19	4	8	4	0	0	0	0	8	7	1	1	9	2	1	3	11	2	6	0	8	0	4	21	0	6	0	0	15	10	7	10	11	3	3	0
TIGR03561	organ_hyd_perox	peroxiredoxin, Ohr subfamily	Cellular processes/Detoxification	2	2	1	4	0	0	0	6	1	1	49	15	10	7	1	1	0	1	18	22	7	13	1	6	4	10	14	0	12	1	6	0	6	21	1	10	1	10	44	24	12	10	28	5	10	1
TIGR02053	MerA	mercury(II) reductase	Cellular processes/Detoxification	1	0	0	1	3	1	0	0	2	0	18	2	1	4	0	2	1	2	6	3	1	3	0	0	2	6	8	3	6	3	7	8	2	2	1	2	0	2	23	14	9	6	14	4	6	1
TIGR02689	ars_reduc_gluta	arsenate reductase, glutathione/glutaredoxin type	Cellular processes/Detoxification	1	0	0	0	0	0	0	0	0	0	4	0	1	1	0	0	0	0	0	0	1	1	0	1	0	1	0	1	1	0	0	0	0	0	0	2	0	0	7	4	0	1	4	0	0	0
TIGR00014	arsC	arsenate reductase (glutaredoxin)	Cellular processes/Detoxification	0	0	0	0	3	2	2	0	0	0	1	0	0	0	0	0	0	0	1	3	0	0	0	0	0	0	0	4	0	7	0	5	0	3	0	3	0	7	0	1	0	0	1	0	0	0
TIGR00198	cat_per_HPI	catalase/peroxidase HPI	Cellular processes/Detoxification	0	0	0	0	0	0	0	0	0	0	0	0	0	0	0	0	0	0	0	0	0	1	0	0	0	1	0	0	0	0	0	0	0	0	0	0	0	1	0	0	0	0	0	0	0	0
TIGR02690	resist_ArsH	arsenical resistance protein ArsH	Cellular processes/Detoxification	0	0	0	1	0	0	0	0	0	0	0	0	1	0	0	0	1	0	0	0	0	0	0	0	0	0	3	0	0	1	0	0	0	2	0	0	0	0	0	1	1	0	0	0	0	0
TIGR03254	oxalate_oxc	oxalyl-CoA decarboxylase	Cellular processes/Detoxification	0	0	0	0	1	0	0	0	0	0	0	1	0	0	0	0	0	0	0	1	0	0	0	0	0	0	0	1	0	0	0	0	0	0	0	0	0	1	0	1	2	1	1	0	0	0
TIGR03445	mycothiol_MshB	N-acetyl-1-D-myo-inositol-2-amino-2-deoxy-alpha-D-glucopyranoside deacetylase	Cellular processes/Detoxification	0	0	0	0	0	0	0	0	0	0	1	0	0	0	0	0	0	0	1	0	0	0	0	0	0	0	0	0	0	0	0	0	0	0	0	0	0	0	0	0	0	0	0	0	0	0
TIGR03446	mycothiol_Mca	mycothiol conjugate amidase Mca	Cellular processes/Detoxification	0	0	0	0	0	0	0	0	0	0	0	0	0	0	0	0	0	0	0	0	0	1	0	0	0	0	0	0	0	0	0	0	0	0	0	0	0	0	0	1	0	0	1	1	0	0
TIGR03562	osmo_induc_OsmC	peroxiredoxin, OsmC subfamily	Cellular processes/Detoxification	0	0	1	0	0	2	0	2	0	0	5	3	6	1	1	4	1	0	8	2	4	8	0	4	1	5	0	1	1	0	2	2	3	0	0	0	0	0	5	6	0	7	5	0	2	0
TIGR00673	cynS	cyanase	Cellular processes/Detoxification	0	0	0	0	0	0	0	0	0	0	0	0	0	0	0	0	0	0	0	0	0	0	0	0	0	0	0	0	0	0	0	0	0	0	0	0	0	0	0	0	0	0	0	0	0	0
TIGR00777	ahpD	alkylhydroperoxidase, AhpD family	Cellular processes/Detoxification	0	0	0	0	0	0	0	0	0	0	0	0	0	0	0	0	0	0	0	0	0	0	0	0	0	0	0	0	0	0	0	0	0	0	0	0	0	0	0	0	0	0	0	0	0	0
TIGR02054	MerD	mercuric resistence transcriptional repressor protein MerD	Cellular processes/Detoxification	0	0	0	0	0	0	0	0	0	0	0	0	0	0	0	0	0	0	0	0	0	0	0	0	0	0	0	0	0	0	0	0	0	0	0	0	0	0	0	0	0	0	0	1	0	0
TIGR03137	AhpC	peroxiredoxin	Cellular processes/Detoxification|Cellular processes/Adaptations to atypical conditions	12	5	6	6	38	28	23	25	5	21	94	50	33	30	8	10	15	9	87	71	42	71	4	10	18	39	58	50	41	53	47	45	14	103	10	48	0	60	131	82	70	87	76	50	26	1
TIGR03140	AhpF	alkyl hydroperoxide reductase subunit F	Cellular processes/Detoxification|Cellular processes/Adaptations to atypical conditions	6	4	4	7	5	9	6	7	0	7	57	28	19	14	5	2	7	1	33	14	12	32	4	8	5	21	33	8	23	65	17	32	8	60	2	37	0	30	87	36	25	31	44	35	13	2
TIGR02820	formald_GSH	S-(hydroxymethyl)glutathione synthase	Cellular processes/Detoxification|Central intermediary metabolism/One-carbon metabolism	0	0	1	0	4	2	4	0	0	0	0	0	0	0	0	0	0	0	0	0	0	0	0	0	0	0	1	5	3	8	0	0	0	0	0	3	0	0	1	0	1	0	1	0	0	0
TIGR01703	hybrid_clust	hydroxylamine reductase	Cellular processes/Detoxification|Energy metabolism/Amino acids and amines	20	4	4	9	48	30	35	11	1	8	192	52	26	33	11	16	22	21	76	46	16	62	12	25	24	47	65	82	50	45	62	67	31	135	10	63	1	73	250	121	91	95	164	65	26	9
TIGR02818	adh_III_F_hyde	S-(hydroxymethyl)glutathione dehydrogenase/class III alcohol dehydrogenase	Cellular processes/Detoxification|Energy metabolism/Fermentation	2	0	1	2	2	3	8	0	1	0	8	1	0	1	2	0	1	1	0	3	1	0	0	1	3	3	3	7	1	12	4	11	0	11	0	4	0	17	8	5	2	0	10	2	0	2
TIGR02754	sod_Ni_protease	nickel-type superoxide dismutase maturation protease	Cellular processes/Detoxification|Protein fate/Protein modification and repair	0	0	0	0	0	0	0	2	0	1	0	0	0	0	0	0	0	0	0	0	5	0	0	0	0	0	0	4	0	0	1	4	0	0	0	0	0	0	1	3	1	1	1	1	0	0
TIGR02051	MerR	Hg(II)-responsive transcriptional regulator	Cellular processes/Detoxification|Regulatory functions/DNA interactions	4	2	0	1	4	1	2	3	0	3	21	14	7	5	1	1	0	1	13	5	7	8	0	8	3	8	6	4	6	2	3	1	3	11	1	3	0	6	19	12	19	16	12	8	1	0
TIGR01950	SoxR	redox-sensitive transcriptional activator SoxR	Cellular processes/Detoxification|Regulatory functions/DNA interactions	0	0	0	0	0	2	1	0	0	0	1	0	0	0	0	0	3	0	4	0	1	0	0	0	0	0	3	0	1	0	1	0	0	0	0	0	0	1	5	2	0	0	1	0	1	0
TIGR00832	acr3	arsenical-resistance protein	Cellular processes/Detoxification|Transport and binding proteins/Anions	18	9	5	9	23	8	28	18	1	14	120	37	15	32	3	15	13	11	83	50	37	40	8	12	13	35	46	42	35	33	47	33	15	142	4	64	0	76	136	83	90	50	112	50	25	6
TIGR00914	2A0601	heavy metal efflux pump, CzcA family	Cellular processes/Detoxification|Transport and binding proteins/Cations and iron carrying compounds	90	35	32	81	154	98	112	92	23	66	637	262	213	211	38	70	62	52	576	373	239	268	57	96	59	211	370	232	311	264	293	247	79	1036	61	452	2	391	909	607	432	360	617	263	173	28
TIGR01511	ATPase-IB1_Cu	copper-translocating P-type ATPase	Cellular processes/Detoxification|Transport and binding proteins/Cations and iron carrying compounds	12	5	8	16	13	15	15	2	4	10	124	42	34	22	5	13	14	8	96	71	22	65	11	21	12	31	48	28	33	25	36	53	20	108	9	58	0	68	182	83	83	72	116	52	21	1
TIGR01480	copper_res_A	copper-resistance protein, CopA family	Cellular processes/Detoxification|Transport and binding proteins/Cations and iron carrying compounds	0	0	0	5	20	23	7	0	0	4	29	20	9	17	5	8	5	2	16	6	1	6	4	5	1	5	3	40	5	36	3	43	0	52	2	8	0	17	25	38	26	36	23	9	1	3
TIGR00935	2a45	arsenite/antimonite efflux pump membrane protein	Cellular processes/Detoxification|Transport and binding proteins/Other	0	0	0	0	17	3	8	0	2	0	3	1	0	2	1	3	1	3	3	1	0	0	3	0	0	1	5	4	1	3	3	3	0	0	1	0	0	1	3	2	1	1	1	1	0	0
TIGR01845	outer_NodT	efflux transporter, outer membrane factor (OMF) lipoprotein, NodT family	Cellular processes/Detoxification|Transport and binding proteins/Porins	36	24	10	38	93	81	108	74	9	49	207	115	73	81	45	66	62	33	227	164	102	116	37	51	35	102	126	186	82	183	76	153	34	309	22	139	1	239	341	228	156	177	237	127	79	18
TIGR03783	Bac_Flav_CT_G	Bacteroides conjugation system ATPase, TraG family	Cellular processes/DNA transformation	26	16	11	19	25	28	12	55	17	33	251	82	34	45	7	7	7	6	124	85	133	80	8	41	27	74	70	39	85	40	51	34	25	192	16	66	3	40	275	137	145	101	194	81	35	1
TIGR03781	Bac_Flav_CT_K	Bacteroides conjugative transposon TraK protein	Cellular processes/DNA transformation	17	7	3	10	0	0	1	19	2	16	55	28	5	66	0	0	0	0	47	28	25	28	2	7	8	24	15	0	26	0	11	0	4	60	9	26	1	18	88	46	35	29	50	19	13	0
TIGR01259	comE	comEA protein	Cellular processes/DNA transformation	14	4	7	8	23	26	7	8	3	9	72	46	13	23	17	20	6	6	52	40	15	20	5	5	13	13	20	20	23	46	15	48	7	65	2	27	0	47	100	59	26	45	53	26	16	2
TIGR00361	ComEC_Rec2	DNA internalization-related competence protein ComEC/Rec2	Cellular processes/DNA transformation	13	7	3	5	30	12	18	7	1	4	50	17	18	15	5	8	5	6	44	17	22	39	6	14	17	47	20	55	19	35	19	24	19	140	3	37	2	55	99	58	29	28	76	31	11	1
TIGR00732	dprA	DNA protecting protein DprA	Cellular processes/DNA transformation	13	6	2	10	43	17	19	13	2	2	135	21	22	16	4	10	17	5	49	38	25	37	8	17	9	26	40	39	33	46	22	34	19	79	3	27	0	41	121	60	62	37	77	30	15	6
TIGR03780	Bac_Flav_CT_N	Bacteroides conjugative transposon TraN protein	Cellular processes/DNA transformation	13	8	5	12	10	6	5	20	5	18	82	22	17	17	1	4	4	2	43	17	37	40	5	11	5	26	18	7	21	11	16	9	5	81	5	32	0	31	87	63	44	59	71	23	17	0
TIGR03782	Bac_Flav_CT_J	Bacteroides conjugative transposon TraJ protein	Cellular processes/DNA transformation	13	7	1	13	0	0	0	16	8	16	91	31	10	25	0	0	0	0	57	50	57	34	4	9	8	31	25	0	42	1	16	0	13	126	11	50	1	34	116	71	54	44	119	28	17	0
TIGR00201	comF	comF family protein	Cellular processes/DNA transformation	12	3	0	8	20	10	17	8	1	8	45	19	9	22	9	14	10	15	63	41	22	33	4	12	13	16	18	20	23	9	14	31	6	48	3	18	1	18	83	57	26	67	58	12	10	3
TIGR03779	Bac_Flav_CT_M	Bacteroides conjugative transposon TraM protein	Cellular processes/DNA transformation	11	11	4	11	5	10	9	24	7	20	132	34	23	36	2	2	1	1	55	28	65	51	5	13	5	46	35	16	43	17	29	6	16	135	9	76	2	40	134	82	65	55	93	30	21	2
TIGR00426	TIGR00426	competence protein ComEA helix-hairpin-helix repeat region	Cellular processes/DNA transformation	0	1	1	0	2	10	0	3	1	2	6	4	2	3	0	0	1	2	3	0	3	3	0	0	0	1	10	6	5	0	4	7	4	1	0	0	0	5	13	9	8	10	12	6	0	1
TIGR00004	TIGR00004	reactive intermediate/imine deaminase	Cellular processes/Other	19	6	5	3	47	27	19	8	2	4	143	33	13	26	5	22	21	13	59	46	19	38	14	12	13	33	48	36	29	60	31	49	19	58	2	18	0	65	120	87	61	53	80	41	13	5
TIGR02640	gas_vesic_GvpN	gas vesicle protein GvpN	Cellular processes/Other	0	0	2	2	10	0	7	7	0	4	5	5	3	0	0	1	2	3	13	8	4	2	2	0	3	0	1	0	1	0	8	3	1	12	1	2	0	11	18	7	9	9	2	4	2	0
TIGR02293	TAS_TIGR02293	putative toxin-antitoxin system antitoxin component, TIGR02293 family	Cellular processes/Other	0	0	0	0	0	0	0	0	0	0	0	0	0	0	0	0	0	0	0	0	0	0	0	0	0	0	0	1	0	2	0	0	0	0	1	0	0	0	1	0	0	0	1	1	0	0
TIGR02654	circ_KaiB	circadian clock protein KaiB	Cellular processes/Other	0	0	0	0	0	0	0	0	0	0	0	0	0	0	0	0	0	0	0	0	0	0	0	0	0	0	0	0	0	0	0	0	0	0	0	0	0	0	0	1	0	0	0	0	0	0
TIGR02655	circ_KaiC	circadian clock protein KaiC	Cellular processes/Other	0	0	0	0	0	0	0	0	0	0	0	0	0	0	0	0	0	0	0	0	0	0	0	0	0	0	0	0	0	0	0	0	0	0	0	0	0	0	0	0	0	0	0	0	0	0
TIGR02606	antidote_CC2985	putative addiction module antidote protein, CC2985 family	Cellular processes/Other|Mobile and extrachromosomal element functions/Plasmid functions	2	0	0	0	7	9	7	0	0	1	4	6	4	1	0	4	4	0	1	1	0	0	2	1	0	0	1	5	1	8	4	4	0	0	0	0	0	2	7	5	6	2	8	1	2	0
TIGR00305	TIGR00305	putative toxin-antitoxin system toxin component, PIN family	Cellular processes/Other|Transcription/Degradation of RNA	0	0	0	0	0	0	0	0	0	0	1	0	0	0	0	0	0	0	3	0	0	0	0	0	0	0	7	0	1	0	5	0	1	0	0	0	0	0	4	1	2	0	1	4	0	0
TIGR01291	nodJ	ABC-2 type transporter, NodJ family	Cellular processes/Other|Transport and binding proteins/Other	1	0	0	0	0	4	4	1	0	1	3	2	0	3	0	0	1	0	5	1	0	0	0	0	2	1	2	0	0	0	0	0	2	1	2	0	0	0	9	3	3	3	4	2	0	0
TIGR01288	nodI	nodulation ABC transporter NodI	Cellular processes/Other|Transport and binding proteins/Other	0	1	1	0	3	10	0	2	0	1	1	0	0	0	0	2	1	0	0	2	0	2	0	0	0	1	0	2	1	13	1	18	0	3	0	1	0	17	6	2	5	1	4	1	0	0
TIGR03660	T1SS_rpt_143	T1SS-143 repeat domain	Cellular processes/Pathogenesis	32	6	10	12	144	129	161	63	2	35	8	64	25	58	17	97	33	47	217	143	1	109	6	23	24	22	34	91	23	108	10	27	31	4	22	6	1	115	162	91	41	184	270	34	23	0
TIGR03661	T1SS_VCA0849	type I secretion C-terminal target domain (VC_A0849 subclass)	Cellular processes/Pathogenesis	4	2	0	0	6	6	18	4	0	3	7	3	4	4	0	3	3	2	0	8	1	8	0	3	1	1	0	8	0	7	1	4	0	1	0	1	0	20	12	5	2	3	11	5	4	1
TIGR00996	Mtu_fam_mce	virulence factor Mce family protein	Cellular processes/Pathogenesis	3	0	0	2	4	5	1	2	0	3	13	15	2	11	3	1	1	3	12	9	13	17	1	2	2	6	14	6	6	1	12	28	11	38	0	21	0	0	22	13	2	11	19	5	4	0
TIGR03344	VI_effect_Hcp1	type VI secretion system effector, Hcp1 family	Cellular processes/Pathogenesis	1	0	0	0	9	8	4	0	0	0	6	4	0	2	1	1	1	3	2	2	1	4	3	1	0	2	3	9	1	9	2	7	0	5	0	0	0	15	2	2	1	1	7	2	1	1
TIGR03935	fragilysin	fragilysin	Cellular processes/Pathogenesis	1	0	0	0	8	2	3	2	0	0	0	0	0	0	0	0	2	0	0	0	0	1	0	0	0	0	0	3	1	12	0	11	0	0	0	0	0	0	1	1	1	0	0	0	0	0
TIGR01586	yopT_cys_prot	cysteine protease domain, YopT-type	Cellular processes/Pathogenesis	0	0	0	0	0	0	0	0	0	0	0	0	0	1	0	0	0	0	0	0	0	0	0	0	0	0	0	0	0	0	0	0	0	0	0	0	0	0	0	0	0	0	0	0	0	0
TIGR02101	IpaC_SipC	type III secretion target, IpaC/SipC family	Cellular processes/Pathogenesis	0	0	0	0	0	0	2	0	0	0	0	0	1	0	0	0	0	0	0	0	0	0	0	0	0	0	0	0	0	0	0	0	0	0	0	0	0	0	0	0	0	0	0	0	0	0
TIGR02501	type_III_yscE	type III secretion system protein, YseE family	Cellular processes/Pathogenesis	0	0	0	0	0	0	0	0	0	0	0	0	0	0	0	0	0	0	0	0	0	0	0	2	0	0	0	0	0	0	0	0	0	0	0	0	0	0	0	0	0	0	1	0	0	0
TIGR03348	VI_IcmF	type VI secretion protein IcmF	Cellular processes/Pathogenesis	0	1	1	0	14	20	20	4	0	2	8	5	4	1	0	4	3	4	13	13	0	10	2	0	1	2	2	13	4	32	3	35	2	11	0	5	0	44	4	2	4	4	5	0	4	4
TIGR04526	predic_Ig_block	putative immunoglobulin-blocking virulence protein	Cellular processes/Pathogenesis	0	2	0	0	0	0	0	0	0	0	0	0	0	0	0	0	0	0	0	0	0	0	0	0	0	0	0	0	0	0	0	0	0	0	0	0	0	0	7	0	0	0	0	0	0	0
TIGR03395	sphingomy	sphingomyelin phosphodiesterase	Cellular processes/Pathogenesis	0	0	0	0	0	0	0	0	0	0	0	0	0	0	0	0	0	0	0	0	0	0	0	0	0	0	0	0	0	0	0	0	0	0	0	0	0	4	0	0	0	0	0	0	0	0
TIGR03396	PC_PLC	phospholipase C, phosphocholine-specific	Cellular processes/Pathogenesis	0	0	0	0	0	0	0	0	0	0	0	0	0	0	0	0	0	0	0	0	0	0	0	0	0	0	0	0	0	0	0	0	0	0	0	0	0	0	0	0	0	0	0	0	0	0
TIGR04273	Y_sulf_Ax21	sulfation-dependent quorum factor, Ax21 family	Cellular processes/Pathogenesis	0	0	0	0	0	0	0	0	0	0	0	0	0	0	0	0	0	0	0	0	0	0	0	0	0	0	0	0	0	0	0	0	0	0	0	0	0	0	0	0	0	0	0	0	0	0
TIGR02872	spore_ytvI	sporulation integral membrane protein YtvI	Cellular processes/Sporulation and germination	30	9	7	13	25	15	28	29	5	22	80	49	40	41	4	6	12	7	142	80	45	51	16	18	23	32	50	33	17	41	28	74	30	173	15	67	0	136	203	127	108	107	112	44	27	5
TIGR02875	spore_0_A	sporulation transcription factor Spo0A	Cellular processes/Sporulation and germination	30	7	3	34	53	55	50	19	2	24	164	66	44	44	3	24	13	19	125	83	58	95	21	26	32	65	98	111	53	73	71	83	41	293	8	84	0	112	303	182	137	113	211	84	35	3
TIGR02899	spore_safA	spore coat assembly protein SafA	Cellular processes/Sporulation and germination	11	8	5	8	39	21	13	30	6	11	54	37	17	48	4	15	7	4	59	49	18	37	6	22	11	25	22	37	15	60	15	65	4	175	2	54	1	73	117	71	39	57	75	18	17	5
TIGR02865	spore_II_E	stage II sporulation protein E	Cellular processes/Sporulation and germination	8	4	1	0	9	0	0	0	0	0	18	12	5	12	0	1	6	0	20	6	3	9	3	4	4	9	4	7	1	3	2	1	3	17	2	13	0	20	68	37	33	17	40	14	2	0
TIGR02869	spore_SleB	spore cortex-lytic enzyme	Cellular processes/Sporulation and germination	8	2	3	2	4	2	4	2	2	1	19	13	6	7	0	2	2	0	28	12	4	13	1	9	12	6	13	4	4	0	11	1	11	22	2	8	0	14	88	54	38	31	60	24	13	0
TIGR02840	spore_YtaF	putative sporulation protein YtaF	Cellular processes/Sporulation and germination	7	0	1	1	5	0	0	0	0	0	18	8	6	6	2	3	1	0	6	10	0	11	2	5	4	10	1	4	0	4	1	0	4	19	1	11	0	6	40	22	23	5	25	6	13	0
TIGR02870	spore_II_D	stage II sporulation protein D	Cellular processes/Sporulation and germination	6	1	0	2	1	0	0	0	0	0	9	5	3	3	0	0	0	0	5	3	1	4	1	3	0	8	1	0	8	0	6	0	5	14	0	0	0	10	47	20	15	12	16	13	1	0
TIGR02871	spore_ylbJ	sporulation integral membrane protein YlbJ	Cellular processes/Sporulation and germination	6	0	0	2	13	3	3	2	0	4	11	6	4	1	1	0	0	0	2	14	1	5	2	4	6	6	2	5	2	5	2	9	2	19	0	4	0	30	42	27	10	11	17	12	2	0
TIGR02900	spore_V_B	stage V sporulation protein B	Cellular processes/Sporulation and germination	6	4	4	3	0	7	6	0	0	0	27	13	4	10	1	11	4	0	10	7	3	5	5	10	9	14	9	9	4	0	6	9	8	26	4	10	0	25	74	36	37	37	47	19	11	2
TIGR02764	spore_ybaN_pdaB	polysaccharide deacetylase family sporulation protein PdaB	Cellular processes/Sporulation and germination	5	2	5	15	14	18	10	16	2	7	49	27	26	17	3	6	9	2	68	39	12	47	5	9	15	20	18	16	20	23	8	13	14	73	3	34	0	43	119	60	48	36	76	35	13	1
TIGR02867	spore_II_P	stage II sporulation protein P	Cellular processes/Sporulation and germination	5	0	0	1	0	0	0	0	0	0	9	2	0	2	0	0	0	0	0	2	0	2	0	2	2	5	0	0	0	0	2	0	4	12	0	2	0	4	26	16	9	6	12	8	1	0
TIGR02836	spore_IV_A	stage IV sporulation protein A	Cellular processes/Sporulation and germination	4	0	0	2	0	1	0	0	0	0	22	12	5	4	0	0	0	0	6	5	1	10	0	7	3	9	3	0	4	0	4	0	3	24	2	7	0	7	54	30	20	9	30	10	2	0
TIGR02845	spore_V_AD	stage V sporulation protein AD	Cellular processes/Sporulation and germination	4	0	0	0	0	0	0	0	0	0	19	1	0	1	0	0	0	0	7	3	0	4	0	5	7	8	1	4	1	0	5	0	3	12	3	7	0	7	27	22	20	13	31	7	2	0
TIGR02860	spore_IV_B	stage IV sporulation protein B	Cellular processes/Sporulation and germination	4	3	0	2	0	0	1	0	0	0	24	9	2	0	0	0	0	0	7	5	3	6	1	3	2	7	3	1	0	0	1	0	7	20	0	2	0	4	33	22	28	7	26	10	2	0
TIGR02832	spo_yunB	sporulation protein YunB	Cellular processes/Sporulation and germination	3	2	1	3	0	0	0	1	0	0	2	3	0	2	0	0	0	0	0	2	2	1	1	0	3	4	0	0	0	0	0	0	0	4	0	3	0	1	16	13	10	3	17	6	1	0
TIGR02858	spore_III_AA	stage III sporulation protein AA	Cellular processes/Sporulation and germination	3	0	0	0	1	0	0	0	0	0	11	7	0	3	0	0	0	0	1	2	0	1	1	0	1	3	1	0	0	0	0	0	4	17	2	0	0	2	16	9	8	14	15	2	4	0
TIGR02907	spore_VI_D	stage VI sporulation protein D	Cellular processes/Sporulation and germination	3	1	2	3	11	13	9	0	1	0	4	6	5	4	3	8	1	3	7	16	3	7	2	2	5	8	3	28	3	7	2	31	3	8	2	11	0	6	23	4	12	5	25	2	7	1
TIGR02829	spore_III_AE	stage III sporulation protein AE	Cellular processes/Sporulation and germination	2	2	0	0	0	0	0	0	0	0	7	10	1	0	0	0	0	0	11	9	1	3	3	0	2	2	0	0	0	0	1	0	4	13	3	4	0	2	20	16	6	2	13	6	1	0
TIGR02830	spore_III_AG	stage III sporulation protein AG	Cellular processes/Sporulation and germination	2	0	0	0	77	0	0	0	0	0	4	1	0	1	0	0	0	0	2	4	1	4	1	4	2	1	1	3	2	0	0	0	1	3	0	0	0	4	19	4	8	3	11	3	2	0
TIGR02833	spore_III_AB	stage III sporulation protein AB	Cellular processes/Sporulation and germination	2	0	0	0	0	0	0	0	0	0	1	1	0	1	0	0	0	0	3	6	0	1	0	0	0	1	1	0	1	0	1	0	0	10	1	1	0	4	9	8	3	4	8	1	1	0
TIGR02839	spore_V_AE	stage V sporulation protein AE	Cellular processes/Sporulation and germination	2	1	0	0	0	0	0	0	0	0	8	1	2	1	0	0	0	0	3	4	0	1	0	2	2	2	0	0	0	0	0	0	1	3	0	0	0	4	15	8	8	3	8	5	3	0
TIGR02876	spore_yqfD	sporulation protein YqfD	Cellular processes/Sporulation and germination	2	0	0	1	0	0	0	0	0	1	10	2	0	2	0	0	0	0	3	2	0	5	0	4	4	6	1	0	1	0	2	0	1	14	2	5	0	7	30	19	11	4	25	3	2	0
TIGR02881	spore_V_K	stage V sporulation protein K	Cellular processes/Sporulation and germination	2	1	0	0	8	15	10	12	0	6	2	2	3	2	0	1	3	2	5	16	8	13	1	1	2	2	7	8	2	21	3	23	2	17	0	9	0	40	10	9	9	2	9	3	2	4
TIGR02893	spore_yabQ	spore cortex biosynthesis protein YabQ	Cellular processes/Sporulation and germination	2	0	1	0	0	0	0	0	0	0	6	3	0	2	0	0	0	0	1	0	0	3	1	0	1	1	0	0	0	0	0	0	2	6	0	1	0	1	10	6	5	4	5	1	0	0
TIGR02896	spore_III_AF	stage III sporulation protein AF	Cellular processes/Sporulation and germination	2	1	0	0	0	0	0	0	0	0	3	4	0	0	0	0	0	0	0	0	0	0	0	0	1	0	2	0	0	0	0	0	1	4	1	0	0	0	8	6	5	2	3	4	0	0
TIGR02837	spore_II_R	stage II sporulation protein R	Cellular processes/Sporulation and germination	1	1	0	0	0	0	1	0	0	0	10	4	0	2	0	0	0	0	9	3	0	3	0	1	1	1	0	0	0	0	1	0	3	11	0	6	0	6	24	7	7	7	12	6	4	0
TIGR02838	spore_V_AC	stage V sporulation protein AC	Cellular processes/Sporulation and germination	1	0	0	1	0	0	0	0	0	0	8	0	1	4	0	0	0	0	0	3	0	4	0	2	2	2	0	0	0	0	0	0	3	9	0	0	0	2	20	15	9	4	8	2	2	0
TIGR02854	spore_II_GA	sigma-E processing peptidase SpoIIGA	Cellular processes/Sporulation and germination	1	0	0	1	0	0	0	0	0	0	7	1	0	1	0	0	0	0	3	0	1	3	2	0	2	5	2	0	0	0	2	0	2	4	1	1	0	6	21	17	12	7	11	6	0	0
TIGR02856	spore_yqfC	sporulation protein YqfC	Cellular processes/Sporulation and germination	1	2	0	1	0	0	0	0	0	0	2	0	3	0	0	0	0	0	2	2	0	1	0	0	2	2	0	0	0	0	0	0	0	5	1	1	0	3	9	11	4	2	9	4	2	0
TIGR02892	spore_yabP	sporulation protein YabP	Cellular processes/Sporulation and germination	1	2	0	0	0	0	0	0	0	0	6	0	1	0	0	0	0	0	1	0	1	3	1	4	3	2	1	0	1	0	0	0	3	6	0	3	0	7	11	6	8	2	8	3	2	0
TIGR02906	spore_CotS	spore coat protein, CotS family	Cellular processes/Sporulation and germination	1	0	0	0	0	0	0	0	3	0	3	0	2	1	0	0	0	0	11	6	4	2	1	1	1	4	0	5	0	0	0	10	4	14	1	3	0	9	9	11	7	2	14	4	3	0
TIGR02728	spore_gerQ	spore coat protein GerQ	Cellular processes/Sporulation and germination	0	0	0	0	0	0	0	0	0	0	0	0	1	0	0	0	0	0	0	0	0	0	0	1	0	1	0	0	0	0	0	0	0	0	0	0	0	0	2	0	0	0	1	0	0	0
TIGR02831	spo_II_M	stage II sporulation protein M	Cellular processes/Sporulation and germination	0	0	0	1	0	0	0	0	0	0	0	0	0	1	0	0	0	0	0	0	0	0	0	0	0	1	0	0	0	0	0	0	0	3	0	0	0	2	3	4	2	2	5	0	0	0
TIGR02834	spo_ytxC	putative sporulation protein YtxC	Cellular processes/Sporulation and germination	0	0	0	0	0	0	0	0	0	0	0	0	0	0	0	0	0	0	0	0	0	0	0	1	1	0	0	0	0	0	0	0	0	0	0	0	0	0	4	5	1	0	1	0	0	0
TIGR02841	spore_YyaC	putative sporulation protein YyaC	Cellular processes/Sporulation and germination	0	0	0	0	0	0	0	0	0	0	1	1	0	1	0	0	0	0	3	1	0	3	0	1	0	0	0	0	0	0	0	0	1	4	0	0	0	6	10	5	3	2	3	6	0	0
TIGR02848	spore_III_AC	stage III sporulation protein AC	Cellular processes/Sporulation and germination	0	0	0	1	0	0	0	0	0	0	13	1	0	3	0	0	0	0	1	1	0	0	2	2	1	3	0	0	2	0	3	0	0	7	0	0	0	0	8	6	4	3	4	1	0	0
TIGR02849	spore_III_AD	stage III sporulation protein AD	Cellular processes/Sporulation and germination	0	1	0	0	0	0	0	0	0	0	6	2	2	0	0	0	0	0	1	1	1	0	0	0	1	2	1	0	0	0	1	0	3	1	0	1	0	1	15	6	8	5	5	4	2	0
TIGR02852	spore_dpaB	dipicolinic acid synthetase, B subunit	Cellular processes/Sporulation and germination	0	0	0	0	0	0	1	0	0	0	13	3	1	2	0	0	0	0	2	2	0	4	1	1	3	2	0	0	0	0	1	0	0	8	0	3	0	4	14	8	8	8	8	5	1	0
TIGR02853	spore_dpaA	dipicolinic acid synthetase, A subunit	Cellular processes/Sporulation and germination	0	1	0	0	0	1	1	0	0	0	8	2	0	1	0	0	0	0	1	2	1	0	0	3	5	5	0	0	0	0	3	0	8	11	0	2	0	1	22	13	9	3	7	4	3	0
TIGR02855	spore_yabG	sporulation peptidase YabG	Cellular processes/Sporulation and germination	0	0	0	0	0	0	0	0	0	0	5	2	0	0	0	0	0	0	0	0	0	0	0	0	0	0	0	0	0	0	0	0	1	0	0	1	0	2	8	1	1	0	3	0	0	0
TIGR02862	spore_BofA	pro-sigmaK processing inhibitor BofA	Cellular processes/Sporulation and germination	0	0	0	0	0	0	0	0	0	0	3	1	0	0	0	0	0	0	0	1	0	1	0	0	0	1	1	0	1	0	2	0	2	1	0	4	0	2	6	1	1	1	1	2	1	0
TIGR02874	spore_ytfJ	sporulation protein YtfJ	Cellular processes/Sporulation and germination	0	0	0	1	0	0	0	0	0	0	10	3	0	2	0	0	0	0	5	3	0	2	1	1	2	5	1	0	0	0	1	0	0	8	0	3	0	3	16	7	7	5	8	2	0	0
TIGR02888	spore_YlmC_YmxH	sporulation protein, YlmC/YmxH family	Cellular processes/Sporulation and germination	0	1	0	0	0	0	0	0	0	0	1	1	1	3	0	0	0	0	2	1	1	0	0	2	0	4	0	0	0	0	0	0	2	5	0	0	0	4	10	7	6	4	11	2	0	0
TIGR02889	spore_YpeB	germination protein YpeB	Cellular processes/Sporulation and germination	0	1	0	2	0	0	0	0	0	0	4	3	1	0	0	1	0	0	6	1	1	1	0	2	1	1	2	0	1	0	4	0	7	1	0	0	0	0	9	10	11	2	8	3	0	0
TIGR02898	spore_YhcN_YlaJ	sporulation lipoprotein, YhcN/YlaJ family	Cellular processes/Sporulation and germination	0	0	0	0	0	0	0	0	0	0	0	0	0	0	0	0	0	0	0	0	0	0	0	0	1	1	0	0	0	0	0	0	0	2	1	1	0	0	3	2	0	0	3	0	1	0
TIGR02861	SASP_H	small acid-soluble spore protein, H-type	Cellular processes/Sporulation and germination	0	0	0	0	0	0	0	0	0	0	0	0	0	0	0	0	0	0	0	0	0	0	0	0	0	0	0	0	0	0	0	0	0	0	0	0	0	0	0	0	0	0	0	0	0	0
TIGR02863	spore_sspJ	small, acid-soluble spore protein, SspJ family	Cellular processes/Sporulation and germination	0	0	0	0	0	0	0	0	0	0	0	0	0	0	0	0	0	0	0	0	0	0	0	0	0	0	0	0	0	0	0	0	0	0	0	0	0	0	0	0	0	0	0	0	0	0
TIGR02877	spore_yhbH	sporulation protein YhbH	Cellular processes/Sporulation and germination	0	0	0	0	0	0	0	0	0	0	0	0	0	0	0	0	0	0	0	0	0	0	0	0	0	0	0	0	0	0	0	0	0	0	0	0	0	0	0	0	1	0	0	0	0	1
TIGR02878	spore_ypjB	sporulation protein YpjB	Cellular processes/Sporulation and germination	0	0	0	0	0	0	0	0	0	0	0	0	0	0	0	0	0	0	0	0	0	0	0	0	0	0	0	0	0	0	0	0	0	0	1	0	0	0	0	0	0	0	0	0	0	0
TIGR02904	spore_ysxE	spore coat protein YsxE	Cellular processes/Sporulation and germination	0	0	0	0	0	0	0	0	0	0	0	0	0	0	0	0	0	0	0	0	0	0	0	0	0	0	0	0	0	0	0	0	1	2	0	0	0	0	3	0	0	0	0	0	0	0
TIGR02905	spore_yutH	spore coat protein YutH	Cellular processes/Sporulation and germination	0	0	0	0	0	0	0	0	0	0	0	0	0	0	0	0	0	0	0	0	0	0	0	0	0	0	0	0	0	0	0	0	0	0	0	0	0	0	0	0	0	0	2	0	0	0
TIGR03090	SASP_tlp	small, acid-soluble spore protein tlp	Cellular processes/Sporulation and germination	0	0	0	0	0	0	0	0	0	0	0	0	0	0	0	0	0	0	0	0	0	0	0	0	0	0	0	0	0	0	0	0	0	0	0	0	0	0	0	0	0	0	0	0	0	0
TIGR03092	SASP_sspI	small, acid-soluble spore protein I	Cellular processes/Sporulation and germination	0	0	0	0	0	0	0	0	0	0	0	0	0	0	0	0	0	0	0	0	0	0	0	0	0	0	0	0	0	0	0	0	0	0	0	0	0	0	0	0	1	0	0	0	0	0
TIGR00654	PhzF_family	phenazine biosynthesis protein, PhzF family	Cellular processes/Toxin production and resistance	18	2	11	3	40	28	40	5	1	4	98	41	26	23	7	7	17	12	50	38	27	23	16	9	13	17	35	41	25	56	22	46	6	68	2	24	0	41	89	50	43	51	68	26	18	1
TIGR03903	TOMM_kin_cyc	TOMM system kinase/cyclase fusion protein	Cellular processes/Toxin production and resistance	15	2	2	6	53	35	31	1	1	8	112	21	11	19	18	25	15	11	41	16	10	28	6	13	15	11	101	87	35	107	80	126	5	21	6	6	0	36	115	47	65	46	78	31	12	1
TIGR01426	MGT	glycosyltransferase, MGT family	Cellular processes/Toxin production and resistance	6	2	3	2	0	0	0	10	1	4	28	8	2	4	0	0	0	1	2	9	13	9	1	7	10	21	2	1	4	0	1	0	9	20	1	20	0	5	34	20	15	43	21	17	1	0
TIGR04431	N6_acetyl_AAC6	aminoglycoside N(6')-acetyltransferase, AacA4 family	Cellular processes/Toxin production and resistance	4	4	1	2	14	5	0	3	0	0	9	9	9	14	4	6	8	3	11	11	6	1	1	3	4	7	1	18	9	14	2	10	3	30	2	5	0	18	9	11	12	11	22	7	3	0
TIGR04479	bcpD_PhpK_rSAM	radical SAM P-methyltransferase, PhpK family	Cellular processes/Toxin production and resistance	4	1	0	1	10	5	7	7	0	0	38	9	9	8	4	3	3	5	23	15	1	18	2	5	9	5	40	17	14	6	20	6	6	18	0	5	1	12	49	27	16	12	25	11	5	1
TIGR03891	thiopep_ocin	thiopeptide-type bacteriocin biosynthesis domain	Cellular processes/Toxin production and resistance	3	0	0	0	25	7	16	0	0	0	5	5	5	2	7	9	11	11	0	0	0	0	1	3	1	6	0	22	1	19	0	30	0	0	0	0	0	2	18	11	5	3	6	2	0	4
TIGR03897	lanti_2_LanM	type 2 lantibiotic biosynthesis protein LanM	Cellular processes/Toxin production and resistance	3	1	0	2	38	26	42	0	0	1	0	4	11	12	11	18	15	15	9	8	0	0	3	6	0	3	1	73	7	90	2	72	0	1	0	2	0	9	8	13	6	5	20	4	1	1
TIGR04068	rSAM_ocin_clost	Cys-rich peptide radical SAM maturase CcpM	Cellular processes/Toxin production and resistance	3	1	0	7	7	3	10	2	0	1	14	12	6	1	0	5	5	1	10	6	8	6	0	3	4	6	6	5	3	6	2	3	6	12	3	20	0	50	27	19	13	17	20	3	3	0
TIGR03975	rSAM_ocin_1	ribosomal peptide maturation radical SAM protein 1	Cellular processes/Toxin production and resistance	2	0	0	3	2	0	3	2	0	1	6	2	2	7	0	0	3	2	11	2	7	0	0	0	3	1	0	7	3	1	4	7	9	0	2	0	0	2	12	9	3	6	16	8	3	0
TIGR00477	tehB	tellurite resistance protein TehB	Cellular processes/Toxin production and resistance	0	0	0	0	1	0	1	0	0	0	3	0	0	1	0	1	0	0	1	4	0	1	0	2	1	2	1	0	0	0	1	3	0	2	0	1	0	0	3	4	5	2	2	1	2	0
TIGR01653	lactococcin_972	bacteriocin, lactococcin 972 family	Cellular processes/Toxin production and resistance	0	0	0	1	0	0	0	0	0	0	0	0	0	0	0	0	0	0	0	0	0	0	0	0	0	1	0	0	0	0	0	0	0	0	0	0	0	0	2	2	0	1	0	0	0	0
TIGR01654	bact_immun_7tm	bacteriocin-associated integral membrane protein	Cellular processes/Toxin production and resistance	0	0	1	0	0	0	0	0	0	0	0	0	0	0	0	0	0	0	0	0	0	0	0	0	0	1	0	0	0	0	0	0	0	5	0	0	0	0	1	1	1	0	0	2	0	0
TIGR03731	lantibio_gallid	lantibiotic, gallidermin/nisin family	Cellular processes/Toxin production and resistance	0	0	0	0	0	0	0	0	0	0	0	0	1	0	0	0	0	0	0	0	0	0	0	0	0	0	0	0	0	0	0	0	0	0	0	0	0	24	0	0	0	0	0	0	0	0
TIGR04064	rSAM_nif11	nif11-like peptide radical SAM maturase	Cellular processes/Toxin production and resistance	0	0	0	0	0	0	7	0	0	0	4	2	0	0	0	0	0	0	0	3	2	0	0	1	1	0	5	0	0	0	1	0	1	7	0	2	0	3	2	6	2	4	9	2	1	0
TIGR04065	ocin_CLI_3235	putative bacteriocin precursor, CLI_3235 family	Cellular processes/Toxin production and resistance	0	0	0	0	0	0	0	0	0	0	0	0	0	0	0	0	0	0	0	0	0	0	0	0	0	1	0	0	0	0	0	2	0	2	0	0	0	0	1	2	0	0	0	0	0	0
TIGR04069	ocin_ACP_rel	peptide maturation system acyl carrier-related protein	Cellular processes/Toxin production and resistance	0	1	0	0	0	0	3	0	0	0	0	3	1	0	0	0	0	0	1	1	0	0	0	1	0	2	3	0	0	4	0	0	0	1	0	0	0	3	0	0	0	1	2	4	0	0
TIGR04428	B12_rSAM_trp_MT	tryptophan 2-C-methyltransferase	Cellular processes/Toxin production and resistance	0	0	0	0	0	0	0	0	0	0	0	2	0	0	0	0	0	0	0	0	0	0	0	0	0	0	0	0	0	0	0	0	0	0	0	0	0	1	0	0	0	0	0	1	0	0
TIGR01002	hlyII	beta-channel forming cytolysin	Cellular processes/Toxin production and resistance	0	0	0	0	0	0	0	0	0	0	0	0	0	0	0	0	0	0	0	0	0	0	0	0	0	0	0	0	0	0	0	0	0	0	0	0	0	0	0	0	0	0	0	0	0	0
TIGR03651	circ_ocin_uber	circular bacteriocin, circularin A/uberolysin family	Cellular processes/Toxin production and resistance	0	0	0	0	0	0	0	0	0	0	0	0	0	0	0	0	0	0	0	0	0	0	0	0	0	0	0	0	0	0	0	0	0	0	0	1	0	0	0	0	0	1	0	0	0	0
TIGR04466	rSAM_BlsE	cytosylglucuronate decarboxylase	Cellular processes/Toxin production and resistance	0	0	0	0	0	0	0	0	0	0	0	0	0	0	0	0	0	0	0	0	0	0	0	0	0	0	0	0	0	0	0	0	0	0	0	0	0	0	0	0	0	0	0	0	0	0
TIGR03298	argP	transcriptional regulator, ArgP family	Cellular processes/Toxin production and resistance|DNA metabolism/DNA replication, recombination, and repair|Regulatory functions/DNA interactions	2	0	4	0	17	11	6	1	0	2	4	5	2	3	4	4	0	1	10	6	1	2	0	2	4	1	5	6	8	18	7	26	0	6	2	7	0	41	10	7	12	6	12	2	4	3
TIGR02385	RelE_StbE	addiction module toxin, RelE/StbE family	Cellular processes/Toxin production and resistance|Mobile and extrachromosomal element functions/Other	9	4	0	8	8	4	2	1	0	0	37	5	3	14	7	4	6	2	6	1	2	11	1	4	3	5	23	9	4	11	12	14	0	2	0	2	0	12	26	29	16	9	23	13	1	2
TIGR01552	phd_fam	prevent-host-death family protein	Cellular processes/Toxin production and resistance|Mobile and extrachromosomal element functions/Other	8	1	1	1	4	1	1	4	0	1	24	8	8	9	1	4	5	3	11	10	2	12	5	3	9	9	14	4	9	2	12	0	5	14	1	5	0	18	50	24	33	19	37	10	5	0
TIGR02384	RelB_DinJ	addiction module antitoxin, RelB/DinJ family	Cellular processes/Toxin production and resistance|Mobile and extrachromosomal element functions/Other	2	0	0	2	0	3	1	0	0	0	27	4	5	2	1	4	1	1	1	1	0	3	2	2	2	4	8	0	4	1	6	2	6	9	1	1	0	8	39	25	20	12	25	16	1	0
TIGR02116	toxin_Txe_YoeB	addiction module toxin, Txe/YoeB family	Cellular processes/Toxin production and resistance|Mobile and extrachromosomal element functions/Other	1	1	1	3	3	3	1	0	0	11	14	4	0	1	5	0	0	2	19	18	2	23	1	2	2	6	12	6	4	4	15	2	3	2	1	1	0	1	23	21	14	12	18	17	3	0
TIGR00711	efflux_EmrB	drug resistance MFS transporter, drug:H+ antiporter-2 (14 Spanner) (DHA2) family	Cellular processes/Toxin production and resistance|Transport and binding proteins/Other	28	5	14	27	72	57	85	23	9	17	122	69	45	55	16	40	16	15	162	101	63	69	24	22	23	42	77	117	60	146	56	130	18	156	12	75	2	156	195	143	91	130	140	68	16	7
TIGR00915	2A0602	RND transporter, hydrophobe/amphiphile efflux-1 (HAE1) family	Cellular processes/Toxin production and resistance|Transport and binding proteins/Unknown substrate	169	60	53	150	411	273	291	222	54	172	1276	402	302	317	102	220	188	141	1047	658	386	512	114	145	141	402	701	529	538	522	581	556	156	1689	65	701	4	875	1525	1058	759	654	1126	530	314	48
TIGR03608	L_ocin_972_ABC	putative bacteriocin export ABC transporter, lactococcin 972 group	Cellular processes/Toxin production and resistance|Transport and binding proteins/Unknown substrate	10	7	5	7	32	16	17	13	5	15	134	25	24	28	1	11	18	16	62	57	30	35	8	13	23	35	34	66	24	28	18	26	11	74	9	25	1	36	126	53	57	72	99	51	20	7
TIGR03990	Arch_GlmM	phosphoglucosamine mutase	Central intermediary metabolism/Amino sugars	29	15	10	23	37	37	43	29	6	13	248	74	41	45	9	18	31	8	169	109	63	113	16	43	44	74	78	63	67	50	82	75	46	200	11	87	3	93	291	158	144	126	185	73	37	7
TIGR00502	nagB	glucosamine-6-phosphate deaminase	Central intermediary metabolism/Amino sugars	16	8	8	18	37	38	26	12	4	23	164	62	31	35	13	16	20	12	87	60	43	53	11	27	20	48	44	69	45	67	36	78	19	169	11	68	0	80	205	104	74	74	119	59	35	4
TIGR00221	nagA	N-acetylglucosamine-6-phosphate deacetylase	Central intermediary metabolism/Amino sugars	13	3	2	5	50	31	30	8	0	10	61	44	14	27	13	25	22	15	52	43	14	38	6	11	10	18	16	79	12	76	12	58	7	101	4	22	0	45	96	56	48	40	60	25	10	5
TIGR00068	glyox_I	lactoylglutathione lyase	Central intermediary metabolism/Amino sugars|Energy metabolism/Other	9	0	2	9	21	13	11	5	1	1	37	23	19	21	6	1	5	2	34	28	16	22	1	12	7	19	5	20	11	55	19	21	5	60	1	20	0	33	66	30	28	22	36	10	10	0
TIGR02933	nifM_nitrog	nitrogen fixation protein NifM	Central intermediary metabolism/Nitrogen fixation	9	1	4	7	37	20	10	0	0	7	30	28	9	17	5	13	20	8	34	20	24	23	6	3	6	20	13	52	12	43	11	93	9	80	5	28	1	68	86	58	22	24	50	11	12	2
TIGR02662	dinitro_DRAG	ADP-ribosyl-[dinitrogen reductase] hydrolase	Central intermediary metabolism/Nitrogen fixation	4	1	1	2	17	23	28	5	0	0	5	10	13	12	5	9	6	7	28	24	7	8	3	3	3	10	11	35	11	35	11	47	1	40	2	27	0	44	25	18	11	10	17	9	13	5
TIGR01287	nifH	nitrogenase iron protein	Central intermediary metabolism/Nitrogen fixation	1	0	0	1	8	2	2	0	0	2	0	1	3	3	2	3	1	3	3	4	3	0	0	0	1	0	3	2	3	5	2	9	0	0	0	0	0	1	4	6	3	2	2	1	1	0
TIGR02936	fdxN_nitrog	ferredoxin III, nif-specific	Central intermediary metabolism/Nitrogen fixation	1	0	1	1	1	1	1	1	0	1	13	0	3	7	1	1	2	1	12	9	8	7	2	0	4	4	8	7	9	4	4	1	2	8	1	2	0	4	13	15	16	5	11	6	2	0
TIGR01282	nifD	nitrogenase molybdenum-iron protein alpha chain	Central intermediary metabolism/Nitrogen fixation	0	0	0	0	0	0	0	0	0	0	0	0	0	0	0	0	0	1	0	1	0	0	0	0	0	0	0	0	1	0	0	0	0	0	0	0	0	0	0	0	0	0	0	0	0	0
TIGR02932	vnfK_nitrog	V-containing nitrogenase, beta subunit	Central intermediary metabolism/Nitrogen fixation	0	0	0	0	0	1	0	0	0	0	0	0	0	0	0	0	0	0	0	0	0	0	0	0	0	0	0	0	0	0	0	1	0	0	0	0	0	0	0	0	0	0	0	0	0	0
TIGR01286	nifK	nitrogenase molybdenum-iron protein beta chain	Central intermediary metabolism/Nitrogen fixation	0	0	0	0	0	0	0	0	0	0	0	0	0	0	0	0	0	0	0	0	0	0	0	0	0	0	2	0	1	0	0	0	0	0	0	0	0	0	0	0	0	0	0	0	0	0
TIGR01862	N2-ase-Ialpha	nitrogenase component I, alpha chain	Central intermediary metabolism/Nitrogen fixation	0	0	0	0	0	0	0	0	0	0	0	0	0	0	0	0	0	0	0	0	0	0	0	0	0	0	0	0	0	0	0	0	0	0	0	0	0	0	0	0	0	0	0	0	0	0
TIGR01817	nifA	Nif-specific regulatory protein	Central intermediary metabolism/Nitrogen fixation|Regulatory functions/DNA interactions	61	23	15	33	140	92	140	44	11	24	655	123	93	83	44	70	91	46	373	238	77	205	54	47	47	120	279	304	183	212	233	193	43	96	12	33	1	269	488	311	243	232	361	143	75	19
TIGR02938	nifL_nitrog	nitrogen fixation negative regulator NifL	Central intermediary metabolism/Nitrogen fixation|Regulatory functions/Protein interactions	4	3	2	4	17	2	8	0	0	5	33	3	6	5	2	8	3	1	21	6	2	12	0	0	6	3	8	9	14	7	13	24	2	3	0	1	0	34	41	18	14	11	9	10	5	1
TIGR02374	nitri_red_nirB	nitrite reductase [NAD(P)H], large subunit	Central intermediary metabolism/Nitrogen metabolism	4	2	2	1	10	7	4	1	0	4	29	7	5	7	1	9	5	2	13	13	2	14	2	1	1	8	18	19	2	3	6	10	8	9	2	3	0	19	26	26	26	11	22	18	8	5
TIGR02712	urea_carbox	urea carboxylase	Central intermediary metabolism/Nitrogen metabolism	3	0	0	2	1	2	7	0	0	0	12	5	2	0	0	0	2	2	18	6	3	5	1	1	2	3	9	8	5	2	9	0	1	3	1	1	0	2	17	9	6	11	14	6	3	1
TIGR04448	creatininase	creatininase	Central intermediary metabolism/Nitrogen metabolism	3	0	2	2	6	0	7	1	1	0	16	8	4	4	6	1	5	7	11	6	1	2	1	5	8	18	10	11	14	20	15	16	1	6	0	4	0	3	37	27	12	10	31	15	5	1
TIGR00101	ureG	urease accessory protein UreG	Central intermediary metabolism/Nitrogen metabolism	0	0	0	0	0	0	0	0	0	0	3	0	2	0	0	0	0	0	0	1	0	0	0	0	0	0	0	0	0	0	0	0	0	2	0	2	0	4	1	2	0	0	0	0	0	0
TIGR00192	urease_beta	urease, beta subunit	Central intermediary metabolism/Nitrogen metabolism	0	0	1	0	0	0	0	0	0	0	0	0	0	0	0	2	0	0	1	0	0	0	0	1	0	1	0	0	0	0	0	0	0	0	0	2	0	2	1	0	0	1	0	2	0	0
TIGR00193	urease_gam	urease, gamma subunit	Central intermediary metabolism/Nitrogen metabolism	0	1	0	0	0	0	0	0	0	0	0	0	0	0	0	0	0	0	0	0	0	0	0	0	0	1	0	0	0	0	0	0	0	0	1	0	0	1	1	0	0	0	0	0	0	0
TIGR01792	urease_alph	urease, alpha subunit	Central intermediary metabolism/Nitrogen metabolism	0	2	0	0	2	0	0	0	0	0	8	0	0	2	0	2	0	0	2	5	0	1	2	0	0	0	1	0	1	0	1	0	0	6	1	1	0	7	2	2	2	1	4	1	2	0
TIGR02378	nirD_assim_sml	nitrite reductase [NAD(P)H], small subunit	Central intermediary metabolism/Nitrogen metabolism	0	0	0	0	0	0	0	0	0	0	0	0	0	0	0	0	0	0	1	0	0	0	0	0	0	0	0	0	0	0	0	0	0	0	0	0	0	0	0	0	0	0	0	0	0	0
TIGR02713	allophanate_hyd	allophanate hydrolase	Central intermediary metabolism/Nitrogen metabolism	0	0	0	1	0	1	3	2	1	0	1	0	0	0	0	1	1	0	2	0	0	0	0	0	0	0	0	2	0	9	0	4	0	9	0	1	0	6	1	0	1	0	1	0	0	0
TIGR03176	AllC	allantoate amidohydrolase	Central intermediary metabolism/Nitrogen metabolism	0	0	0	0	0	0	0	0	0	0	5	2	2	1	0	0	1	1	1	0	1	1	1	0	0	1	0	0	1	1	1	0	0	8	0	2	0	2	12	6	6	1	7	1	0	0
TIGR02376	Cu_nitrite_red	nitrite reductase, copper-containing	Central intermediary metabolism/Nitrogen metabolism	0	0	0	0	0	0	0	0	0	0	0	0	0	0	0	0	0	0	0	0	0	0	0	0	0	0	0	0	0	0	0	0	0	0	0	0	0	0	0	1	0	0	0	0	3	0
TIGR01818	ntrC	nitrogen regulation protein NR(I)	Central intermediary metabolism/Nitrogen metabolism|Regulatory functions/DNA interactions|Signal transduction/Two-component systems	54	24	10	35	146	129	132	51	15	47	446	134	102	95	48	86	56	46	333	224	78	182	42	52	56	111	227	201	125	237	161	285	51	505	19	182	0	305	540	321	255	194	366	140	75	13
TIGR01693	UTase_glnD	protein-P-II uridylyltransferase	Central intermediary metabolism/Nitrogen metabolism|Regulatory functions/Protein interactions	3	0	0	2	15	12	10	2	0	2	5	2	0	2	0	2	7	1	5	3	1	2	0	2	1	5	0	13	3	22	3	26	1	9	0	8	0	40	4	4	2	1	5	0	1	2
TIGR02727	MTHFS_bact	5-formyltetrahydrofolate cyclo-ligase	Central intermediary metabolism/One-carbon metabolism	6	4	2	4	19	3	10	5	0	4	46	15	10	10	1	5	8	3	21	20	8	14	1	9	5	7	12	16	7	11	12	18	5	31	5	16	0	37	49	34	20	32	41	14	7	3
TIGR02703	carboxysome_A	carboxysome peptide A	Central intermediary metabolism/One-carbon metabolism	1	0	0	1	1	1	0	0	0	0	4	3	0	2	0	0	1	0	3	0	1	1	0	0	0	4	3	7	1	1	1	0	1	2	0	1	0	1	5	4	8	1	3	0	1	0
TIGR02819	fdhA_non_GSH	formaldehyde dehydrogenase, glutathione-independent	Central intermediary metabolism/One-carbon metabolism	1	0	1	1	2	1	1	2	0	1	3	4	1	1	1	1	1	0	8	6	2	2	0	5	1	3	5	13	4	20	4	6	0	8	0	2	0	22	5	5	2	2	10	2	2	1
TIGR03120	one_C_mch	methenyltetrahydromethanopterin cyclohydrolase	Central intermediary metabolism/One-carbon metabolism	1	1	0	0	0	0	0	0	0	0	1	0	0	0	0	0	0	0	1	1	0	0	1	0	0	1	1	0	2	0	4	0	1	0	1	0	0	0	1	0	2	1	1	2	3	0
TIGR02704	carboxysome_B	carboxysome peptide B	Central intermediary metabolism/One-carbon metabolism	0	0	0	0	0	2	1	0	1	0	4	1	1	0	0	1	1	1	1	2	0	1	0	2	2	0	3	3	0	2	1	4	1	6	0	3	0	10	4	2	2	4	0	4	0	0
TIGR03123	one_C_unchar_1	probable H4MPT-linked C1 transfer pathway protein	Central intermediary metabolism/One-carbon metabolism	0	0	0	0	0	0	0	0	0	0	0	0	0	0	0	0	1	0	0	0	0	0	0	0	0	0	0	0	0	0	0	0	0	0	0	0	0	0	0	0	0	0	0	0	0	0
TIGR02701	shell_carb_anhy	carboxysome shell carbonic anhydrase	Central intermediary metabolism/One-carbon metabolism	0	0	0	0	0	0	0	0	0	0	0	0	0	0	0	0	0	0	0	0	0	0	0	0	0	0	0	0	0	0	0	0	0	0	0	0	0	0	0	0	0	0	0	0	0	0
TIGR01034	metK	methionine adenosyltransferase	Central intermediary metabolism/Other	25	9	11	16	43	18	26	21	5	13	214	67	36	32	52	14	17	13	92	68	45	63	19	19	20	56	69	53	44	56	66	56	24	104	10	48	2	160	226	136	87	99	141	64	41	12
TIGR01780	SSADH	succinate-semialdehyde dehydrogenase	Central intermediary metabolism/Other	22	4	5	2	31	20	15	13	4	13	67	26	14	15	6	7	11	3	58	42	34	36	2	9	3	10	25	34	21	66	22	47	10	130	6	34	0	75	75	35	32	40	254	25	14	4
TIGR00642	mmCoA_mut_beta	methylmalonyl-CoA mutase, small subunit	Central intermediary metabolism/Other	9	5	9	12	11	9	9	8	3	12	131	55	22	35	3	7	2	7	68	55	38	54	7	12	9	42	30	14	37	24	36	17	13	65	10	28	0	31	153	83	54	51	98	30	33	0
TIGR00549	mevalon_kin	mevalonate kinase	Central intermediary metabolism/Other	2	0	0	0	0	0	0	5	0	4	10	3	1	6	0	0	1	0	18	5	8	6	0	3	1	5	8	0	2	0	4	0	1	82	0	16	0	37	29	9	12	4	12	3	11	0
TIGR03457	sulphoacet_xsc	sulfoacetaldehyde acetyltransferase	Central intermediary metabolism/Other	2	0	0	0	3	4	5	3	1	2	7	0	3	3	2	4	2	2	11	4	1	11	1	2	2	1	2	5	5	4	3	6	1	4	1	4	0	21	12	9	6	10	9	4	2	1
TIGR00700	GABAtrnsam	4-aminobutyrate transaminase	Central intermediary metabolism/Other	1	2	0	2	3	0	2	0	0	0	18	0	0	2	3	0	1	3	4	9	0	4	1	1	2	3	3	1	4	0	5	2	2	3	0	0	0	2	20	11	14	6	8	6	0	0
TIGR01489	DKMTPPase-SF	2,3-diketo-5-methylthio-1-phosphopentane phosphatase	Central intermediary metabolism/Other	1	0	0	0	1	0	0	0	1	0	0	1	1	1	1	2	2	0	11	0	0	0	0	0	2	1	0	4	0	0	0	0	0	0	0	3	0	1	0	0	3	0	0	0	0	0
TIGR03393	indolpyr_decarb	indolepyruvate decarboxylase	Central intermediary metabolism/Other	1	0	0	0	0	0	0	0	0	0	0	0	0	0	0	0	0	0	0	0	0	0	0	0	0	0	0	0	0	0	1	1	0	0	0	0	0	0	0	0	0	0	0	0	0	2
TIGR00699	GABAtrns_euk	4-aminobutyrate aminotransferase	Central intermediary metabolism/Other	0	0	0	1	0	0	0	0	0	0	0	0	0	0	0	0	0	0	0	0	0	0	0	0	0	0	0	0	0	0	0	0	0	0	0	0	0	0	0	0	0	0	0	0	0	0
TIGR00709	dat	2,4-diaminobutyrate 4-transaminase	Central intermediary metabolism/Other	0	0	1	0	0	0	0	0	0	0	3	0	0	0	0	0	0	0	0	1	0	0	2	1	0	2	1	0	1	1	0	0	0	0	0	0	0	1	0	0	0	0	1	1	0	0
TIGR01217	ac_ac_CoA_syn	acetoacetate-CoA ligase	Central intermediary metabolism/Other	0	0	0	0	0	0	0	0	0	0	1	0	0	0	0	0	0	0	0	0	0	1	0	0	0	0	0	0	0	0	0	0	0	0	1	0	0	0	0	0	0	0	0	0	0	1
TIGR01220	Pmev_kin_Gr_pos	phosphomevalonate kinase	Central intermediary metabolism/Other	0	0	0	0	0	0	0	0	0	0	0	0	0	0	0	0	0	0	0	1	0	0	0	0	0	1	0	0	0	0	0	0	0	0	0	0	0	1	0	0	0	0	0	0	0	0
TIGR01240	mevDPdecarb	diphosphomevalonate decarboxylase	Central intermediary metabolism/Other	0	1	1	0	0	1	0	0	0	0	0	0	0	0	0	0	0	0	0	0	0	0	0	0	0	2	0	0	0	0	0	0	0	0	0	0	0	1	0	0	1	0	0	0	0	0
TIGR01274	ACC_deam	1-aminocyclopropane-1-carboxylate deaminase	Central intermediary metabolism/Other	0	0	0	0	0	0	0	0	0	0	0	0	0	0	0	1	1	0	0	0	0	0	0	0	1	0	0	0	0	0	0	0	1	0	0	0	0	0	3	0	1	1	1	0	0	0
TIGR01422	phosphonatase	phosphonoacetaldehyde hydrolase	Central intermediary metabolism/Other	0	1	0	0	5	3	3	6	1	2	11	4	2	4	1	1	1	2	5	8	11	3	0	2	1	3	6	2	3	8	15	5	3	5	1	3	0	6	8	5	10	3	15	2	3	0
TIGR00533	HMG_CoA_R_NADP	hydroxymethylglutaryl-CoA reductase (NADPH)	Central intermediary metabolism/Other	0	0	0	0	0	0	0	0	0	0	0	0	0	0	0	0	0	0	0	0	0	0	0	0	0	0	0	0	2	0	0	0	0	0	0	0	0	0	1	0	0	0	0	0	0	0
TIGR01223	Pmev_kin_anim	phosphomevalonate kinase	Central intermediary metabolism/Other	0	0	0	0	0	0	0	0	0	0	0	0	0	0	0	0	0	0	0	0	0	0	0	0	0	0	0	0	0	0	0	0	0	0	0	0	0	0	0	0	0	0	0	0	0	0
TIGR04058	AcACP_reductase	long-chain fatty acyl-ACP reductase (aldehyde-forming)	Central intermediary metabolism/Other	0	0	0	0	0	0	0	0	0	0	0	0	0	0	0	0	0	0	0	0	0	0	0	0	0	0	0	0	0	0	0	0	0	0	0	0	0	0	0	0	0	0	0	0	0	0
TIGR04059	Ald_deCOase	long-chain fatty aldehyde decarbonylase	Central intermediary metabolism/Other	0	0	0	0	0	0	0	0	0	0	0	0	0	0	0	0	0	0	0	0	0	0	0	0	0	0	0	0	0	0	0	0	0	0	0	0	0	0	0	0	0	0	0	0	0	0
TIGR00651	pta	phosphate acetyltransferase	Central intermediary metabolism/Other|Energy metabolism/Fermentation	26	9	9	16	41	37	45	15	8	15	174	43	36	36	6	27	21	14	73	87	39	45	17	21	13	44	51	57	47	63	37	47	21	164	13	56	1	110	165	84	61	79	102	37	33	5
TIGR01704	MTA/SAH-Nsdase	MTA/SAH nucleosidase	Central intermediary metabolism/Other|Purines, pyrimidines, nucleosides, and nucleotides/Salvage of nucleosides and nucleotides	4	1	0	1	15	7	9	3	1	4	12	12	3	7	1	5	2	1	23	7	6	14	1	3	4	8	13	11	2	12	8	24	1	24	2	12	0	29	30	8	13	12	26	9	7	2
TIGR01694	MTAP	methylthioadenosine phosphorylase	Central intermediary metabolism/Other|Purines, pyrimidines, nucleosides, and nucleotides/Salvage of nucleosides and nucleotides	1	1	0	0	1	0	0	0	0	0	4	2	2	0	0	0	2	1	7	8	0	2	0	2	2	1	0	7	0	0	4	0	0	0	0	2	0	0	8	4	4	3	6	3	4	0
TIGR03705	poly_P_kin	polyphosphate kinase 1	Central intermediary metabolism/Phosphorus compounds	18	5	2	14	43	19	23	33	9	17	121	41	24	18	10	3	14	10	93	71	60	56	10	13	12	28	90	65	45	43	70	51	16	99	8	40	1	74	151	92	62	93	91	35	45	4
TIGR03706	exo_poly_only	exopolyphosphatase	Central intermediary metabolism/Phosphorus compounds	11	2	2	4	18	9	13	3	0	2	37	23	12	14	4	6	7	6	32	29	4	11	9	8	8	13	32	33	12	24	15	26	4	22	1	3	0	14	48	25	42	25	36	12	16	1
TIGR03709	PPK2_rel_1	polyphosphate:nucleotide phosphotransferase, PPK2 family	Central intermediary metabolism/Phosphorus compounds	6	0	1	2	2	0	4	6	2	3	21	8	3	2	0	1	0	1	11	17	7	13	1	2	3	6	19	2	12	0	15	1	1	0	0	0	0	0	14	8	12	21	11	3	10	0
TIGR02326	transamin_PhnW	2-aminoethylphosphonate--pyruvate transaminase	Central intermediary metabolism/Phosphorus compounds	4	0	0	0	2	0	4	5	3	2	13	3	0	1	1	0	1	1	8	8	4	4	2	0	0	2	12	3	8	5	6	2	0	5	0	4	0	6	8	3	3	7	9	4	5	0
TIGR02323	CP_lyasePhnK	phosphonate C-P lyase system protein PhnK	Central intermediary metabolism/Phosphorus compounds	2	0	0	1	0	1	0	0	0	0	6	0	1	1	1	1	1	2	5	3	0	1	0	3	0	1	3	0	0	1	7	1	0	0	0	0	0	1	2	4	4	1	3	1	5	0
TIGR02322	phosphon_PhnN	phosphonate metabolism protein/1,5-bisphosphokinase (PRPP-forming) PhnN	Central intermediary metabolism/Phosphorus compounds	1	0	0	1	0	0	0	0	0	0	5	2	2	1	0	1	2	0	6	1	0	3	1	0	0	1	4	1	3	0	1	1	0	0	0	0	0	1	6	3	0	1	4	1	0	0
TIGR03707	PPK2_P_aer	polyphosphate kinase 2	Central intermediary metabolism/Phosphorus compounds	0	0	0	0	0	0	0	0	0	0	2	0	0	0	0	0	0	0	0	0	0	0	1	0	0	0	0	0	0	0	0	0	0	0	0	0	0	0	4	0	0	0	0	0	0	0
TIGR03708	poly_P_AMP_trns	polyphosphate:AMP phosphotransferase	Central intermediary metabolism/Phosphorus compounds	0	0	0	1	1	0	1	0	0	0	15	2	0	1	3	1	1	0	4	2	1	5	2	0	3	4	1	7	2	0	7	7	1	9	0	2	0	6	19	17	11	3	11	5	1	0
TIGR03381	agmatine_aguB	N-carbamoylputrescine amidase	Central intermediary metabolism/Polyamine biosynthesis	21	5	7	10	14	17	27	28	0	11	93	32	20	18	5	12	9	3	46	38	32	40	9	13	11	32	34	32	37	46	25	44	4	82	5	50	1	72	122	83	51	60	90	39	13	2
TIGR01273	speA	arginine decarboxylase	Central intermediary metabolism/Polyamine biosynthesis	17	6	4	14	37	20	16	15	4	5	142	41	42	40	5	14	12	15	81	54	35	60	14	15	24	49	48	51	43	42	48	51	23	130	8	51	0	85	125	100	52	65	107	51	30	8
TIGR03380	agmatine_aguA	agmatine deiminase	Central intermediary metabolism/Polyamine biosynthesis	12	5	3	4	15	0	7	6	1	7	49	22	9	17	1	0	5	1	20	26	14	16	7	9	9	26	20	12	14	20	15	15	4	66	4	22	2	27	43	46	30	61	27	24	2	0
TIGR01047	nspC	carboxynorspermidine decarboxylase	Central intermediary metabolism/Polyamine biosynthesis	9	6	4	11	11	16	15	15	2	14	86	35	21	19	2	10	4	2	44	33	13	37	5	15	7	30	21	17	22	20	16	13	16	65	1	26	1	27	90	54	44	38	52	17	14	1
TIGR00417	speE	spermidine synthase	Central intermediary metabolism/Polyamine biosynthesis	3	3	1	1	10	10	3	0	0	1	14	2	2	2	3	2	4	5	7	4	0	2	6	3	1	5	5	7	3	22	8	10	3	7	0	3	0	10	31	28	11	8	15	3	3	0
TIGR03330	SAM_DCase_Bsu	S-adenosylmethionine decarboxylase proenzyme	Central intermediary metabolism/Polyamine biosynthesis	1	0	0	0	0	0	0	1	0	0	2	1	0	0	0	0	0	0	1	4	0	1	1	0	0	0	1	3	3	2	1	3	0	2	0	0	0	2	3	6	6	0	3	2	1	0
TIGR03372	putres_am_tran	putrescine aminotransferase	Central intermediary metabolism/Polyamine biosynthesis	1	0	0	0	4	4	4	0	0	0	11	0	4	0	0	0	0	0	0	1	0	1	0	0	0	0	0	2	4	0	2	1	4	0	0	0	0	2	5	3	1	3	1	0	0	0
TIGR03331	SAM_DCase_Eco	S-adenosylmethionine decarboxylase proenzyme	Central intermediary metabolism/Polyamine biosynthesis	0	0	0	0	0	0	0	0	0	0	6	1	0	2	0	0	0	0	4	1	1	3	1	1	1	4	1	0	0	0	3	1	0	5	0	0	0	2	21	8	10	2	10	5	2	0
TIGR00286	TIGR00286	arginine decarboxylase, pyruvoyl-dependent	Central intermediary metabolism/Polyamine biosynthesis|Energy metabolism/Amino acids and amines	0	0	0	0	0	0	0	0	0	1	0	0	0	0	0	0	0	0	0	0	0	0	0	0	0	0	0	0	0	0	1	0	0	0	0	0	0	0	1	0	0	0	3	0	2	0
TIGR02911	sulfite_red_B	sulfite reductase, subunit B	Central intermediary metabolism/Sulfur metabolism	22	7	2	9	28	22	23	10	4	18	82	53	25	26	4	16	19	12	74	61	47	63	7	20	10	32	58	46	27	35	45	36	12	81	2	25	0	50	141	66	62	55	79	30	14	8
TIGR02064	dsrA	sulfite reductase, dissimilatory-type alpha subunit	Central intermediary metabolism/Sulfur metabolism	5	0	1	2	2	8	5	0	0	2	9	3	0	2	2	3	2	2	3	7	3	5	3	1	0	5	3	10	2	2	4	10	4	2	0	4	0	11	9	11	7	7	10	3	0	2
TIGR02910	sulfite_red_A	sulfite reductase, subunit A	Central intermediary metabolism/Sulfur metabolism	5	2	0	4	10	5	8	0	0	0	24	13	2	7	3	11	10	2	18	18	8	9	2	6	8	6	23	8	11	7	15	3	4	18	2	7	0	10	33	28	12	11	21	10	1	0
TIGR00339	sopT	sulfate adenylyltransferase	Central intermediary metabolism/Sulfur metabolism	4	0	0	2	4	2	3	0	0	1	8	1	1	2	0	3	1	2	3	3	0	8	0	0	1	2	4	2	5	3	0	2	1	0	2	0	0	2	3	6	6	3	10	1	0	2
TIGR00455	apsK	adenylyl-sulfate kinase	Central intermediary metabolism/Sulfur metabolism	4	1	2	1	8	12	4	6	0	3	16	7	5	1	2	8	0	9	5	5	4	1	2	1	1	6	9	2	3	8	3	12	2	5	1	4	0	7	13	9	5	8	18	4	3	2
TIGR02055	APS_reductase	adenylylsulfate reductase, thioredoxin dependent	Central intermediary metabolism/Sulfur metabolism	4	0	0	3	22	10	12	1	0	0	4	0	3	3	1	1	9	3	16	3	3	8	1	3	1	6	0	13	4	25	8	5	0	23	0	1	0	0	11	17	7	8	5	5	3	3
TIGR02912	sulfite_red_C	sulfite reductase, subunit C	Central intermediary metabolism/Sulfur metabolism	4	1	0	2	1	1	1	0	2	0	21	0	0	1	0	1	1	0	4	6	0	3	2	2	2	2	22	1	8	0	13	0	1	32	0	15	0	0	22	14	8	21	11	6	4	0
TIGR01331	bisphos_cysQ	3'(2'),5'-bisphosphate nucleotidase	Central intermediary metabolism/Sulfur metabolism	3	3	0	2	9	3	0	2	1	1	16	9	9	7	3	0	2	1	21	25	10	11	0	3	4	3	3	5	7	8	1	10	6	11	2	0	0	21	16	10	13	10	20	3	11	1
TIGR02034	CysN	sulfate adenylyltransferase, large subunit	Central intermediary metabolism/Sulfur metabolism	3	3	0	0	8	4	9	7	1	2	26	1	2	2	3	4	11	2	6	6	6	12	1	2	3	7	14	23	4	18	7	16	3	8	2	3	0	29	22	15	17	7	25	11	7	2
TIGR02039	CysD	sulfate adenylyltransferase, small subunit	Central intermediary metabolism/Sulfur metabolism	3	2	0	1	10	8	8	2	1	7	22	1	3	2	5	4	7	5	6	2	6	8	3	0	3	5	11	21	4	12	6	13	4	3	0	2	0	15	18	6	5	6	14	3	5	0
TIGR02060	aprB	adenylylsulfate reductase, beta subunit	Central intermediary metabolism/Sulfur metabolism	2	1	2	0	2	0	3	2	0	2	7	1	1	1	0	2	1	0	3	3	4	4	0	2	0	5	0	2	1	0	1	3	3	0	2	0	0	0	4	1	3	3	3	0	2	0
TIGR03567	FMN_reduc_SsuE	FMN reductase	Central intermediary metabolism/Sulfur metabolism	2	3	3	5	28	23	22	6	0	15	26	11	11	10	11	21	17	6	18	21	5	18	6	13	11	7	47	74	13	46	23	40	10	25	2	12	0	35	57	46	21	17	44	15	10	3
TIGR02041	CysI	sulfite reductase (NADPH) hemoprotein, beta-component	Central intermediary metabolism/Sulfur metabolism	1	1	0	0	0	0	0	0	0	1	1	0	3	0	0	0	0	0	0	1	0	0	0	0	0	0	0	0	0	3	0	0	0	0	0	0	0	1	0	0	0	0	1	1	0	1
TIGR02061	aprA	adenylylsulfate reductase, alpha subunit	Central intermediary metabolism/Sulfur metabolism	1	0	1	2	5	4	3	5	1	3	4	1	0	6	2	7	6	0	10	10	2	11	0	4	0	4	3	9	3	7	8	5	1	0	1	0	0	1	15	14	5	10	19	6	2	1
TIGR02066	dsrB	sulfite reductase, dissimilatory-type beta subunit	Central intermediary metabolism/Sulfur metabolism	1	0	0	1	7	7	5	3	0	2	18	4	2	8	2	6	2	3	5	5	4	10	0	3	1	6	1	10	0	15	4	17	4	2	2	7	0	17	14	14	6	15	7	6	0	1
TIGR04022	sulfur_SfnB	sulfur acquisition oxidoreductase, SfnB family	Central intermediary metabolism/Sulfur metabolism	1	0	1	2	1	0	1	4	1	1	14	7	3	3	1	3	1	1	0	3	1	2	1	0	1	4	8	0	2	2	7	0	0	4	0	1	0	8	7	8	3	9	13	6	1	0
TIGR00424	APS_reduc	5'-adenylylsulfate reductase, thioredoxin-independent	Central intermediary metabolism/Sulfur metabolism	0	1	0	0	0	0	0	0	0	0	0	0	0	0	0	0	0	0	0	0	0	0	0	0	0	0	0	0	0	0	0	0	0	0	0	0	0	0	0	0	0	0	0	0	0	0
TIGR00434	cysH	phosophoadenylyl-sulfate reductase	Central intermediary metabolism/Sulfur metabolism	0	0	0	1	0	14	11	0	0	3	0	7	0	0	0	0	0	1	6	1	2	1	0	0	4	1	9	2	1	14	4	19	0	4	0	15	0	15	10	8	3	6	4	4	4	0
TIGR01691	enolase-ppase	2,3-diketo-5-methylthio-1-phosphopentane phosphatase	Central intermediary metabolism/Sulfur metabolism	0	0	0	0	0	0	0	0	0	0	0	0	0	0	0	0	0	0	0	0	0	0	0	1	0	0	0	0	0	0	0	0	0	0	0	0	0	0	0	0	0	0	0	0	0	0
TIGR02042	sir	sulfite reductase, ferredoxin dependent	Central intermediary metabolism/Sulfur metabolism	0	0	0	0	0	0	0	0	0	0	0	0	0	0	0	0	0	0	0	0	0	0	0	0	0	1	0	1	0	0	0	0	0	0	0	0	0	0	0	0	0	1	0	0	0	0
TIGR02057	PAPS_reductase	phosphoadenosine phosphosulfate reductase	Central intermediary metabolism/Sulfur metabolism	0	0	0	0	12	4	0	0	0	0	0	0	0	0	0	0	0	2	0	0	0	0	0	0	0	1	0	0	0	0	0	0	0	0	0	0	0	17	1	0	0	0	0	0	0	0
TIGR03565	alk_sulf_monoox	alkanesulfonate monooxygenase, FMNH(2)-dependent	Central intermediary metabolism/Sulfur metabolism	0	0	0	0	0	0	0	0	0	0	0	0	0	0	0	0	0	0	0	0	0	0	0	0	0	0	0	0	0	1	0	0	0	0	0	0	0	0	0	0	0	0	0	0	0	0
TIGR04021	LLM_DMSO2_sfnG	dimethyl sulfone monooxygenase SfnG	Central intermediary metabolism/Sulfur metabolism	0	0	0	0	0	0	0	0	0	0	0	0	0	0	0	0	0	0	0	0	0	0	0	0	0	0	0	0	0	0	0	0	0	0	0	0	0	0	0	0	0	0	1	0	0	0
TIGR01201	HU_rel	putative DNA-binding protein	DNA metabolism/Chromosome-associated proteins	21	11	3	27	29	23	16	86	23	57	165	17	63	37	7	15	7	12	212	140	192	95	17	10	9	41	195	45	153	57	120	49	33	657	6	234	1	217	413	280	118	80	167	101	145	1
TIGR00237	xseA	exodeoxyribonuclease VII, large subunit	DNA metabolism/Degradation of DNA	15	9	6	10	23	21	17	15	2	6	127	62	34	27	10	13	14	12	70	54	30	80	9	21	9	46	59	43	36	42	34	36	29	86	8	27	0	65	141	102	74	67	112	56	20	8
TIGR01280	xseB	exodeoxyribonuclease VII, small subunit	DNA metabolism/Degradation of DNA	8	3	4	0	11	7	6	4	1	2	29	12	14	9	3	3	4	1	14	17	3	12	3	2	5	12	18	11	9	15	14	5	5	10	2	9	0	19	50	24	22	15	17	7	13	0
TIGR00573	dnaq	exonuclease, DNA polymerase III, epsilon subunit family	DNA metabolism/Degradation of DNA	1	1	0	1	0	1	1	1	2	1	30	2	8	5	0	1	5	0	11	11	9	9	3	2	0	12	3	0	13	1	4	3	8	45	1	12	0	5	21	11	3	12	19	1	1	1
TIGR00630	uvra	excinuclease ABC subunit A	DNA metabolism/DNA replication, recombination, and repair	108	30	23	63	131	74	135	73	21	54	668	245	170	198	30	66	66	39	399	295	217	240	53	87	97	200	195	173	179	175	168	187	115	383	38	212	5	311	781	478	409	354	548	235	159	18
TIGR02224	recomb_XerC	tyrosine recombinase XerC	DNA metabolism/DNA replication, recombination, and repair	94	25	21	56	120	61	71	61	11	74	431	193	133	156	19	71	66	23	466	333	138	261	50	87	69	174	275	127	135	112	158	140	78	564	32	175	2	378	907	489	368	278	489	207	109	7
TIGR00594	polc	DNA polymerase III, alpha subunit	DNA metabolism/DNA replication, recombination, and repair	72	25	22	44	78	55	66	57	12	34	605	162	89	108	17	47	39	25	254	218	100	156	31	50	37	118	237	135	119	128	179	136	62	406	28	153	0	203	537	321	243	229	373	175	102	15
TIGR01063	gyrA	DNA gyrase, A subunit	DNA metabolism/DNA replication, recombination, and repair	70	18	15	39	64	63	53	29	7	28	448	129	82	98	23	40	26	24	244	178	108	131	33	45	62	123	111	87	124	114	139	90	74	307	18	126	0	173	508	302	252	219	385	156	75	9
TIGR02225	recomb_XerD	tyrosine recombinase XerD	DNA metabolism/DNA replication, recombination, and repair	64	32	12	36	127	53	94	64	6	41	406	194	142	118	11	38	38	32	385	262	121	271	40	70	51	170	227	173	188	177	188	126	106	876	30	343	1	383	685	501	313	247	406	176	81	10
TIGR01059	gyrB	DNA gyrase, B subunit	DNA metabolism/DNA replication, recombination, and repair	59	17	9	49	50	53	43	45	15	32	406	137	96	97	8	44	42	24	227	195	99	168	29	58	44	132	123	92	107	100	94	102	62	237	26	117	0	176	515	348	232	206	342	136	71	9
TIGR00593	pola	DNA polymerase I	DNA metabolism/DNA replication, recombination, and repair	55	10	14	38	74	50	78	30	7	27	387	112	66	74	26	20	36	29	182	119	91	117	17	48	47	69	116	104	83	114	85	95	44	193	23	88	1	123	403	283	180	160	302	119	55	12
TIGR01389	recQ	ATP-dependent DNA helicase RecQ	DNA metabolism/DNA replication, recombination, and repair	54	14	17	31	133	111	72	41	14	25	364	129	82	68	19	28	53	37	214	203	106	138	34	54	36	95	111	177	112	222	72	262	34	345	23	118	2	148	442	246	189	146	294	117	87	19
TIGR01070	mutS1	DNA mismatch repair protein MutS	DNA metabolism/DNA replication, recombination, and repair	47	20	17	135	69	49	41	40	8	25	394	147	98	99	10	32	32	21	248	139	85	144	29	43	52	132	131	111	122	73	100	110	48	313	241	118	0	150	448	248	197	181	291	140	93	13
TIGR01056	topB	DNA topoisomerase III	DNA metabolism/DNA replication, recombination, and repair	41	21	15	44	49	41	39	35	6	29	373	99	82	67	9	23	33	23	174	114	128	119	37	52	33	99	150	86	99	76	118	107	43	369	20	165	1	132	422	287	248	194	319	144	77	11
TIGR01073	pcrA	ATP-dependent DNA helicase PcrA	DNA metabolism/DNA replication, recombination, and repair	41	11	14	32	70	61	52	31	11	30	278	92	58	89	26	42	40	23	215	140	86	105	32	41	40	66	125	150	75	108	88	132	48	340	16	86	1	151	380	225	182	145	242	95	53	9
TIGR00362	DnaA	chromosomal replication initiator protein DnaA	DNA metabolism/DNA replication, recombination, and repair	36	17	8	47	73	69	63	40	4	42	245	101	44	72	18	34	33	33	207	167	89	245	22	28	58	88	131	112	118	121	119	106	25	198	12	74	0	95	434	279	213	175	270	108	66	7
TIGR00613	reco	DNA repair protein RecO	DNA metabolism/DNA replication, recombination, and repair	36	2	2	6	5	13	13	13	2	2	36	24	27	10	5	1	1	7	31	17	14	19	7	2	6	16	19	19	14	16	7	16	5	60	312	25	282	45	60	32	24	33	47	16	12	2
TIGR00580	mfd	transcription-repair coupling factor	DNA metabolism/DNA replication, recombination, and repair	35	7	8	25	51	39	52	25	8	18	298	91	62	53	11	22	27	21	169	113	62	111	25	36	35	75	103	59	65	83	71	74	42	177	17	71	0	112	306	188	156	119	213	87	43	2
TIGR01051	topA_bact	DNA topoisomerase I	DNA metabolism/DNA replication, recombination, and repair	33	10	12	31	60	58	54	24	7	20	351	73	56	43	14	39	23	20	166	128	67	100	29	25	34	82	99	102	70	92	110	95	36	127	16	57	1	141	323	213	146	137	262	94	52	11
TIGR00194	uvrC	excinuclease ABC subunit C	DNA metabolism/DNA replication, recombination, and repair	32	12	6	22	41	22	28	23	3	18	252	72	32	51	15	22	12	13	117	82	47	81	21	31	29	69	76	53	73	45	68	50	25	123	14	42	1	101	245	175	127	107	176	77	48	5
TIGR00631	uvrb	excinuclease ABC subunit B	DNA metabolism/DNA replication, recombination, and repair	31	13	8	33	42	35	39	17	7	11	305	80	33	50	15	24	29	11	147	94	49	96	22	33	33	62	79	68	73	67	55	57	45	139	16	56	1	87	292	209	144	140	235	85	66	5
TIGR01391	dnaG	DNA primase	DNA metabolism/DNA replication, recombination, and repair	29	14	4	29	25	19	41	19	13	33	254	81	57	59	4	12	12	9	182	102	68	114	20	27	36	62	89	48	68	50	65	57	38	267	8	100	2	146	343	168	151	134	202	75	73	5
TIGR00665	DnaB	replicative DNA helicase	DNA metabolism/DNA replication, recombination, and repair	28	12	8	32	59	27	43	33	6	13	257	71	49	43	10	36	24	13	160	93	51	107	29	33	24	59	117	66	88	97	81	84	36	252	17	124	0	127	306	191	144	142	193	93	53	6
TIGR00675	dcm	DNA (cytosine-5-)-methyltransferase	DNA metabolism/DNA replication, recombination, and repair	27	13	10	12	47	19	30	19	3	20	221	49	69	35	8	26	28	15	129	81	32	102	19	27	34	41	109	79	44	63	84	60	29	180	8	40	0	64	264	196	163	91	201	82	55	2
TIGR00643	recG	ATP-dependent DNA helicase RecG	DNA metabolism/DNA replication, recombination, and repair	26	7	10	19	56	29	37	27	9	15	214	86	39	58	14	18	13	18	127	91	59	83	11	31	31	53	63	50	62	63	41	47	20	140	8	56	0	73	251	135	126	108	148	75	27	3
TIGR00575	dnlj	DNA ligase, NAD-dependent	DNA metabolism/DNA replication, recombination, and repair	24	16	10	14	35	42	40	24	3	14	267	74	54	56	12	20	28	18	124	117	53	119	18	40	23	90	88	53	69	84	57	80	46	141	18	73	1	90	312	180	147	125	225	77	52	9
TIGR00644	recJ	single-stranded-DNA-specific exonuclease RecJ	DNA metabolism/DNA replication, recombination, and repair	23	14	6	7	45	32	33	20	4	17	215	52	39	42	12	22	15	14	124	90	42	87	18	34	27	41	64	56	53	57	52	45	29	131	14	51	2	73	231	135	85	87	146	54	38	6
TIGR00609	recB	exodeoxyribonuclease V, beta subunit	DNA metabolism/DNA replication, recombination, and repair	22	4	10	16	43	44	26	13	3	10	92	53	26	29	7	9	18	18	75	77	28	50	6	20	20	46	30	64	28	53	27	65	13	131	2	33	0	74	106	65	57	75	92	33	19	6
TIGR00571	dam	DNA adenine methylase	DNA metabolism/DNA replication, recombination, and repair	21	1	3	6	23	27	31	10	1	9	86	34	33	27	6	21	8	12	89	36	11	41	13	20	20	22	68	23	27	23	40	19	18	152	7	66	0	70	162	96	72	54	83	41	25	4
TIGR00595	priA	primosomal protein N'	DNA metabolism/DNA replication, recombination, and repair	21	14	11	15	25	17	29	19	3	8	185	58	43	44	12	14	14	9	110	106	62	73	10	25	17	50	51	45	45	50	49	55	23	125	10	70	0	81	181	132	88	110	136	58	34	7
TIGR00633	xth	exodeoxyribonuclease III (xth)	DNA metabolism/DNA replication, recombination, and repair	21	77	214	118	51	139	109	71	7	6	94	41	134	115	17	69	14	7	132	153	41	46	10	74	18	32	33	58	26	52	146	177	12	128	5	121	150	257	242	63	46	188	191	33	216	1
TIGR02012	tigrfam_recA	protein RecA	DNA metabolism/DNA replication, recombination, and repair	21	5	6	11	27	23	22	10	2	9	194	50	27	40	6	17	19	7	74	57	18	49	12	21	17	50	67	39	26	51	69	46	13	78	5	22	0	40	171	99	78	67	127	39	15	2
TIGR00416	sms	DNA repair protein RadA	DNA metabolism/DNA replication, recombination, and repair	20	3	8	13	41	16	17	13	2	9	160	54	30	38	7	16	17	11	95	63	42	63	15	22	15	44	33	37	47	56	24	58	25	115	7	42	0	54	209	121	96	106	120	58	27	7
TIGR00635	ruvB	Holliday junction DNA helicase RuvB	DNA metabolism/DNA replication, recombination, and repair	20	7	7	17	49	33	35	20	8	8	170	53	31	52	6	13	18	15	91	85	45	79	19	32	22	54	59	51	48	48	57	53	22	72	10	37	2	110	180	140	91	80	121	59	45	2
TIGR02397	dnaX_nterm	DNA polymerase III, subunit gamma and tau	DNA metabolism/DNA replication, recombination, and repair	20	12	5	16	40	35	27	16	5	16	137	47	17	50	7	12	9	9	98	64	44	51	16	31	25	22	54	44	43	45	26	55	22	156	13	66	1	63	208	130	106	84	144	48	26	4
TIGR00621	ssb	single-stranded DNA-binding protein	DNA metabolism/DNA replication, recombination, and repair	19	4	2	6	13	14	14	10	0	13	106	36	12	29	2	5	4	6	39	36	23	24	3	9	15	28	29	19	31	37	19	25	12	65	7	28	0	42	148	75	41	60	64	33	21	2
TIGR01405	polC_Gram_pos	DNA polymerase III, alpha subunit, Gram-positive type	DNA metabolism/DNA replication, recombination, and repair	18	4	9	9	36	9	18	3	0	5	124	42	32	38	2	8	17	18	61	42	4	33	4	14	13	37	26	38	26	34	28	27	18	53	3	23	0	32	164	116	91	64	106	44	26	0
TIGR00608	radc	DNA repair protein RadC	DNA metabolism/DNA replication, recombination, and repair	17	10	4	14	25	17	19	21	8	16	85	35	21	30	17	11	19	13	68	46	31	61	8	19	11	32	41	57	33	35	32	43	18	75	7	33	1	38	145	79	62	42	91	35	28	4
TIGR00611	recf	DNA replication and repair protein RecF	DNA metabolism/DNA replication, recombination, and repair	15	10	4	9	43	46	30	18	4	8	131	49	24	30	8	14	13	7	70	71	29	54	11	20	19	30	48	37	35	35	40	48	19	168	12	43	1	76	179	92	79	56	149	54	26	4
TIGR00614	recQ_fam	ATP-dependent DNA helicase, RecQ family	DNA metabolism/DNA replication, recombination, and repair	15	1	4	6	8	18	9	11	3	8	41	24	13	11	4	4	4	3	31	18	23	33	4	7	4	12	16	17	17	9	15	5	7	141	6	34	0	51	116	76	35	64	73	18	19	4
TIGR00663	dnan	DNA polymerase III, beta subunit	DNA metabolism/DNA replication, recombination, and repair	15	7	4	20	29	15	19	9	1	8	136	45	26	28	10	18	11	5	69	56	33	51	15	21	21	47	37	33	41	45	54	40	25	103	7	37	1	48	153	98	97	59	119	51	39	5
TIGR00577	fpg	DNA-formamidopyrimidine glycosylase	DNA metabolism/DNA replication, recombination, and repair	14	1	2	10	28	15	15	6	3	6	59	14	10	24	6	10	3	8	42	37	19	28	11	7	11	18	32	46	17	34	24	20	13	63	4	40	0	54	83	51	39	53	44	20	8	6
TIGR00589	ogt	methylated-DNA--[protein]-cysteine S-methyltransferase	DNA metabolism/DNA replication, recombination, and repair	14	6	7	11	47	22	28	5	5	7	103	30	25	22	8	22	11	13	58	48	19	37	21	14	11	23	40	51	18	59	36	60	10	75	3	26	2	61	119	71	62	60	94	26	19	0
TIGR00619	sbcd	exonuclease SbcCD, D subunit	DNA metabolism/DNA replication, recombination, and repair	14	1	1	7	22	24	19	19	5	15	33	27	9	9	1	11	5	8	43	25	40	32	12	8	9	27	29	52	26	34	24	14	7	198	6	92	1	108	94	58	30	55	51	24	9	0
TIGR00988	hip	integration host factor, beta subunit	DNA metabolism/DNA replication, recombination, and repair	14	9	2	10	21	12	20	5	1	8	55	29	14	11	3	6	7	8	45	40	13	29	6	8	13	23	35	27	22	24	12	28	8	46	8	23	0	36	65	45	27	30	61	12	15	6
TIGR00585	mutl	DNA mismatch repair protein MutL	DNA metabolism/DNA replication, recombination, and repair	13	8	5	15	37	15	14	8	5	3	132	35	26	28	8	13	7	8	101	46	45	61	12	23	19	42	72	58	41	39	40	39	10	174	5	104	2	67	151	77	74	56	98	31	27	3
TIGR00586	mutt	mutator mutT protein	DNA metabolism/DNA replication, recombination, and repair	13	1	5	7	31	33	31	12	3	4	47	21	23	23	7	16	8	5	76	51	20	43	5	10	7	24	24	45	26	64	23	39	9	150	3	32	1	82	89	79	45	51	63	27	15	2
TIGR00084	ruvA	Holliday junction DNA helicase RuvA	DNA metabolism/DNA replication, recombination, and repair	12	2	3	9	9	14	7	8	2	3	49	22	18	13	3	6	10	8	56	23	19	20	8	8	3	21	19	26	16	23	19	25	11	46	4	19	2	23	76	40	37	32	62	25	21	2
TIGR00587	nfo	apurinic endonuclease (APN1)	DNA metabolism/DNA replication, recombination, and repair	12	5	2	3	26	15	15	5	2	11	103	46	17	27	5	17	18	4	48	30	17	31	9	13	8	16	31	44	23	26	34	30	10	52	5	28	0	50	81	62	44	46	72	33	20	3
TIGR01083	nth	endonuclease III	DNA metabolism/DNA replication, recombination, and repair	12	4	4	6	25	23	16	4	0	6	70	22	17	16	2	4	4	7	75	33	34	32	10	18	12	27	31	37	27	27	20	29	9	50	5	26	0	48	109	59	51	47	76	26	22	8
TIGR00200	cinA_nterm	competence/damage-inducible protein CinA N-terminal domain	DNA metabolism/DNA replication, recombination, and repair	11	3	1	9	14	16	11	3	3	6	77	24	7	15	6	7	4	4	55	31	14	15	7	17	12	23	38	34	28	28	23	29	8	69	3	13	0	33	80	53	48	48	53	28	14	6
TIGR00376	TIGR00376	putative DNA helicase	DNA metabolism/DNA replication, recombination, and repair	11	6	3	9	31	12	12	24	12	14	93	26	36	21	1	11	3	4	96	45	79	19	2	11	14	70	66	38	26	66	30	29	9	491	7	141	1	158	146	74	40	49	62	38	30	3
TIGR00615	recR	recombination protein RecR	DNA metabolism/DNA replication, recombination, and repair	11	5	3	13	19	9	12	10	0	1	85	28	25	18	4	4	9	0	52	38	19	34	5	21	16	23	30	27	13	17	32	22	11	49	6	24	0	34	102	74	52	60	84	38	11	2
TIGR00634	recN	DNA repair protein RecN	DNA metabolism/DNA replication, recombination, and repair	11	9	8	22	44	31	35	18	5	14	196	56	36	47	6	22	14	10	105	79	40	76	11	30	21	40	59	48	39	43	40	45	24	107	5	37	0	62	210	137	94	85	148	45	29	2
TIGR00195	exoDNase_III	exodeoxyribonuclease III	DNA metabolism/DNA replication, recombination, and repair	10	5	2	0	15	9	13	22	4	1	27	15	15	11	558	5	6	4	41	28	16	39	1	5	5	11	29	31	23	12	11	36	6	18	1	13	1	21	40	16	24	21	24	9	8	4
TIGR00624	tag	DNA-3-methyladenine glycosylase I	DNA metabolism/DNA replication, recombination, and repair	10	9	3	8	15	10	9	8	1	6	75	30	12	20	4	9	14	8	29	34	16	21	12	9	9	23	23	21	16	25	17	23	16	25	4	12	0	35	83	48	30	45	67	22	10	3
TIGR01128	holA	DNA polymerase III, delta subunit	DNA metabolism/DNA replication, recombination, and repair	10	4	0	6	21	10	5	10	1	6	51	25	15	17	1	10	4	3	42	29	9	31	6	12	14	28	17	16	14	24	15	26	16	65	6	22	0	33	100	60	29	48	67	24	20	1
TIGR01447	recD	exodeoxyribonuclease V, alpha subunit	DNA metabolism/DNA replication, recombination, and repair	10	2	3	4	22	13	9	7	2	10	33	20	15	9	3	7	7	3	36	21	27	18	1	5	6	11	8	53	22	30	2	43	4	135	1	43	1	73	48	27	14	35	27	15	11	2
TIGR02785	addA_Gpos	helicase-exonuclease AddAB, AddA subunit	DNA metabolism/DNA replication, recombination, and repair	10	2	1	2	1	1	2	1	0	0	72	23	9	18	0	8	4	1	25	26	4	24	3	10	8	25	17	11	14	2	15	8	9	47	2	13	0	24	111	76	57	39	77	29	13	0
TIGR00042	TIGR00042	non-canonical purine NTP pyrophosphatase, RdgB/HAM1 family	DNA metabolism/DNA replication, recombination, and repair	9	7	4	5	14	12	13	10	4	2	82	24	12	11	3	9	5	7	49	33	17	30	9	11	6	31	24	26	25	20	21	19	11	47	11	23	1	34	93	51	44	36	54	29	15	2
TIGR01407	dinG_rel	putative DnaQ family exonuclease/DinG family helicase	DNA metabolism/DNA replication, recombination, and repair	9	2	2	3	28	21	16	5	2	6	66	10	22	11	9	10	7	1	79	30	11	32	3	7	8	19	44	37	23	42	34	48	3	96	4	51	0	53	118	44	46	39	70	24	19	2
TIGR02773	addB_Gpos	helicase-exonuclease AddAB, AddB subunit	DNA metabolism/DNA replication, recombination, and repair	9	4	3	3	0	3	0	1	3	2	42	21	5	9	0	1	2	1	34	15	7	18	6	13	14	10	12	1	16	0	11	0	10	36	2	15	0	28	75	48	44	27	63	26	11	1
TIGR01084	mutY	A/G-specific adenine glycosylase	DNA metabolism/DNA replication, recombination, and repair	8	4	6	11	11	8	18	11	3	8	73	27	15	7	5	6	4	6	36	39	18	32	4	9	9	30	32	30	22	24	17	28	5	71	4	32	0	37	105	67	55	45	59	27	13	5
TIGR00678	holB	DNA polymerase III, delta' subunit	DNA metabolism/DNA replication, recombination, and repair	7	5	4	12	23	8	6	8	2	5	78	21	6	20	4	8	2	3	63	39	13	30	4	5	8	15	22	29	23	23	14	34	7	63	4	25	0	36	87	54	29	43	62	12	11	3
TIGR00729	TIGR00729	ribonuclease HII	DNA metabolism/DNA replication, recombination, and repair	7	1	0	3	11	8	10	10	0	4	26	13	9	10	5	4	7	1	33	8	13	21	5	7	5	9	13	14	14	5	11	18	7	52	2	17	0	25	41	23	16	22	57	13	11	0
TIGR00618	sbcc	exonuclease SbcC	DNA metabolism/DNA replication, recombination, and repair	6	0	3	10	24	21	15	8	5	10	42	11	16	10	2	3	7	6	40	39	19	30	7	6	7	9	47	20	19	38	13	40	7	133	3	63	1	67	92	48	43	31	43	22	29	1
TIGR00632	vsr	DNA mismatch endonuclease Vsr	DNA metabolism/DNA replication, recombination, and repair	6	2	0	1	6	4	11	4	1	4	27	7	8	7	2	1	3	0	15	15	16	11	6	2	1	9	7	7	4	5	5	3	3	23	3	7	0	8	27	17	14	22	23	13	5	2
TIGR01075	uvrD	DNA helicase II	DNA metabolism/DNA replication, recombination, and repair	6	3	3	4	32	25	18	10	1	7	59	23	10	14	3	7	4	10	40	39	17	35	8	6	7	12	21	28	14	35	17	33	20	36	2	25	0	52	74	48	32	24	50	18	5	8
TIGR00628	ung	uracil-DNA glycosylase	DNA metabolism/DNA replication, recombination, and repair	5	3	2	5	18	19	6	7	1	5	55	17	14	13	5	9	11	3	21	35	14	20	4	9	7	16	19	19	18	26	10	29	9	41	4	18	0	23	60	48	31	37	36	13	18	1
TIGR02777	LigD_PE_dom	DNA ligase D, 3'-phosphoesterase domain	DNA metabolism/DNA replication, recombination, and repair	5	0	2	2	0	4	6	4	0	1	39	9	4	6	0	5	3	0	17	14	13	13	7	8	2	11	26	8	24	1	17	4	8	6	4	4	0	11	43	23	11	23	22	13	4	0
TIGR01055	parE_Gneg	DNA topoisomerase IV, B subunit	DNA metabolism/DNA replication, recombination, and repair	4	1	1	3	12	7	8	4	0	4	27	5	2	9	2	0	2	1	7	13	10	10	1	5	5	10	1	7	15	19	3	18	4	14	3	7	0	32	30	16	5	12	19	8	5	1
TIGR01074	rep	ATP-dependent DNA helicase Rep	DNA metabolism/DNA replication, recombination, and repair	4	0	0	3	14	17	15	2	0	1	34	4	5	6	2	2	2	5	13	12	4	4	1	1	9	8	14	15	5	25	11	21	9	19	1	11	0	39	37	18	12	9	25	9	9	2
TIGR02772	Ku_bact	Ku protein	DNA metabolism/DNA replication, recombination, and repair	4	0	1	4	5	3	6	2	0	2	31	7	4	5	0	3	5	3	24	22	6	19	4	4	4	14	21	21	15	10	24	6	2	12	3	1	0	10	51	34	28	18	48	18	6	1
TIGR00228	ruvC	crossover junction endodeoxyribonuclease RuvC	DNA metabolism/DNA replication, recombination, and repair	3	2	6	7	13	10	7	5	1	7	70	22	13	14	1	8	5	6	38	27	16	35	2	4	3	17	24	15	15	24	16	21	12	35	3	16	0	19	84	42	36	30	65	18	7	2
TIGR00758	UDG_fam4	uracil-DNA glycosylase, family 4	DNA metabolism/DNA replication, recombination, and repair	3	0	0	1	3	0	1	1	1	0	20	14	7	0	2	2	1	1	17	5	3	5	2	2	1	2	15	4	7	0	10	12	3	7	1	0	0	0	25	10	18	9	16	8	0	0
TIGR00987	himA	integration host factor, alpha subunit	DNA metabolism/DNA replication, recombination, and repair	3	3	5	5	17	12	17	15	0	5	62	29	18	15	4	13	4	1	36	26	11	28	8	5	7	16	14	38	5	32	15	35	8	90	3	27	1	40	58	37	28	28	36	18	8	3
TIGR02786	addB_alphas	double-strand break repair protein AddB	DNA metabolism/DNA replication, recombination, and repair	3	2	5	0	3	0	2	2	0	6	10	10	6	16	3	0	0	6	16	35	6	9	1	0	5	15	2	6	3	0	2	1	1	4	1	1	0	0	33	16	6	5	14	2	0	0
TIGR02928	TIGR02928	orc1/cdc6 family replication initiation protein	DNA metabolism/DNA replication, recombination, and repair	3	0	0	1	6	1	3	0	0	0	12	0	2	3	0	1	5	1	5	0	1	1	1	2	2	1	4	0	0	1	3	1	1	3	0	0	0	1	2	3	5	3	3	2	2	0
TIGR00567	3mg	DNA-3-methyladenine glycosylase	DNA metabolism/DNA replication, recombination, and repair	2	0	2	5	1	2	3	13	1	4	40	12	8	7	2	1	3	1	23	17	8	14	3	7	9	12	15	0	8	3	11	1	4	41	2	15	0	12	52	21	16	15	26	12	9	0
TIGR00599	rad18	DNA repair protein rad18	DNA metabolism/DNA replication, recombination, and repair	2	0	1	0	0	0	0	0	0	0	0	0	1	0	0	0	0	0	0	0	0	0	0	0	0	0	0	0	0	0	1	1	0	0	1	0	0	0	0	0	5	0	2	0	0	0
TIGR00604	rad3	DNA repair helicase (rad3)	DNA metabolism/DNA replication, recombination, and repair	2	0	1	0	2	0	0	0	0	0	8	3	2	2	0	1	0	0	2	2	1	3	1	0	5	1	7	0	0	0	1	0	4	8	0	2	0	13	16	5	12	4	5	4	3	0
TIGR00629	uvde	UV damage endonuclease UvdE	DNA metabolism/DNA replication, recombination, and repair	2	0	0	0	4	5	6	1	0	0	19	3	2	1	1	2	6	0	27	4	0	7	3	3	2	6	18	10	6	4	9	5	1	0	1	0	0	3	17	8	7	2	9	11	5	2
TIGR01061	parC_Gpos	DNA topoisomerase IV, A subunit	DNA metabolism/DNA replication, recombination, and repair	2	0	2	2	0	0	0	0	0	1	9	1	3	1	0	0	0	0	1	2	1	1	0	0	2	2	0	0	2	0	3	0	0	5	2	9	0	2	13	8	6	11	16	5	0	0
TIGR01406	dnaQ_proteo	DNA polymerase III, epsilon subunit	DNA metabolism/DNA replication, recombination, and repair	2	3	1	6	12	7	4	2	1	4	11	6	2	1	0	2	1	2	15	4	4	6	1	2	0	5	9	15	2	8	4	4	4	4	0	2	0	5	29	7	11	7	11	8	2	0
TIGR03420	DnaA_homol_Hda	DnaA regulatory inactivator Hda	DNA metabolism/DNA replication, recombination, and repair	2	0	1	2	8	2	7	1	0	1	9	6	5	5	0	2	3	2	11	2	7	4	2	0	0	4	6	7	1	10	4	7	6	9	4	3	0	10	20	26	28	15	29	7	4	1
TIGR00574	dnl1	DNA ligase I, ATP-dependent (dnl1)	DNA metabolism/DNA replication, recombination, and repair	1	0	0	0	0	0	1	0	0	1	11	2	0	0	0	0	0	0	10	3	3	0	3	1	5	3	0	0	7	0	0	0	4	0	0	0	0	0	9	4	3	5	3	1	0	1
TIGR00588	ogg	8-oxoguanine DNA-glycosylase (ogg)	DNA metabolism/DNA replication, recombination, and repair	1	1	1	1	0	0	6	0	0	0	5	1	5	1	0	0	0	0	3	1	2	1	0	0	5	4	6	8	2	0	2	1	0	5	0	2	0	1	20	7	8	7	5	5	3	0
TIGR00648	recU	recombination protein U	DNA metabolism/DNA replication, recombination, and repair	1	0	0	1	0	0	0	0	0	0	10	2	1	0	0	0	0	0	1	0	0	0	0	0	1	0	0	0	0	0	0	0	0	0	1	3	0	4	5	2	3	1	4	3	1	0
TIGR01062	parC_Gneg	DNA topoisomerase IV, A subunit	DNA metabolism/DNA replication, recombination, and repair	1	2	1	0	7	7	5	0	0	1	13	2	4	2	3	1	1	0	4	7	4	1	1	2	1	5	1	10	3	18	2	25	1	16	2	6	0	31	15	5	5	9	15	3	2	1
TIGR02236	recomb_radA	DNA repair and recombination protein RadA	DNA metabolism/DNA replication, recombination, and repair	1	0	0	0	0	1	0	0	0	0	1	2	0	0	0	0	0	0	0	0	1	0	0	0	0	0	0	1	2	0	0	0	0	0	0	0	0	0	0	0	0	0	0	0	1	0
TIGR02705	nudix_YtkD	nucleoside triphosphatase YtkD	DNA metabolism/DNA replication, recombination, and repair	1	2	0	3	15	12	14	10	0	2	33	7	3	6	1	4	8	5	11	11	2	18	5	2	5	7	11	13	11	31	5	20	5	37	4	9	0	41	37	26	16	26	32	15	5	1
TIGR02774	rexB_recomb	ATP-dependent nuclease subunit B	DNA metabolism/DNA replication, recombination, and repair	1	0	0	0	0	0	0	0	0	0	1	0	0	0	0	0	0	0	0	0	0	1	0	0	0	0	1	0	0	0	0	0	0	0	0	0	0	0	1	0	0	0	5	0	0	0
TIGR02776	NHEJ_ligase_prk	DNA ligase D	DNA metabolism/DNA replication, recombination, and repair	1	0	1	0	1	0	2	1	0	0	19	6	1	1	2	4	3	3	10	6	1	6	4	0	5	5	8	11	4	1	10	3	3	2	2	2	0	2	16	9	19	7	12	6	1	0
TIGR02784	addA_alphas	double-strand break repair helicase AddA	DNA metabolism/DNA replication, recombination, and repair	1	1	1	4	3	1	4	5	1	3	17	8	1	2	0	1	3	2	10	6	22	2	0	4	5	1	10	7	1	3	3	6	0	1	0	18	0	29	9	12	8	5	12	1	3	0
TIGR00199	PncC_domain	amidohydrolase, PncC family	DNA metabolism/DNA replication, recombination, and repair	0	1	3	4	13	4	18	3	0	4	49	16	8	9	2	6	8	3	26	20	6	20	2	8	4	25	10	11	13	7	10	18	9	10	5	7	0	35	56	32	37	30	46	16	8	3
TIGR00335	primase_sml	putative DNA primase, eukaryotic-type, small subunit	DNA metabolism/DNA replication, recombination, and repair	0	0	0	0	0	0	0	0	0	0	0	0	0	0	0	0	0	0	0	0	0	1	0	0	0	0	0	0	0	0	0	0	0	0	0	0	0	0	0	0	0	0	0	0	1	0
TIGR00583	mre11	DNA repair protein (mre11)	DNA metabolism/DNA replication, recombination, and repair	0	0	0	0	0	0	0	0	0	0	1	0	0	0	0	0	0	0	0	0	0	0	0	0	0	0	0	0	0	0	0	0	0	0	0	0	0	0	0	0	0	0	0	0	0	0
TIGR00584	mug	mismatch-specific thymine-DNA glycosylate (mug)	DNA metabolism/DNA replication, recombination, and repair	0	0	0	0	5	2	4	2	1	2	0	0	0	0	0	0	0	1	0	1	4	3	0	0	0	0	0	4	0	1	0	10	0	5	0	0	0	6	0	1	0	0	0	0	2	0
TIGR00592	pol2	DNA polymerase (pol2)	DNA metabolism/DNA replication, recombination, and repair	0	0	0	0	0	0	0	0	0	0	0	0	1	0	0	0	0	0	0	0	0	0	0	0	0	0	0	0	0	0	0	0	0	0	0	1	0	0	0	0	0	0	0	0	0	0
TIGR00596	rad1	DNA repair protein (rad1)	DNA metabolism/DNA replication, recombination, and repair	0	0	0	0	0	0	0	0	0	0	0	0	0	0	0	0	1	0	0	0	1	0	1	0	0	0	0	0	0	0	0	0	0	0	0	0	0	0	0	0	1	0	0	0	1	0
TIGR00601	rad23	UV excision repair protein Rad23	DNA metabolism/DNA replication, recombination, and repair	0	0	0	0	0	0	0	1	0	0	0	0	0	0	0	0	0	0	0	0	0	0	1	0	0	0	0	0	0	1	0	1	1	0	0	0	0	0	0	0	0	1	0	0	1	0
TIGR00603	rad25	DNA repair helicase rad25	DNA metabolism/DNA replication, recombination, and repair	0	0	0	0	0	3	0	1	0	0	0	0	0	0	0	0	0	0	1	0	2	0	0	0	0	1	1	0	0	1	0	0	1	0	0	0	0	0	0	0	0	0	0	0	2	0
TIGR00605	rad4	DNA repair protein rad4	DNA metabolism/DNA replication, recombination, and repair	0	0	0	0	0	0	0	0	0	0	0	0	0	0	0	0	0	1	0	0	0	0	0	0	0	0	0	0	1	0	0	0	0	0	0	0	0	0	0	0	0	0	0	0	0	0
TIGR00623	sula	cell division inhibitor SulA	DNA metabolism/DNA replication, recombination, and repair	0	0	0	0	8	1	1	0	0	0	0	0	0	0	1	0	0	0	1	1	0	0	0	0	0	0	1	6	0	6	2	6	1	3	0	1	0	10	0	0	1	1	0	0	1	0
TIGR00625	tfb2	transcription factor Tfb2	DNA metabolism/DNA replication, recombination, and repair	0	0	0	0	0	0	0	0	0	0	0	0	0	0	0	0	0	0	0	0	0	0	0	0	1	0	0	0	0	0	0	0	0	0	0	0	0	0	0	0	0	0	0	0	0	0
TIGR00664	DNA_III_psi	DNA polymerase III, psi subunit	DNA metabolism/DNA replication, recombination, and repair	0	0	0	0	3	1	0	0	1	1	0	0	0	0	0	0	0	0	0	4	0	0	0	0	0	0	1	1	1	8	0	6	0	0	0	0	0	10	0	0	0	0	0	0	1	0
TIGR00716	rnhC	ribonuclease HIII	DNA metabolism/DNA replication, recombination, and repair	0	0	0	0	0	0	0	0	0	0	1	0	1	0	0	0	0	0	0	0	0	0	0	0	0	1	0	0	0	0	0	0	0	1	0	0	0	0	3	0	1	0	1	0	0	0
TIGR01052	top6b	DNA topoisomerase VI, B subunit	DNA metabolism/DNA replication, recombination, and repair	0	0	0	0	0	0	0	1	0	0	0	0	0	0	0	0	0	0	0	0	0	3	0	1	0	0	0	0	0	0	0	0	0	10	0	0	0	0	0	0	3	0	0	0	0	0
TIGR01054	rgy	reverse gyrase	DNA metabolism/DNA replication, recombination, and repair	0	0	0	0	0	0	0	0	0	0	1	0	0	0	0	0	0	0	0	0	0	0	3	0	0	0	0	0	0	0	0	0	0	0	0	0	0	0	0	0	0	0	0	0	0	0
TIGR01057	topA_arch	DNA topoisomerase I	DNA metabolism/DNA replication, recombination, and repair	0	1	2	0	3	1	0	0	0	0	10	4	2	0	1	0	0	1	2	5	3	1	1	0	0	3	3	2	5	1	7	1	2	2	2	1	0	1	14	5	0	5	4	3	5	0
TIGR01058	parE_Gpos	DNA topoisomerase IV, B subunit	DNA metabolism/DNA replication, recombination, and repair	0	0	3	3	3	1	0	0	0	1	33	4	0	5	2	4	0	2	8	3	5	12	1	5	3	7	2	7	2	2	3	2	3	10	5	7	0	8	24	20	16	18	34	4	4	2
TIGR01450	recC	exodeoxyribonuclease V, gamma subunit	DNA metabolism/DNA replication, recombination, and repair	0	1	2	2	19	8	17	2	2	1	7	2	2	3	1	1	1	0	6	4	3	5	5	1	2	1	1	15	1	28	1	33	1	10	0	11	0	41	3	1	4	3	8	0	4	9
TIGR02248	mutH_TIGR	DNA mismatch repair endonuclease MutH	DNA metabolism/DNA replication, recombination, and repair	0	0	0	0	3	6	0	0	0	0	0	0	0	1	2	0	3	0	0	1	1	0	0	0	0	0	0	2	1	5	0	4	0	3	0	1	0	11	0	1	0	0	1	0	0	2
TIGR02988	YaaA_near_RecF	S4 domain protein YaaA	DNA metabolism/DNA replication, recombination, and repair	0	0	1	0	1	1	3	0	0	0	8	5	1	7	1	0	0	0	6	5	1	3	1	2	2	2	1	2	1	1	2	4	2	0	0	4	0	5	18	10	7	8	12	4	2	0
TIGR03556	photolyase_8HDF	deoxyribodipyrimidine photo-lyase, 8-HDF type	DNA metabolism/DNA replication, recombination, and repair	0	0	0	0	9	5	3	0	0	0	0	0	0	0	0	1	0	0	4	0	1	0	0	1	1	0	0	5	1	11	0	0	0	7	0	4	0	11	0	1	0	0	0	0	1	0
TIGR03722	arch_KAE1	universal archaeal protein Kae1	DNA metabolism/DNA replication, recombination, and repair	0	0	0	1	0	0	1	0	0	0	0	0	1	0	0	0	0	0	1	0	0	0	0	0	0	0	1	0	0	0	0	0	0	0	0	0	0	0	1	0	1	1	1	0	1	0
TIGR04418	PriB_gamma	primosomal replication protein PriB	DNA metabolism/DNA replication, recombination, and repair	0	0	0	0	3	1	3	0	0	0	0	0	0	0	0	1	0	0	2	1	0	0	0	0	0	0	1	2	0	8	0	12	0	8	0	0	0	2	0	0	0	1	0	0	0	0
TIGR00354	polC	DNA polymerase II, large subunit DP2	DNA metabolism/DNA replication, recombination, and repair	0	0	0	0	0	0	0	0	0	0	0	0	0	0	0	0	0	0	0	0	0	0	0	0	0	0	0	0	0	0	0	0	0	0	0	0	0	0	0	0	0	0	0	0	0	0
TIGR00568	alkb	alkylated DNA repair protein AlkB	DNA metabolism/DNA replication, recombination, and repair	0	0	0	0	0	0	0	0	0	0	0	0	0	0	0	0	0	0	0	0	0	0	0	0	0	0	0	1	0	0	0	0	2	0	0	0	1	0	0	0	0	0	0	0	0	0
TIGR00570	cdk7	CDK-activating kinase assembly factor MAT1	DNA metabolism/DNA replication, recombination, and repair	0	0	0	0	0	0	0	0	0	0	0	0	0	0	0	0	0	0	0	0	0	0	0	0	0	0	0	0	0	0	0	0	0	0	0	1	0	0	0	0	0	0	0	0	0	0
TIGR00591	phr2	deoxyribodipyrimidine photolyase	DNA metabolism/DNA replication, recombination, and repair	0	0	0	0	0	0	0	0	0	0	0	0	0	0	0	0	0	0	0	0	0	0	0	0	0	0	0	0	0	0	0	0	0	0	0	0	0	0	0	0	0	0	0	0	0	0
TIGR00602	rad24	checkpoint protein rad24	DNA metabolism/DNA replication, recombination, and repair	0	0	0	0	0	0	0	0	0	0	0	0	0	0	0	0	0	0	0	0	0	0	0	0	0	0	0	1	0	0	0	0	0	1	0	1	0	0	0	2	0	0	0	0	0	0
TIGR00607	rad52	recombination protein rad52	DNA metabolism/DNA replication, recombination, and repair	0	0	0	0	0	0	0	0	0	0	0	0	0	0	0	0	0	0	0	0	0	0	0	0	0	0	0	0	0	0	0	0	0	0	0	0	0	0	0	0	0	0	0	0	0	0
TIGR00622	ssl1	transcription factor ssl1	DNA metabolism/DNA replication, recombination, and repair	0	0	0	0	0	0	0	0	0	0	0	0	0	0	0	0	0	0	0	0	0	0	0	0	0	0	2	0	0	0	0	0	0	0	0	0	0	0	0	0	0	0	0	0	0	0
TIGR02648	rep_term_tus	DNA replication terminus site-binding protein	DNA metabolism/DNA replication, recombination, and repair	0	0	0	0	0	0	0	0	0	0	0	0	0	0	0	0	0	0	0	0	0	0	0	0	0	0	0	0	0	0	0	0	0	0	0	0	0	0	0	0	0	0	0	0	0	0
TIGR04548	DnaD_Mollicutes	DnaD family protein	DNA metabolism/DNA replication, recombination, and repair	0	0	0	0	0	0	0	0	0	0	0	0	0	0	0	0	0	0	0	0	0	0	0	0	0	0	0	0	0	0	0	0	0	0	0	0	0	0	0	0	0	0	0	0	0	0
TIGR02381	cspD	cold shock domain protein CspD	DNA metabolism/DNA replication, recombination, and repair|Cellular processes/Adaptations to atypical conditions	3	5	1	2	20	18	9	6	1	1	28	31	10	12	0	5	6	6	20	37	9	20	5	6	1	12	29	30	13	26	24	38	12	44	41	17	0	41	53	30	27	14	42	15	9	4
TIGR04070	photo_TT_lyase	spore photoproduct lyase	DNA metabolism/DNA replication, recombination, and repair|Cellular processes/Sporulation and germination	1	0	0	1	1	0	0	0	0	0	8	1	1	3	3	2	1	2	2	5	0	2	1	2	2	5	11	2	3	0	7	2	1	5	1	2	0	2	13	6	8	8	12	4	0	0
TIGR02249	integrase_gron	integron integrase	DNA metabolism/DNA replication, recombination, and repair|Mobile and extrachromosomal element functions/Other	13	5	2	12	4	4	8	4	2	10	71	23	24	26	5	4	7	5	59	26	16	30	12	18	9	31	27	13	17	3	28	5	47	68	2	4	2	11	117	80	59	40	63	46	15	0
TIGR01613	primase_Cterm	phage/plasmid primase, P4 family, C-terminal domain	DNA metabolism/DNA replication, recombination, and repair|Mobile and extrachromosomal element functions/Prophage functions	6	4	0	6	4	0	2	7	0	5	40	12	6	10	0	1	5	3	63	28	3	34	5	6	10	7	45	16	14	0	14	0	8	71	1	27	0	16	83	35	43	27	56	28	16	0
TIGR01446	DnaD_dom	DnaD domain protein	DNA metabolism/DNA replication, recombination, and repair|Mobile and extrachromosomal element functions/Prophage functions	1	0	0	0	0	0	1	0	0	0	9	2	1	1	0	1	0	0	6	2	0	0	0	0	3	0	0	0	1	0	2	0	1	8	0	5	0	9	19	5	9	7	7	4	1	0
TIGR00616	rect	recombinase, phage RecT family	DNA metabolism/DNA replication, recombination, and repair|Mobile and extrachromosomal element functions/Prophage functions	0	0	0	1	0	0	0	0	0	0	4	0	1	0	0	1	0	0	0	2	0	1	1	0	0	3	0	0	0	0	0	0	0	11	0	6	0	0	5	3	3	1	8	0	0	0
TIGR01610	phage_O_Nterm	phage replication protein O, N-terminal domain	DNA metabolism/DNA replication, recombination, and repair|Mobile and extrachromosomal element functions/Prophage functions	0	0	0	0	5	2	1	3	0	0	0	0	1	1	0	0	1	1	0	0	1	1	0	0	0	0	0	0	0	6	0	7	0	8	0	0	0	6	0	1	0	0	0	0	0	0
TIGR00498	lexA	repressor LexA	DNA metabolism/DNA replication, recombination, and repair|Regulatory functions/DNA interactions	16	8	5	9	64	59	34	11	3	12	99	59	29	30	10	19	12	6	113	58	19	40	8	16	12	28	50	70	30	50	44	62	18	113	10	53	2	101	121	78	94	52	103	29	20	3
TIGR01069	mutS2	MutS2 family protein	DNA metabolism/Other	34	18	11	31	51	41	44	19	5	12	264	83	77	66	25	32	27	21	177	122	63	113	28	44	37	56	77	61	67	93	53	81	41	224	12	105	0	96	364	214	165	145	204	80	29	8
TIGR00348	hsdR	type I site-specific deoxyribonuclease, HsdR family	DNA metabolism/Restriction/modification	24	5	4	5	42	29	30	12	7	1	97	32	40	29	10	10	26	6	52	26	6	34	8	15	20	46	50	32	30	51	37	45	20	148	5	69	0	104	148	108	79	60	126	58	34	3
TIGR00497	hsdM	type I restriction-modification system, M subunit	DNA metabolism/Restriction/modification	13	5	3	12	25	10	16	13	5	3	69	78	33	42	5	7	8	8	54	54	25	34	9	17	26	34	33	18	35	17	21	26	16	109	4	43	0	72	105	75	97	95	98	37	21	3
TIGR02987	met_A_Alw26	type II restriction m6 adenine DNA methyltransferase, Alw26I/Eco31I/Esp3I family	DNA metabolism/Restriction/modification	2	1	1	0	0	1	8	3	2	4	6	4	8	8	1	4	2	1	15	8	27	18	0	4	3	3	14	0	7	6	7	0	21	23	3	3	0	17	8	7	4	20	23	3	0	0
TIGR03185	DNA_S_dndD	DNA sulfur modification protein DndD	DNA metabolism/Restriction/modification	2	0	1	2	6	13	10	1	0	0	4	4	0	1	1	3	2	2	9	7	12	11	1	0	2	0	2	4	2	10	1	18	2	13	0	1	0	23	23	13	10	5	12	5	4	3
TIGR03235	DNA_S_dndA	cysteine desulfurase DndA	DNA metabolism/Restriction/modification	2	0	2	4	1	0	0	0	0	0	24	2	4	1	0	0	2	0	2	1	9	3	0	1	3	4	4	0	3	2	4	1	0	4	0	2	0	2	29	8	22	10	18	5	4	0
TIGR03183	DNA_S_dndC	putative sulfurtransferase DndC	DNA metabolism/Restriction/modification	1	0	1	4	12	15	9	3	1	4	8	1	1	2	0	4	3	5	3	7	2	5	0	1	0	4	0	8	5	17	2	35	0	20	0	3	0	16	30	16	22	2	17	2	4	3
TIGR03184	DNA_S_dndE	DNA sulfur modification protein DndE	DNA metabolism/Restriction/modification	0	0	0	0	4	0	1	0	0	0	0	2	0	0	0	0	0	3	0	0	0	1	0	0	0	1	0	2	4	4	0	2	0	5	0	0	0	7	3	1	1	0	2	0	0	0
TIGR03233	DNA_S_dndB	DNA sulfur modification protein DndB	DNA metabolism/Restriction/modification	0	0	0	1	7	10	7	1	1	0	1	0	0	0	0	1	0	3	1	1	1	0	0	0	0	1	1	4	3	6	2	13	0	5	0	2	0	12	8	0	2	0	5	1	3	2
TIGR03236	dnd_assoc_1	DNA phosphorothioation-dependent restriction protein DptG	DNA metabolism/Restriction/modification	0	0	0	0	0	0	0	0	0	0	1	0	0	0	0	0	0	0	0	0	0	0	0	0	0	0	0	0	0	0	0	0	0	0	0	0	0	0	0	1	0	0	0	0	0	0
TIGR03237	dnd_assoc_2	DNA phosphorothioation-dependent restriction protein DptH	DNA metabolism/Restriction/modification	0	0	0	0	0	0	0	0	0	0	0	0	0	0	0	0	0	0	0	0	0	0	0	0	1	0	0	0	0	0	0	0	0	0	0	0	0	0	3	1	1	2	1	0	0	0
TIGR03238	dnd_assoc_3	DNA phosphorothioation-dependent restriction protein DptF	DNA metabolism/Restriction/modification	0	0	0	0	0	0	0	0	0	0	0	0	0	0	0	0	0	0	0	0	0	0	0	0	0	1	0	0	0	0	0	0	0	0	0	0	0	0	0	0	0	0	0	0	0	0
TIGR04062	dnd_assoc_4	dnd system-associated protein 4	DNA metabolism/Restriction/modification	0	0	0	0	0	0	0	0	0	0	0	1	0	1	0	0	0	0	0	0	0	0	0	0	0	0	0	0	0	0	0	0	0	0	0	0	0	0	2	0	0	0	1	0	0	0
TIGR04096	dnd_rel_methyl	DNA phosphorothioation-associated putative methyltransferase	DNA metabolism/Restriction/modification	0	0	0	0	0	1	0	0	0	0	0	0	0	0	0	0	0	0	0	0	0	0	0	0	0	0	0	0	0	0	0	0	0	0	0	0	0	0	0	0	0	0	0	0	0	0
TIGR02720	pyruv_oxi_spxB	pyruvate oxidase	Energy metabolism/Aerobic	18	9	13	14	24	16	10	15	6	13	149	39	17	31	7	16	10	7	102	82	51	74	17	17	10	35	56	28	56	33	53	32	19	113	13	40	0	44	148	87	66	67	95	43	37	4
TIGR02792	PCA_ligA	protocatechuate 4,5-dioxygenase, alpha subunit	Energy metabolism/Aerobic	0	0	0	0	0	0	0	0	0	0	0	0	0	0	0	0	0	0	0	0	0	0	0	0	0	0	0	0	0	0	0	0	0	0	0	0	0	0	0	0	0	0	0	0	0	0
TIGR00384	dhsB	succinate dehydrogenase and fumarate reductase iron-sulfur protein	Energy metabolism/Aerobic|Energy metabolism/Anaerobic|Energy metabolism/TCA cycle	10	1	7	10	15	14	15	10	1	5	36	17	12	14	2	9	5	2	41	23	18	35	8	7	6	10	21	31	15	20	16	24	7	55	3	15	0	33	61	36	31	36	35	15	5	1
TIGR01812	sdhA_frdA_Gneg	succinate dehydrogenase or fumarate reductase, flavoprotein subunit	Energy metabolism/Aerobic|Energy metabolism/Anaerobic|Energy metabolism/TCA cycle	1	2	1	3	18	17	15	7	2	6	59	11	5	8	2	6	8	14	18	26	10	16	4	10	4	11	17	37	11	29	26	14	6	6	4	1	0	7	40	26	28	22	41	12	5	5
TIGR01706	NAPA	periplasmic nitrate reductase, large subunit	Energy metabolism/Aerobic|Energy metabolism/Electron transport|Central intermediary metabolism/Nitrogen metabolism	4	1	2	3	16	13	17	5	1	5	11	9	6	6	3	7	1	7	14	15	6	8	4	3	4	5	5	33	4	31	6	37	4	11	0	6	0	45	16	19	6	10	7	6	4	2
TIGR00461	gcvP	glycine dehydrogenase	Energy metabolism/Amino acids and amines	35	13	9	27	25	32	33	22	10	21	286	103	29	57	3	20	17	14	155	123	64	95	17	45	27	97	101	58	76	51	98	57	51	165	10	63	3	58	356	234	170	157	258	106	57	7
TIGR00692	tdh	L-threonine 3-dehydrogenase	Energy metabolism/Amino acids and amines	29	5	2	14	48	47	48	11	2	6	199	37	25	26	11	22	8	19	68	55	19	45	23	13	21	28	196	95	79	98	158	129	21	177	3	57	2	220	205	133	105	90	93	46	42	12
TIGR04394	choline_CutC	choline trimethylamine-lyase	Energy metabolism/Amino acids and amines	25	5	4	13	31	32	35	14	3	21	95	21	20	15	6	41	12	17	54	50	20	48	6	25	14	30	34	45	25	41	36	45	18	14	9	11	0	64	93	72	56	59	91	27	18	8
TIGR00936	ahcY	adenosylhomocysteinase	Energy metabolism/Amino acids and amines	20	8	8	20	16	16	15	19	8	19	186	47	29	42	7	13	16	5	96	67	34	67	15	26	12	40	43	39	39	22	54	30	26	82	12	51	0	34	177	115	64	64	113	65	34	3
TIGR01225	hutH	histidine ammonia-lyase	Energy metabolism/Amino acids and amines	19	6	5	10	40	31	27	14	7	17	145	33	31	19	8	25	8	8	111	81	37	64	8	19	13	23	57	72	49	50	45	59	14	106	9	43	1	104	201	115	80	62	120	54	29	10
TIGR02618	tyr_phenol_ly	tyrosine phenol-lyase	Energy metabolism/Amino acids and amines	19	9	10	18	22	18	19	3	1	1	146	49	26	23	5	15	10	10	105	64	16	72	7	16	22	54	37	32	30	43	19	62	23	68	14	37	0	75	193	113	86	79	152	62	22	3
TIGR00528	gcvT	glycine cleavage system T protein	Energy metabolism/Amino acids and amines	16	5	2	8	5	13	12	14	3	9	130	33	12	26	1	8	12	10	58	62	34	41	9	19	7	34	33	21	29	31	25	16	15	67	8	37	0	28	127	77	68	47	94	59	21	4
TIGR03801	asp_4_decarbox	aspartate 4-decarboxylase	Energy metabolism/Amino acids and amines	13	7	2	16	29	18	21	20	3	7	194	65	23	25	5	8	9	8	71	80	37	84	6	24	15	27	60	54	38	41	52	31	24	83	10	40	1	35	152	74	59	66	103	49	31	2
TIGR00518	alaDH	alanine dehydrogenase	Energy metabolism/Amino acids and amines	12	9	3	8	26	12	20	19	9	12	106	39	21	22	2	9	13	9	75	58	35	50	10	10	11	33	53	27	31	34	35	28	8	57	5	20	0	31	143	82	55	52	99	38	22	5
TIGR01224	hutI	imidazolonepropionase	Energy metabolism/Amino acids and amines	12	8	6	4	20	8	17	15	3	8	93	37	21	21	5	13	11	14	63	65	20	39	9	16	8	21	38	14	35	45	23	36	24	72	8	27	0	49	155	120	61	37	93	35	30	2
TIGR01228	hutU	urocanate hydratase	Energy metabolism/Amino acids and amines	12	3	2	5	5	7	4	18	4	6	99	34	21	22	5	7	5	2	83	56	26	53	13	10	8	29	48	16	31	11	33	14	14	84	11	34	0	41	134	86	73	49	84	37	36	1
TIGR02024	FtcD	glutamate formiminotransferase	Energy metabolism/Amino acids and amines	11	3	2	7	2	1	1	11	4	14	91	13	14	13	1	2	4	1	52	43	15	36	5	8	8	29	23	3	21	1	17	0	14	46	0	17	0	15	87	48	39	31	73	26	19	0
TIGR01236	D1pyr5carbox1	1-pyrroline-5-carboxylate dehydrogenase	Energy metabolism/Amino acids and amines	10	4	2	5	12	8	16	3	0	0	78	14	9	16	7	4	5	4	31	22	11	34	9	10	3	18	14	23	15	18	6	15	9	19	1	6	1	0	72	35	19	15	43	12	12	0
TIGR00839	aspA	aspartate ammonia-lyase	Energy metabolism/Amino acids and amines	9	3	1	15	28	25	23	6	1	6	111	39	21	23	5	15	7	7	53	44	10	34	9	14	8	17	26	49	23	52	24	62	16	36	6	23	0	65	90	57	36	59	64	21	13	5
TIGR01822	2am3keto_CoA	glycine C-acetyltransferase	Energy metabolism/Amino acids and amines	9	3	3	5	6	4	4	11	1	9	104	29	25	30	3	6	4	3	51	40	15	35	6	13	8	26	32	6	12	16	18	15	20	64	10	35	0	15	126	72	44	45	73	47	16	3
TIGR01722	MMSDH	methylmalonate-semialdehyde dehydrogenase (acylating)	Energy metabolism/Amino acids and amines	8	5	1	4	13	7	7	5	0	2	51	8	6	2	2	7	2	2	11	8	3	7	5	7	12	9	32	11	16	6	30	12	4	4	2	3	0	11	42	25	21	25	19	14	4	1
TIGR00520	asnASE_II	L-asparaginase, type II	Energy metabolism/Amino acids and amines	7	1	3	10	23	19	19	16	2	10	72	21	9	19	3	2	4	4	47	27	14	19	7	10	14	24	20	35	15	41	19	31	19	25	4	24	0	38	77	39	35	31	57	23	10	4
TIGR02617	tnaA_trp_ase	tryptophanase	Energy metabolism/Amino acids and amines	7	0	1	5	3	2	2	1	0	3	21	4	4	8	0	0	2	1	9	9	1	11	2	6	3	5	12	7	13	0	5	0	6	6	1	2	0	0	50	22	37	14	25	12	9	0
TIGR00035	asp_race	aspartate racemase	Energy metabolism/Amino acids and amines	6	3	2	3	32	12	16	4	1	6	72	10	8	11	3	12	18	7	20	22	13	16	4	2	10	17	23	28	11	32	31	42	2	26	1	9	0	61	64	52	41	20	36	21	12	1
TIGR00746	arcC	carbamate kinase	Energy metabolism/Amino acids and amines	6	2	3	5	13	6	12	3	0	0	103	20	11	9	4	3	7	5	27	11	3	21	4	9	6	12	23	27	19	18	35	34	7	34	3	18	0	43	56	29	39	24	30	17	9	5
TIGR01237	D1pyr5carbox2	putative delta-1-pyrroline-5-carboxylate dehydrogenase	Energy metabolism/Amino acids and amines	6	4	7	5	27	7	9	7	0	4	44	21	4	8	1	4	2	1	53	21	24	22	3	13	3	32	20	29	24	44	10	22	9	139	4	26	0	28	72	30	25	51	33	20	8	4
TIGR01328	met_gam_lyase	methionine gamma-lyase	Energy metabolism/Amino acids and amines	6	1	0	4	19	8	19	5	1	9	62	16	8	6	5	10	16	5	30	32	14	19	4	2	4	13	13	19	14	12	14	23	6	8	3	0	0	14	76	33	34	16	48	18	7	2
TIGR00527	gcvH	glycine cleavage system H protein	Energy metabolism/Amino acids and amines	5	3	3	7	8	8	6	4	1	5	105	15	11	14	2	2	4	1	31	23	11	18	3	7	4	14	39	15	25	12	34	9	12	27	2	10	0	14	73	41	36	39	45	26	15	2
TIGR01372	soxA	sarcosine oxidase, alpha subunit family	Energy metabolism/Amino acids and amines	4	3	1	3	30	7	13	1	1	2	28	11	4	12	4	10	9	1	6	14	3	9	2	5	0	7	12	70	7	29	13	42	2	2	1	0	0	26	51	19	19	13	29	4	11	0
TIGR04384	putr_carbamoyl	putrescine carbamoyltransferase	Energy metabolism/Amino acids and amines	4	2	1	2	0	0	2	2	0	1	18	9	5	0	2	0	2	1	2	3	1	1	2	0	0	5	3	2	0	1	4	3	0	3	1	0	0	4	10	6	8	8	7	1	0	1
TIGR01078	arcA	arginine deiminase	Energy metabolism/Amino acids and amines	3	3	0	0	0	0	0	0	0	0	10	12	9	6	0	0	1	0	16	1	0	12	2	1	1	11	5	0	4	0	3	0	6	7	2	0	0	1	21	7	7	10	12	6	3	0
TIGR01814	kynureninase	kynureninase	Energy metabolism/Amino acids and amines	3	0	0	0	0	0	0	0	0	0	4	1	1	1	0	1	1	0	8	7	0	2	2	1	0	0	2	6	3	0	4	0	1	0	0	0	0	0	10	3	6	3	7	3	2	0
TIGR02022	hutF	formiminoglutamate deiminase	Energy metabolism/Amino acids and amines	3	2	0	1	3	1	6	0	0	0	9	1	1	1	0	1	0	0	4	9	1	9	1	0	2	13	8	3	6	4	3	4	2	2	0	5	0	1	22	6	7	5	14	8	1	0
TIGR02035	D_Ser_am_lyase	D-serine ammonia-lyase	Energy metabolism/Amino acids and amines	3	0	1	2	12	5	13	4	1	6	24	4	7	8	5	8	7	1	17	10	6	13	2	3	2	5	12	13	7	15	8	21	1	11	0	6	0	31	18	13	11	10	14	3	5	6
TIGR01262	maiA	maleylacetoacetate isomerase	Energy metabolism/Amino acids and amines	2	1	1	0	7	5	4	2	0	1	1	2	1	2	1	1	3	1	4	3	1	3	0	0	0	0	0	23	0	14	1	21	1	4	0	2	1	21	0	1	3	0	0	0	1	0
TIGR01264	tyr_amTase_E	tyrosine aminotransferase	Energy metabolism/Amino acids and amines	2	0	0	1	3	2	4	0	0	1	14	5	1	2	3	0	0	6	5	2	5	4	3	0	0	1	3	4	9	1	1	2	1	0	0	11	0	11	17	5	5	4	5	0	1	0
TIGR01692	HIBADH	3-hydroxyisobutyrate dehydrogenase	Energy metabolism/Amino acids and amines	2	1	1	0	5	1	1	2	0	0	17	1	1	2	1	3	2	0	5	9	7	3	0	2	0	1	8	10	5	3	7	7	1	5	1	5	0	13	5	8	7	9	6	2	0	2
TIGR01227	hutG	formimidoylglutamase	Energy metabolism/Amino acids and amines	1	0	0	3	3	4	6	0	0	0	4	2	7	1	4	1	3	1	8	5	1	4	1	1	1	6	3	4	3	6	1	10	0	0	1	1	0	0	9	5	10	3	1	1	3	0
TIGR01238	D1pyr5carbox3	delta-1-pyrroline-5-carboxylate dehydrogenase	Energy metabolism/Amino acids and amines	1	0	0	3	0	1	1	0	0	1	7	2	1	0	1	1	5	0	3	5	0	0	0	3	4	0	7	2	1	0	3	1	2	0	0	1	0	0	5	7	3	2	2	4	2	0
TIGR01373	soxB	sarcosine oxidase, beta subunit family	Energy metabolism/Amino acids and amines	1	0	0	3	0	1	0	0	0	0	4	0	0	0	0	0	0	0	1	0	0	0	0	1	0	0	3	0	0	0	1	0	0	1	1	0	0	0	2	5	5	1	8	3	0	0
TIGR02528	EutP	ethanolamine utilization protein, EutP	Energy metabolism/Amino acids and amines	1	0	0	1	13	16	8	1	0	0	19	4	2	3	1	5	5	5	11	5	3	6	1	0	4	3	6	29	10	5	7	8	3	9	1	10	0	24	10	20	8	3	11	5	3	0
TIGR03035	trp_arylform	arylformamidase	Energy metabolism/Amino acids and amines	1	1	0	3	10	0	10	0	0	2	27	15	2	8	0	2	1	2	15	6	2	5	1	3	3	12	24	1	1	8	12	4	2	6	0	1	0	4	26	17	16	8	13	2	5	1
TIGR03242	arg_catab_astE	succinylglutamate desuccinylase	Energy metabolism/Amino acids and amines	1	0	0	0	0	0	0	0	0	0	0	0	0	0	0	0	0	0	1	0	0	0	0	0	0	0	0	0	0	0	0	0	0	0	0	0	0	0	0	0	0	0	0	0	0	0
TIGR03246	arg_catab_astC	succinylornithine transaminase family	Energy metabolism/Amino acids and amines	1	0	0	1	8	5	12	1	0	1	7	1	1	1	1	1	0	0	1	3	1	2	1	0	1	1	1	8	2	9	1	19	1	9	0	7	0	11	3	4	2	2	2	3	1	1
TIGR03814	Gln_ase	glutaminase A	Energy metabolism/Amino acids and amines	1	1	0	1	3	2	2	6	1	2	24	3	4	2	2	2	1	0	10	56	5	10	0	1	1	5	1	1	8	3	3	6	0	1	1	0	0	0	35	18	14	9	16	6	3	0
TIGR01121	D_amino_aminoT	D-amino-acid transaminase	Energy metabolism/Amino acids and amines	0	0	1	0	0	2	4	0	0	1	5	0	0	1	1	0	0	0	0	0	1	1	1	0	0	2	0	4	2	2	4	0	1	0	0	0	0	4	2	2	1	0	4	0	0	0
TIGR01377	soxA_mon	sarcosine oxidase, monomeric form	Energy metabolism/Amino acids and amines	0	0	0	0	0	0	0	0	0	0	1	0	1	0	0	0	0	0	0	0	0	0	0	0	0	2	3	2	0	0	0	0	0	1	0	0	0	0	1	0	0	1	0	0	0	0
TIGR02017	hutG_amidohyd	N-formylglutamate deformylase	Energy metabolism/Amino acids and amines	0	0	0	0	0	0	0	0	0	0	0	0	0	0	0	0	0	0	0	1	0	0	1	0	0	0	0	0	0	0	0	0	0	0	0	0	0	0	0	1	1	0	0	0	0	0
TIGR03036	trp_2_3_diox	tryptophan 2,3-dioxygenase	Energy metabolism/Amino acids and amines	0	0	0	0	3	3	7	0	0	0	0	0	0	0	1	1	1	0	4	0	1	0	0	0	0	0	0	5	0	9	0	8	0	4	0	1	0	7	0	0	0	0	0	0	1	0
TIGR03228	anthran_1_2_A	anthranilate 1,2-dioxygenase, large subunit	Energy metabolism/Amino acids and amines	0	0	0	0	0	0	0	0	0	1	0	0	0	0	0	0	0	0	0	1	0	0	0	0	0	0	0	0	0	0	0	0	0	0	0	0	0	1	0	0	0	2	0	1	0	0
TIGR03231	anthran_1_2_B	anthranilate 1,2-dioxygenase, small subunit	Energy metabolism/Amino acids and amines	0	0	0	0	0	0	0	0	0	0	2	0	0	0	0	0	0	0	0	0	0	0	0	0	0	0	0	0	0	0	0	0	0	0	0	0	0	0	0	0	0	0	0	0	0	0
TIGR03240	arg_catab_astD	succinylglutamate-semialdehyde dehydrogenase	Energy metabolism/Amino acids and amines	0	0	0	0	7	0	2	4	1	2	3	2	0	0	3	0	0	0	0	4	0	3	0	0	0	0	1	9	3	1	1	2	1	0	0	1	0	2	1	1	2	0	3	0	6	0
TIGR03907	QH_beta	quinohemoprotein amine dehydrogenase, beta subunit	Energy metabolism/Amino acids and amines	0	0	2	0	0	0	0	0	0	0	0	0	4	1	0	0	0	0	0	4	0	4	0	0	0	0	0	0	0	0	0	0	1	0	0	0	0	0	0	1	0	1	0	0	0	0
TIGR04395	cutC_activ_rSAM	choline TMA-lyase-activating enzyme	Energy metabolism/Amino acids and amines	0	1	0	4	13	10	7	12	2	2	15	3	10	3	4	4	0	5	11	19	11	13	3	3	10	2	25	12	9	12	11	6	5	41	2	18	0	13	16	11	16	13	38	6	4	1
TIGR00541	hisDCase_pyru	histidine decarboxylase, pyruvoyl type	Energy metabolism/Amino acids and amines	0	0	0	0	0	0	0	0	0	0	0	0	0	0	0	0	0	0	0	0	0	0	0	0	0	0	0	0	0	0	0	0	0	0	0	0	0	0	0	1	0	0	0	0	0	0
TIGR01015	hmgA	homogentisate 1,2-dioxygenase	Energy metabolism/Amino acids and amines	0	0	0	0	0	0	0	0	0	0	0	0	0	0	0	0	0	0	0	0	0	0	0	0	0	0	0	0	0	0	0	0	0	0	0	0	0	0	0	0	0	0	0	0	0	0
TIGR01263	4HPPD	4-hydroxyphenylpyruvate dioxygenase	Energy metabolism/Amino acids and amines	0	0	0	0	0	0	0	0	0	0	0	0	0	0	0	0	0	0	0	0	0	0	0	0	0	0	0	0	0	0	0	0	0	0	0	0	0	0	0	0	0	0	0	0	0	0
TIGR01266	fum_ac_acetase	fumarylacetoacetase	Energy metabolism/Amino acids and amines	0	0	0	0	0	0	0	0	0	0	0	0	0	0	0	0	0	0	0	0	0	0	0	0	0	0	0	0	0	0	0	0	0	0	0	0	0	0	0	1	0	1	0	0	0	0
TIGR01267	Phe4hydrox_mono	phenylalanine-4-hydroxylase	Energy metabolism/Amino acids and amines	0	0	0	0	0	0	0	0	0	0	0	0	0	0	0	0	0	0	0	0	0	0	0	0	0	0	0	0	0	0	0	0	0	0	0	0	0	0	0	0	0	0	0	0	0	0
TIGR01270	Trp_5_monoox	tryptophan 5-monooxygenase	Energy metabolism/Amino acids and amines	0	0	0	0	0	0	0	0	0	0	0	0	0	0	0	0	0	0	0	0	0	0	0	0	0	0	0	0	0	0	0	0	0	0	0	0	0	1	0	0	0	0	0	0	0	0
TIGR01323	nitrile_alph	nitrile hydratase, alpha subunit	Energy metabolism/Amino acids and amines	0	0	0	0	0	0	0	0	0	0	0	0	0	0	0	0	0	0	0	0	0	0	0	0	0	0	0	0	0	0	0	0	0	0	0	0	0	0	0	0	0	0	0	0	0	0
TIGR01374	soxD	sarcosine oxidase, delta subunit family	Energy metabolism/Amino acids and amines	0	0	0	0	0	0	0	0	0	0	0	0	0	0	0	0	0	0	0	0	0	0	0	0	0	0	0	0	0	0	0	0	0	0	0	0	0	0	0	0	0	0	0	0	0	0
TIGR01375	soxG	sarcosine oxidase, gamma subunit family	Energy metabolism/Amino acids and amines	0	0	0	0	0	0	0	0	0	0	0	0	0	0	0	0	0	0	0	0	0	0	0	0	0	0	0	0	0	0	0	0	0	0	0	0	0	0	0	0	0	0	0	0	0	0
TIGR02658	TTQ_MADH_Hv	methylamine dehydrogenase (amicyanin) heavy chain	Energy metabolism/Amino acids and amines	0	0	0	0	0	0	0	0	0	0	0	0	0	0	0	0	0	0	0	0	0	0	0	0	0	0	0	0	0	0	0	0	0	0	0	0	0	0	0	0	0	1	0	0	0	0
TIGR02709	branched_ptb	branched-chain phosphotransacylase	Energy metabolism/Amino acids and amines	0	0	0	0	0	0	0	0	0	0	0	0	0	0	0	0	0	0	0	0	0	0	0	0	0	0	0	0	0	0	0	0	0	0	0	0	0	0	0	1	0	0	0	0	0	0
TIGR03241	arg_catab_astB	succinylarginine dihydrolase	Energy metabolism/Amino acids and amines	0	0	0	0	0	0	0	0	0	0	0	0	0	0	0	0	0	0	0	0	0	0	0	0	0	0	0	0	0	0	0	1	0	0	0	0	0	2	0	0	0	0	0	0	0	0
TIGR03244	arg_catab_AstA	arginine N-succinyltransferase	Energy metabolism/Amino acids and amines	0	0	0	0	0	0	0	0	0	0	0	0	0	0	0	0	0	0	0	0	0	0	0	0	0	0	0	0	0	0	0	0	0	0	0	0	0	1	0	0	0	0	0	0	0	0
TIGR03888	nitrile_beta	nitrile hydratase, beta subunit	Energy metabolism/Amino acids and amines	0	0	0	0	0	0	0	0	0	0	0	0	0	0	0	0	0	0	0	0	0	0	0	0	0	0	0	0	0	0	0	0	0	0	0	0	0	0	0	0	0	0	0	0	0	0
TIGR03908	QH_alpha	quinohemoprotein amine dehydrogenase, alpha subunit	Energy metabolism/Amino acids and amines	0	0	0	0	0	0	0	0	0	0	0	0	0	0	0	0	0	0	0	0	0	0	0	0	0	0	0	0	0	0	0	0	0	0	1	0	0	0	0	0	0	0	0	0	0	0
TIGR01503	MthylAspMut_E	methylaspartate mutase, E subunit	Energy metabolism/Amino acids and amines|Energy metabolism/Fermentation	8	1	1	3	8	8	11	5	0	2	51	15	8	6	3	9	8	5	12	14	4	19	4	5	10	9	12	15	6	9	5	9	7	17	1	6	0	5	62	37	34	32	34	20	4	0
TIGR01502	B_methylAsp_ase	methylaspartate ammonia-lyase	Energy metabolism/Amino acids and amines|Energy metabolism/Fermentation	5	1	0	0	13	7	4	7	1	1	39	19	7	7	3	8	8	6	23	18	4	9	2	8	5	10	10	7	5	9	7	5	6	14	6	3	0	3	47	29	32	27	41	7	11	0
TIGR01501	MthylAspMutase	methylaspartate mutase, S subunit	Energy metabolism/Amino acids and amines|Energy metabolism/Fermentation	0	2	0	3	12	0	1	1	0	0	22	8	2	7	1	0	2	4	13	9	1	9	4	4	5	4	12	8	12	1	5	1	5	3	0	2	0	0	39	19	12	13	23	8	8	1
TIGR00720	sda_mono	L-serine ammonia-lyase	Energy metabolism/Amino acids and amines|Energy metabolism/Glycolysis/gluconeogenesis	13	5	7	14	27	25	27	11	4	9	100	42	25	27	2	25	17	12	59	68	22	47	9	15	7	24	31	58	25	51	28	52	25	64	10	25	0	47	76	79	59	73	79	39	23	7
TIGR00719	sda_beta	L-serine dehydratase, iron-sulfur-dependent, beta subunit	Energy metabolism/Amino acids and amines|Energy metabolism/Glycolysis/gluconeogenesis	2	0	0	1	0	0	0	0	0	0	19	2	3	5	4	1	0	0	7	4	0	0	1	0	1	5	5	3	2	0	8	0	1	8	1	2	0	9	28	23	17	12	16	11	4	0
TIGR00718	sda_alpha	L-serine dehydratase, iron-sulfur-dependent, alpha subunit	Energy metabolism/Amino acids and amines|Energy metabolism/Glycolysis/gluconeogenesis	1	0	0	2	1	0	1	3	2	1	31	13	2	4	0	1	2	0	20	6	5	6	3	8	3	1	16	8	11	2	5	4	4	16	2	6	0	22	37	29	27	12	25	12	7	0
TIGR02018	his_ut_repres	histidine utilization repressor	Energy metabolism/Amino acids and amines|Regulatory functions/DNA interactions	13	5	5	8	27	17	17	9	1	3	57	30	10	11	7	8	11	9	49	40	10	19	14	6	7	13	43	37	22	38	35	50	6	34	3	19	0	59	105	51	49	36	67	27	11	3
TIGR03379	glycerol3P_GlpC	glycerol-3-phosphate dehydrogenase, anaerobic, C subunit	Energy metabolism/Anaerobic	9	6	3	11	19	24	30	17	2	14	43	38	19	22	6	15	11	12	58	32	34	31	8	11	7	28	18	39	16	59	11	42	5	61	7	37	0	46	85	66	40	64	68	19	11	8
TIGR01660	narH	nitrate reductase, beta subunit	Energy metabolism/Anaerobic	7	1	0	1	8	7	6	0	1	0	31	4	2	0	1	2	2	2	1	3	0	1	2	2	2	5	0	10	6	12	4	11	1	16	1	16	0	14	17	12	3	4	10	6	1	1
TIGR01580	narG	nitrate reductase, alpha subunit	Energy metabolism/Anaerobic	5	3	0	7	26	11	15	5	1	1	44	13	0	6	4	2	2	9	20	10	7	6	1	6	3	10	11	23	3	36	1	40	9	45	3	19	0	47	44	31	14	14	31	7	4	6
TIGR03377	glycerol3P_GlpA	glycerol-3-phosphate dehydrogenase, anaerobic, A subunit	Energy metabolism/Anaerobic	5	5	7	9	23	26	32	13	0	8	54	25	23	14	3	7	5	10	41	40	31	19	7	13	17	22	14	35	15	48	20	38	5	39	2	20	0	55	91	49	43	56	63	27	17	2
TIGR03378	glycerol3P_GlpB	glycerol-3-phosphate dehydrogenase, anaerobic, B subunit	Energy metabolism/Anaerobic	3	2	3	2	14	9	13	5	2	1	26	7	4	4	4	3	2	4	12	19	14	9	0	5	10	18	3	29	12	22	5	21	6	23	2	13	1	27	43	19	10	23	24	5	10	6
TIGR00351	narI	respiratory nitrate reductase, gamma subunit	Energy metabolism/Anaerobic	1	1	1	1	8	4	6	2	0	2	14	5	0	1	1	2	5	0	0	3	3	0	1	2	3	4	1	8	6	7	4	12	0	14	2	12	0	16	19	12	5	4	15	1	1	3
TIGR02723	phenyl_P_alpha	phenylphosphate carboxylase, alpha subunit	Energy metabolism/Anaerobic	0	0	0	0	0	0	0	0	0	0	0	0	0	1	0	0	0	0	1	0	0	0	0	0	0	0	0	0	0	0	0	0	0	0	0	0	0	0	0	0	0	0	0	0	0	0
TIGR02726	phenyl_P_delta	phenylphosphate carboxylase, delta subunit	Energy metabolism/Anaerobic	0	0	0	2	1	4	0	3	0	0	10	5	1	1	0	0	0	0	6	9	2	4	1	0	1	2	3	0	3	0	4	2	1	0	0	0	0	0	3	9	6	2	4	2	0	0
TIGR01553	formate-DH-alph	formate dehydrogenase-N alpha subunit	Energy metabolism/Anaerobic|Energy metabolism/Electron transport	10	1	1	0	34	40	49	9	8	5	29	19	4	10	7	14	9	18	31	50	7	24	5	8	9	21	11	39	17	71	19	58	7	21	11	13	0	64	51	36	24	34	46	15	14	4
TIGR01582	FDH-beta	formate dehydrogenase, beta subunit	Energy metabolism/Anaerobic|Energy metabolism/Electron transport	5	1	0	0	21	19	34	6	0	2	6	8	6	4	5	10	5	5	18	27	9	11	0	9	4	4	7	22	7	15	9	21	1	28	1	7	0	29	21	8	11	8	14	8	3	4
TIGR03478	DMSO_red_II_bet	DMSO reductase family type II enzyme, iron-sulfur subunit	Energy metabolism/Anaerobic|Energy metabolism/Electron transport	1	1	1	1	2	1	2	0	0	1	8	0	1	0	1	2	2	4	5	2	2	0	0	3	1	4	0	6	3	3	2	4	0	0	0	1	0	2	11	6	1	10	1	2	4	0
TIGR00129	fdhD_narQ	formate dehydrogenase family accessory protein FdhD	Energy metabolism/Anaerobic|Energy metabolism/Electron transport	0	0	0	0	4	12	0	0	0	0	13	0	0	1	0	3	0	1	5	1	0	2	0	1	0	1	3	8	1	4	4	7	0	4	0	1	0	8	7	1	1	1	5	0	1	1
TIGR01583	formate-DH-gamm	formate dehydrogenase, gamma subunit	Energy metabolism/Anaerobic|Energy metabolism/Electron transport	0	1	0	0	8	5	3	0	0	1	1	0	1	0	0	1	1	2	3	2	1	1	1	0	0	0	0	7	2	7	1	13	1	8	0	2	0	10	3	3	1	0	0	0	2	5
TIGR01771	L-LDH-NAD	L-lactate dehydrogenase	Energy metabolism/Anaerobic|Energy metabolism/Glycolysis/gluconeogenesis	10	2	0	3	6	2	8	2	0	1	50	9	7	6	1	4	1	2	12	14	4	13	2	6	5	8	9	7	6	5	12	12	4	12	0	3	0	24	35	25	22	21	38	7	9	1
TIGR02493	PFLA	pyruvate formate-lyase 1-activating enzyme	Energy metabolism/Anaerobic|Protein fate/Protein modification and repair	6	0	2	4	17	11	13	7	1	6	48	12	13	11	2	8	9	4	36	27	18	11	1	5	5	19	11	18	11	25	9	29	2	40	3	13	0	33	63	24	28	28	23	15	11	3
TIGR01039	atpD	ATP synthase F1, beta subunit	Energy metabolism/ATP-proton motive force interconversion	24	11	4	19	29	33	25	17	2	20	195	51	30	28	9	21	25	13	103	74	33	57	14	29	17	39	69	58	58	70	49	70	27	161	9	61	1	89	155	117	83	94	139	61	27	12
TIGR01043	ATP_syn_A_arch	ATP synthase archaeal, A subunit	Energy metabolism/ATP-proton motive force interconversion	16	5	1	13	10	4	12	14	3	5	172	48	25	33	2	7	8	5	82	36	27	57	10	22	12	32	51	13	37	18	38	23	26	102	7	32	0	44	171	128	96	72	138	48	34	0
TIGR01146	ATPsyn_F1gamma	ATP synthase F1, gamma subunit	Energy metabolism/ATP-proton motive force interconversion	16	4	2	11	34	14	16	16	5	3	83	24	19	20	8	13	13	14	69	49	19	37	9	9	10	26	60	39	36	41	43	53	10	118	10	50	1	84	110	94	66	48	85	36	13	2
TIGR00962	atpA	ATP synthase F1, alpha subunit	Energy metabolism/ATP-proton motive force interconversion	14	7	4	17	39	34	40	23	6	12	206	46	32	38	13	26	15	14	108	73	48	56	14	24	17	42	70	52	66	71	57	62	23	140	9	69	2	124	174	128	109	83	141	65	47	10
TIGR01041	ATP_syn_B_arch	ATP synthase archaeal, B subunit	Energy metabolism/ATP-proton motive force interconversion	12	5	0	9	8	7	9	10	3	6	99	26	17	17	5	7	10	4	42	30	28	36	10	15	9	18	35	15	30	12	45	25	14	71	2	18	1	32	134	88	62	39	94	33	16	0
TIGR01144	ATP_synt_b	ATP synthase F0, B subunit	Energy metabolism/ATP-proton motive force interconversion	8	1	2	4	18	15	8	5	2	4	42	13	8	9	0	8	9	7	41	24	11	18	3	6	3	20	14	12	12	17	14	16	4	52	5	23	1	35	43	34	24	27	45	13	5	4
TIGR01145	ATP_synt_delta	ATP synthase F1, delta subunit	Energy metabolism/ATP-proton motive force interconversion	7	2	3	3	16	13	9	7	2	6	40	17	10	6	2	5	6	2	46	21	18	20	3	3	9	19	26	24	16	22	7	27	12	66	2	28	0	40	51	49	28	21	38	12	9	3
TIGR01131	ATP_synt_6_or_A	ATP synthase F0, A subunit	Energy metabolism/ATP-proton motive force interconversion	6	3	13	5	19	16	18	15	0	8	47	15	16	10	11	7	5	8	43	30	17	17	8	10	2	15	38	35	18	33	20	47	11	93	4	19	6	59	54	34	39	42	39	20	8	6
TIGR01216	ATP_synt_epsi	ATP synthase F1, epsilon subunit	Energy metabolism/ATP-proton motive force interconversion	6	0	3	5	11	9	7	4	2	5	29	10	8	8	0	4	4	1	26	19	7	9	6	0	2	13	13	20	15	21	13	14	7	47	2	23	0	29	31	31	15	16	38	9	5	1
TIGR01260	ATP_synt_c	ATP synthase F0, C subunit	Energy metabolism/ATP-proton motive force interconversion	2	4	0	6	10	6	4	2	0	3	28	9	8	6	1	2	6	7	24	16	12	9	2	2	8	5	15	14	12	9	11	5	5	31	2	14	0	24	26	20	15	13	14	9	6	1
TIGR01026	fliI_yscN	ATPase, FliI/YscN family	Energy metabolism/ATP-proton motive force interconversion	0	2	0	1	2	0	6	0	0	0	10	1	2	0	0	3	0	1	1	3	0	3	1	0	3	1	5	3	2	4	1	1	2	3	0	3	0	5	10	5	3	1	9	1	1	0
TIGR01106	ATPase-IIC_X-K	Na,H/K antiporter P-type ATPase, alpha subunit	Energy metabolism/ATP-proton motive force interconversion	0	0	0	0	0	0	0	0	0	0	8	1	1	0	3	0	0	1	0	1	0	0	0	0	1	1	1	2	1	0	1	0	0	0	0	4	1	0	5	6	3	2	3	1	0	1
TIGR01147	V_ATP_synt_G	V-type ATPase, G subunit	Energy metabolism/ATP-proton motive force interconversion	0	0	0	0	0	0	0	0	0	0	4	0	0	0	0	0	0	0	0	0	0	0	0	0	0	0	4	0	0	0	0	0	0	0	0	0	0	0	4	1	1	0	0	0	0	0
TIGR02230	ATPase_gene1	putative F0F1-ATPase subunit	Energy metabolism/ATP-proton motive force interconversion	0	0	0	0	0	0	0	0	0	0	5	4	1	1	0	0	0	0	1	0	0	0	1	0	0	0	0	0	0	2	0	0	0	0	0	0	0	2	0	0	0	0	0	0	0	0
TIGR01117	mmdA	methylmalonyl-CoA decarboxylase alpha subunit	Energy metabolism/ATP-proton motive force interconversion|Energy metabolism/Fermentation|Transport and binding proteins/Cations and iron carrying compounds	30	9	7	25	36	18	19	22	7	11	213	76	47	34	7	26	19	11	124	107	58	84	10	40	23	67	74	33	48	49	50	43	36	98	11	47	0	25	246	133	117	119	162	56	36	5
TIGR01515	branching_enzym	1,4-alpha-glucan branching enzyme	Energy metabolism/Biosynthesis and degradation of polysaccharides	21	5	3	23	31	25	32	22	4	11	165	58	49	43	11	16	8	24	134	89	39	68	9	15	24	68	55	45	31	32	38	59	27	133	12	55	2	135	201	133	110	97	115	54	33	8
TIGR02093	P_ylase	glycogen/starch/alpha-glucan phosphorylases	Energy metabolism/Biosynthesis and degradation of polysaccharides	21	2	4	11	22	9	29	5	3	3	133	32	22	22	5	3	10	11	50	36	7	25	8	9	14	30	45	25	33	27	45	35	13	56	2	28	0	59	127	75	81	67	104	38	21	2
TIGR01561	gde_arch	putative glycogen debranching enzyme, archaeal type	Energy metabolism/Biosynthesis and degradation of polysaccharides	20	7	11	17	16	10	10	19	5	10	109	58	18	36	2	8	4	5	96	62	39	53	8	29	9	23	30	27	42	18	37	10	23	96	9	44	0	25	131	74	54	56	93	39	20	3
TIGR00217	malQ	4-alpha-glucanotransferase	Energy metabolism/Biosynthesis and degradation of polysaccharides	17	7	8	7	32	18	24	23	8	20	80	50	20	20	2	9	13	10	56	66	38	40	7	14	6	34	53	39	35	56	45	58	20	146	5	71	0	90	148	92	59	51	100	33	14	4
TIGR01322	scrB_fam	sucrose-6-phosphate hydrolase	Energy metabolism/Biosynthesis and degradation of polysaccharides	16	5	6	15	46	21	19	38	11	24	45	40	21	19	3	15	8	17	68	40	75	34	1	12	9	58	42	31	30	38	30	67	5	255	7	91	0	91	145	67	61	53	56	41	14	3
TIGR02149	glgA_Coryne	glycogen synthase, Corynebacterium family	Energy metabolism/Biosynthesis and degradation of polysaccharides	15	0	10	7	13	7	9	17	1	7	55	33	14	10	4	7	7	2	49	37	15	37	3	14	9	10	31	12	19	24	19	36	15	84	3	42	0	39	75	53	28	44	56	24	12	1
TIGR01832	kduD	2-deoxy-D-gluconate 3-dehydrogenase	Energy metabolism/Biosynthesis and degradation of polysaccharides	14	3	7	13	32	19	56	12	1	8	109	21	17	20	4	13	10	9	63	46	20	36	11	12	12	25	96	31	38	57	65	41	19	74	4	24	1	70	123	97	74	45	83	39	24	8
TIGR02095	glgA	glycogen/starch synthase, ADP-glucose type	Energy metabolism/Biosynthesis and degradation of polysaccharides	9	2	9	14	30	20	37	15	1	10	151	35	27	33	5	20	9	16	107	80	34	43	14	11	19	38	73	40	36	46	53	43	18	137	7	36	0	74	143	97	85	74	104	38	30	7
TIGR02402	trehalose_TreZ	malto-oligosyltrehalose trehalohydrolase	Energy metabolism/Biosynthesis and degradation of polysaccharides	8	3	3	2	9	5	9	24	0	12	42	11	6	10	2	10	3	0	49	17	34	18	3	6	3	23	31	35	30	12	12	31	7	144	6	43	0	64	39	42	18	48	38	17	6	3
TIGR01990	bPGM	beta-phosphoglucomutase	Energy metabolism/Biosynthesis and degradation of polysaccharides	5	3	1	1	0	0	0	0	0	0	19	10	3	3	0	1	0	0	3	8	0	0	1	1	1	4	4	1	6	0	3	1	0	12	2	9	0	7	11	2	6	5	12	2	5	0
TIGR02100	glgX_debranch	glycogen debranching enzyme GlgX	Energy metabolism/Biosynthesis and degradation of polysaccharides	5	0	2	8	21	12	9	2	1	4	46	10	3	2	2	6	7	5	11	10	3	10	1	2	3	5	19	19	10	28	15	36	2	18	1	12	0	48	25	21	9	11	19	11	10	3
TIGR02336	TIGR02336	1,3-beta-galactosyl-N-acetylhexosamine phosphorylase	Energy metabolism/Biosynthesis and degradation of polysaccharides	4	0	1	3	0	0	0	0	0	0	36	6	2	3	0	0	0	0	20	4	0	16	8	1	6	6	3	0	5	0	5	0	3	20	2	3	0	15	46	27	29	24	30	16	4	0
TIGR02456	treS_nterm	trehalose synthase	Energy metabolism/Biosynthesis and degradation of polysaccharides	4	2	3	5	12	9	13	1	4	16	16	17	15	13	4	18	10	5	7	13	24	7	7	6	5	4	12	35	7	38	9	22	5	35	5	12	0	26	63	20	12	54	26	21	19	1
TIGR02091	glgC	glucose-1-phosphate adenylyltransferase	Energy metabolism/Biosynthesis and degradation of polysaccharides	3	3	1	2	16	8	10	3	1	1	58	12	5	7	3	6	3	3	31	17	18	11	6	7	8	12	24	13	11	12	32	15	7	32	1	13	0	33	57	27	42	26	47	14	14	4
TIGR02092	glgD	glucose-1-phosphate adenylyltransferase, GlgD subunit	Energy metabolism/Biosynthesis and degradation of polysaccharides	3	3	1	2	0	2	1	4	2	0	25	8	7	1	4	2	0	2	11	11	5	11	4	3	3	6	4	0	11	4	6	0	0	11	0	4	0	6	40	20	18	13	24	10	9	0
TIGR01233	lacG	6-phospho-beta-galactosidase	Energy metabolism/Biosynthesis and degradation of polysaccharides	2	3	4	3	0	0	1	1	0	0	31	2	3	2	1	3	0	0	8	12	0	7	2	3	2	2	2	1	1	0	5	0	4	22	2	8	0	14	19	11	7	21	10	5	4	0
TIGR02401	trehalose_TreY	malto-oligosyltrehalose synthase	Energy metabolism/Biosynthesis and degradation of polysaccharides	2	1	0	1	0	0	0	2	0	0	32	3	0	3	1	0	0	0	4	1	1	3	0	0	1	6	5	0	5	4	5	1	2	6	2	5	0	18	14	10	8	7	14	5	0	0
TIGR01119	lacB	galactose-6-phosphate isomerase, LacB subunit	Energy metabolism/Biosynthesis and degradation of polysaccharides	1	0	0	0	0	0	0	0	0	0	0	1	0	0	0	0	0	0	0	1	0	1	0	0	0	0	0	0	1	0	0	0	0	0	0	0	0	0	2	1	0	0	0	1	0	0
TIGR01231	lacC	tagatose-6-phosphate kinase	Energy metabolism/Biosynthesis and degradation of polysaccharides	0	0	0	0	0	0	0	0	0	0	0	0	1	0	0	0	0	0	0	0	1	0	0	0	0	0	0	0	0	0	0	0	0	1	0	0	0	4	0	0	1	0	0	0	0	0
TIGR01232	lacD	tagatose 1,6-diphosphate aldolase	Energy metabolism/Biosynthesis and degradation of polysaccharides	0	0	0	0	0	0	0	1	0	1	0	0	0	0	0	0	0	0	0	0	1	0	0	0	2	0	0	0	0	0	1	0	0	0	1	0	0	3	2	2	0	0	0	0	0	0
TIGR01531	glyc_debranch	glycogen debranching enzyme	Energy metabolism/Biosynthesis and degradation of polysaccharides	0	0	0	0	0	0	0	0	0	0	0	0	0	0	0	0	0	0	1	0	0	0	0	1	0	3	0	0	0	0	4	0	0	0	1	0	0	0	0	0	2	0	0	0	0	0
TIGR01535	glucan_glucosid	glucan 1,4-alpha-glucosidase	Energy metabolism/Biosynthesis and degradation of polysaccharides	0	0	0	0	0	1	1	0	0	0	0	0	0	0	0	0	0	3	0	0	0	0	0	0	0	0	0	0	0	0	3	0	0	0	0	0	0	0	0	0	0	0	0	0	0	0
TIGR02103	pullul_strch	alpha-1,6-glucosidases, pullulanase-type	Energy metabolism/Biosynthesis and degradation of polysaccharides	0	0	0	0	0	0	0	0	0	0	0	0	0	0	0	0	0	0	0	1	0	0	0	0	0	0	0	0	0	0	0	0	0	0	0	0	0	0	0	0	0	0	0	0	0	0
TIGR02470	sucr_synth	sucrose synthase	Energy metabolism/Biosynthesis and degradation of polysaccharides	0	0	0	1	0	0	0	0	0	0	2	0	0	0	0	0	0	0	0	0	0	0	0	0	0	0	0	0	0	0	0	0	0	0	0	0	0	0	0	0	0	0	0	0	1	0
TIGR02474	pec_lyase	pectate lyase	Energy metabolism/Biosynthesis and degradation of polysaccharides	0	2	0	2	0	0	0	7	0	13	22	2	1	6	0	0	0	0	15	8	7	8	0	2	2	6	3	0	7	0	3	0	4	1	2	3	0	0	28	18	5	11	3	13	8	0
TIGR01118	lacA	galactose-6-phosphate isomerase, LacA subunit	Energy metabolism/Biosynthesis and degradation of polysaccharides	0	0	0	0	0	0	0	0	0	0	0	0	0	0	0	0	0	0	0	0	0	0	0	0	0	0	0	0	0	0	0	0	0	0	0	0	0	0	0	0	0	0	0	0	0	0
TIGR02457	TreS_Cterm	putative maltokinase	Energy metabolism/Biosynthesis and degradation of polysaccharides	0	0	0	0	0	0	0	0	0	0	0	0	0	0	0	0	0	0	0	0	0	0	0	0	0	0	0	0	0	0	0	0	0	0	0	0	0	1	0	0	0	0	0	0	0	0
TIGR02455	TreS_stutzeri	trehalose synthase	Energy metabolism/Biosynthesis and degradation of polysaccharides|Cellular processes/Adaptations to atypical conditions	4	1	0	3	5	10	2	2	0	1	4	3	1	3	1	10	3	2	8	6	1	7	4	1	3	1	1	8	3	11	3	6	4	3	0	2	0	15	10	9	3	13	13	1	0	0
TIGR02873	spore_ylxY	probable sporulation protein, polysaccharide deacetylase family	Energy metabolism/Biosynthesis and degradation of polysaccharides|Cellular processes/Sporulation and germination	1	0	0	0	0	0	0	0	0	1	2	0	2	0	0	0	0	0	5	2	1	0	0	1	0	0	2	0	1	0	1	0	1	0	0	0	0	0	2	1	0	1	4	0	1	0
TIGR00314	cdhA	CO dehydrogenase/acetyl-CoA synthase complex, epsilon subunit	Energy metabolism/Chemoautotrophy	2	1	1	0	0	0	0	0	1	0	3	3	1	4	0	1	1	0	1	4	0	0	2	1	3	0	1	0	2	0	1	0	0	4	0	2	0	4	15	6	3	1	13	4	1	0
TIGR00381	cdhD	CO dehydrogenase/acetyl-CoA synthase, delta subunit	Energy metabolism/Chemoautotrophy	2	0	0	0	2	2	0	0	0	0	10	5	1	0	0	1	3	2	11	4	0	4	3	0	0	3	13	5	2	0	6	0	1	0	0	0	0	0	9	11	8	4	11	8	1	0
TIGR00316	cdhC	CO dehydrogenase/CO-methylating acetyl-CoA synthase complex, beta subunit	Energy metabolism/Chemoautotrophy	0	0	0	1	0	1	0	0	1	1	18	1	1	2	0	1	0	0	17	9	2	8	0	1	2	5	16	15	6	0	4	0	0	0	0	1	0	0	28	7	5	3	12	5	1	0
TIGR01068	thioredoxin	thioredoxin	Energy metabolism/Electron transport	30	12	16	24	53	43	46	20	7	24	229	107	92	74	6	17	24	13	223	176	88	158	13	49	46	81	78	69	88	65	80	92	57	225	18	72	2	149	370	223	166	147	212	79	53	7
TIGR01292	TRX_reduct	thioredoxin-disulfide reductase	Energy metabolism/Electron transport	27	8	8	17	27	27	24	18	6	5	182	56	22	32	9	9	10	11	106	51	28	53	8	29	23	41	38	60	44	46	46	40	19	96	5	52	0	97	221	119	88	101	138	57	29	4
TIGR01813	flavo_cyto_c	flavocytochrome c	Energy metabolism/Electron transport	24	11	7	9	188	126	140	26	9	19	122	60	52	58	24	54	54	43	96	141	32	55	8	9	20	36	63	242	42	303	44	372	13	166	4	109	0	389	111	75	71	40	85	24	48	40
TIGR01945	rnfC	electron transport complex, RnfABCDGE type, C subunit	Energy metabolism/Electron transport	24	6	6	19	47	31	38	36	11	13	222	55	41	34	10	31	22	12	119	109	71	91	12	32	9	58	98	71	83	43	77	61	28	133	5	60	0	117	239	141	123	98	204	64	65	5
TIGR01944	rnfB	electron transport complex, RnfABCDGE type, B subunit	Energy metabolism/Electron transport	22	8	2	7	27	26	23	12	5	17	59	42	29	26	17	15	12	15	75	61	24	42	11	10	16	24	39	36	34	50	36	62	12	132	2	40	0	81	141	74	64	57	79	40	20	4
TIGR01948	rnfE	electron transport complex, RnfABCDGE type, E subunit	Energy metabolism/Electron transport	20	3	3	3	18	7	17	9	3	9	64	20	21	23	5	11	14	3	34	33	24	28	5	11	10	21	31	15	18	13	24	33	13	49	5	22	0	36	79	57	54	40	66	26	18	2
TIGR01959	nuoF_fam	NADH oxidoreductase (quinone), F subunit	Energy metabolism/Electron transport	19	1	5	13	29	18	23	16	3	11	210	46	21	28	8	17	22	14	108	59	14	65	15	21	23	49	93	58	45	44	75	56	33	54	8	34	0	52	214	126	89	69	160	56	27	4
TIGR01946	rnfD	electron transport complex, RnfABCDGE type, D subunit	Energy metabolism/Electron transport	17	4	4	8	32	14	19	22	8	7	126	40	28	31	4	14	14	7	81	71	52	62	19	14	12	26	61	27	54	45	47	36	15	129	10	39	1	58	161	86	76	57	124	55	35	2
TIGR01974	NDH_I_L	proton-translocating NADH-quinone oxidoreductase, chain L	Energy metabolism/Electron transport	15	2	8	16	34	30	25	13	1	7	121	54	17	29	11	10	14	7	74	49	32	28	6	18	12	39	30	47	26	54	31	63	17	123	603	48	1	67	243	96	61	80	97	40	13	9
TIGR01753	flav_short	flavodoxin	Energy metabolism/Electron transport	14	9	5	4	14	24	24	11	2	5	90	28	14	15	1	23	4	8	58	36	12	43	11	21	10	29	28	27	17	28	29	39	8	95	2	37	1	43	116	61	56	46	74	25	20	1
TIGR01770	NDH_I_N	proton-translocating NADH-quinone oxidoreductase, chain N	Energy metabolism/Electron transport	14	2	8	10	18	16	8	14	2	7	79	42	28	33	2	6	9	7	76	47	31	36	3	12	3	53	26	35	32	35	26	39	11	83	8	46	0	43	102	71	52	58	68	28	11	3
TIGR01972	NDH_I_M	proton-translocating NADH-quinone oxidoreductase, chain M	Energy metabolism/Electron transport	14	17	89	13	42	23	32	10	5	5	119	44	21	40	8	10	19	10	86	97	30	51	6	18	12	53	53	47	30	53	38	40	11	67	194	33	2	611	179	101	78	190	98	58	14	8
TIGR01958	nuoE_fam	NADH-quinone oxidoreductase, E subunit	Energy metabolism/Electron transport	12	7	0	6	11	16	13	4	0	5	88	28	18	24	8	9	11	12	47	38	10	41	9	14	15	21	39	29	25	31	34	11	16	35	10	6	1	25	129	86	77	45	97	39	15	1
TIGR01973	NuoG	NADH dehydrogenase (quinone), G subunit	Energy metabolism/Electron transport	12	3	5	7	21	19	19	3	1	8	86	24	11	18	0	10	13	5	50	31	13	26	8	8	13	29	38	32	26	39	39	43	10	27	5	16	0	42	91	43	46	36	66	35	19	1
TIGR00273	TIGR00273	iron-sulfur cluster-binding protein	Energy metabolism/Electron transport	11	3	2	9	14	10	9	17	7	12	49	20	13	12	2	17	5	0	56	49	32	38	9	10	7	14	13	24	19	2	14	6	12	88	11	39	1	45	77	43	44	40	37	25	21	0
TIGR01752	flav_long	flavodoxin	Energy metabolism/Electron transport	11	6	8	8	24	17	10	6	4	7	43	19	13	13	2	8	9	9	24	36	14	21	7	6	8	18	10	27	8	24	16	32	5	33	1	17	1	17	60	48	18	34	22	16	3	0
TIGR01947	rnfG	electron transport complex, RnfABCDGE type, G subunit	Energy metabolism/Electron transport	11	1	3	6	17	8	17	5	2	8	51	27	22	12	5	12	10	8	43	41	24	30	12	7	4	13	25	16	14	27	11	29	7	46	2	13	0	29	68	43	43	35	56	27	9	2
TIGR01962	NuoD	NADH dehydrogenase (quinone), D subunit	Energy metabolism/Electron transport	11	1	4	9	26	16	23	12	1	8	86	30	25	22	4	14	8	10	83	57	39	47	8	15	14	33	34	47	19	43	27	57	12	92	7	34	0	75	130	84	68	70	98	31	11	4
TIGR01971	NuoI	NADH-quinone oxidoreductase, chain I	Energy metabolism/Electron transport	11	4	2	15	19	17	28	6	3	7	85	42	14	24	9	21	18	3	68	29	24	44	11	11	8	29	39	62	33	34	28	64	13	36	13	24	0	58	82	57	47	60	83	17	12	5
TIGR01957	nuoB_fam	NADH-quinone oxidoreductase, B subunit	Energy metabolism/Electron transport	10	0	2	2	19	17	8	3	0	3	52	23	4	6	6	6	7	1	45	27	10	17	5	3	5	13	14	28	18	30	7	16	1	50	1	14	0	31	48	20	16	25	46	11	12	3
TIGR03153	cytochr_NrfH	cytochrome c nitrite reductase, small subunit	Energy metabolism/Electron transport	9	1	2	4	24	11	15	15	2	6	29	25	14	15	3	11	5	7	47	38	20	17	5	8	9	9	16	26	14	21	29	28	0	39	4	14	0	15	52	39	24	33	40	23	16	1
TIGR00203	cydB	cytochrome d ubiquinol oxidase, subunit II	Energy metabolism/Electron transport	8	3	4	10	20	20	17	9	6	10	53	19	8	28	1	9	15	3	40	43	24	26	8	8	9	23	20	27	21	22	29	35	4	56	4	22	1	60	61	57	34	46	51	25	11	3
TIGR01943	rnfA	electron transport complex, RnfABCDGE type, A subunit	Energy metabolism/Electron transport	8	2	3	4	16	12	11	7	3	5	68	14	25	22	2	11	7	10	45	30	13	41	8	13	7	22	37	21	20	22	22	16	10	39	4	19	0	27	71	40	42	37	56	24	11	5
TIGR00320	dfx_rbo	desulfoferrodoxin	Energy metabolism/Electron transport	7	1	1	1	6	0	2	1	0	1	36	9	4	4	1	5	2	3	16	8	3	17	1	7	4	6	12	15	10	7	10	5	9	5	0	2	0	11	42	30	30	17	44	17	5	1
TIGR01755	flav_wrbA	NAD(P)H:quinone oxidoreductase, type IV	Energy metabolism/Electron transport	6	0	0	2	4	4	9	5	4	1	9	5	1	4	2	9	1	1	7	7	6	17	2	2	0	4	12	13	9	2	10	9	1	0	0	0	0	0	13	17	4	12	11	4	1	0
TIGR03152	cyto_c552_HCOOH	formate-dependent cytochrome c nitrite reductase, c552 subunit	Energy metabolism/Electron transport	6	5	5	10	26	26	21	11	7	11	63	50	24	13	1	10	8	10	73	43	37	36	6	12	10	24	44	49	23	69	27	45	15	87	5	42	1	48	85	73	41	60	82	25	23	10
TIGR01961	NuoC_fam	NADH (or F420H2) dehydrogenase, subunit C	Energy metabolism/Electron transport	5	2	0	6	3	5	17	2	0	2	33	15	4	14	0	0	2	1	18	9	6	8	0	8	5	12	7	12	4	4	7	14	2	9	0	16	0	6	25	20	8	11	8	13	5	0
TIGR03149	cyt_nit_nrfC	cytochrome c nitrite reductase, Fe-S protein	Energy metabolism/Electron transport	5	1	1	1	28	20	27	4	0	2	19	14	6	6	4	9	8	16	12	11	1	11	3	5	10	6	4	34	5	47	6	47	3	4	3	14	0	67	21	22	18	8	19	5	2	3
TIGR00353	nrfE	cytochrome c-type biogenesis protein CcmF	Energy metabolism/Electron transport	4	1	2	2	17	12	13	9	2	4	6	3	7	3	2	5	2	5	8	11	9	10	5	3	0	1	4	17	6	25	2	15	1	11	1	3	0	35	16	12	6	1	12	2	4	1
TIGR00391	hydA	hydrogenase (NiFe) small subunit (hydA)	Energy metabolism/Electron transport	4	0	3	4	8	8	9	4	1	6	10	3	2	8	5	9	6	1	8	11	5	7	3	4	6	16	1	14	4	17	9	28	1	8	0	7	0	24	24	11	2	15	9	5	8	2
TIGR00782	ccoP	cytochrome c oxidase, cbb3-type, subunit III	Energy metabolism/Electron transport	4	2	2	0	12	11	11	3	1	0	4	2	0	1	0	1	3	1	4	0	3	2	1	0	2	1	1	20	3	13	2	23	0	12	0	0	0	58	1	1	0	1	7	0	4	0
TIGR00780	ccoN	cytochrome c oxidase, cbb3-type, subunit I	Energy metabolism/Electron transport	3	1	0	0	0	1	1	0	0	0	8	3	1	2	0	2	1	2	1	0	0	0	1	1	2	2	0	2	0	3	3	3	0	0	1	0	0	0	7	0	4	0	0	2	0	1
TIGR00402	napF	ferredoxin-type protein NapF	Energy metabolism/Electron transport	2	3	0	5	4	5	14	1	4	3	14	12	5	8	0	5	3	2	14	16	16	3	4	4	6	6	18	5	8	4	6	10	4	2	0	10	0	16	24	21	11	11	33	6	5	1
TIGR00781	ccoO	cytochrome c oxidase, cbb3-type, subunit II	Energy metabolism/Electron transport	2	0	0	1	0	0	1	0	0	0	4	1	0	0	0	0	0	0	1	0	0	0	3	2	0	0	0	1	0	0	0	1	1	0	0	0	0	0	1	0	0	0	0	0	0	0
TIGR01416	Rieske_proteo	ubiquinol-cytochrome c reductase, iron-sulfur subunit	Energy metabolism/Electron transport	2	0	1	0	1	3	6	0	0	0	5	2	0	1	0	3	0	2	4	1	0	1	1	2	5	1	0	8	0	4	0	0	0	3	0	0	0	0	1	2	2	2	2	2	2	0
TIGR02891	CtaD_CoxA	cytochrome c oxidase, subunit I	Energy metabolism/Electron transport	2	0	5	4	1	7	1	0	1	14	2	0	0	1	17	2	0	0	0	2	4	1	2	2	2	2	3	1	0	3	1	1	0	0	2	0	3	2	0	0	1	0	1	0	4	0
TIGR00561	pntA	NAD(P)(+) transhydrogenase (AB-specific), alpha subunit	Energy metabolism/Electron transport	1	0	1	1	7	4	4	3	0	5	14	3	2	2	4	1	1	1	4	3	0	6	0	2	0	0	2	12	4	7	8	15	2	18	0	4	1	22	11	15	10	5	9	1	2	3
TIGR01424	gluta_reduc_2	glutathione-disulfide reductase	Energy metabolism/Electron transport	1	0	0	0	0	0	0	1	0	0	1	0	0	0	0	0	1	0	0	0	0	1	0	1	0	0	2	2	2	1	1	0	1	1	0	2	0	0	1	0	0	1	3	0	0	1
TIGR03148	cyt_nit_nrfD	cytochrome c nitrite reductase, NrfD subunit	Energy metabolism/Electron transport	1	0	1	0	8	15	12	3	0	1	0	0	0	1	0	2	0	1	3	6	4	1	0	0	0	1	4	12	2	19	1	22	0	6	0	9	0	40	2	2	2	2	2	0	3	1
TIGR03872	cytochrome_MoxG	cytochrome c(L), periplasmic	Energy metabolism/Electron transport	1	0	0	0	0	0	0	0	0	0	0	0	0	0	0	0	0	0	0	0	0	0	0	0	1	0	0	0	0	0	0	0	0	0	0	0	0	0	0	0	0	0	0	0	0	0
TIGR00319	desulf_FeS4	desulfoferrodoxin FeS4 iron-binding domain	Energy metabolism/Electron transport	0	0	0	0	0	0	2	0	0	0	3	0	1	1	0	0	1	0	0	0	0	1	0	0	0	0	0	0	0	0	0	0	0	0	0	0	0	1	2	3	1	1	2	0	1	0
TIGR00332	neela_ferrous	desulfoferrodoxin ferrous iron-binding domain	Energy metabolism/Electron transport	0	1	0	0	0	0	0	0	0	0	11	4	3	1	0	0	1	0	4	0	0	1	1	1	1	1	3	0	3	0	3	2	1	0	0	1	0	0	3	8	3	4	1	8	0	0
TIGR00365	TIGR00365	monothiol glutaredoxin, Grx4 family	Energy metabolism/Electron transport	0	0	1	0	2	0	6	0	0	0	0	1	0	0	0	0	0	1	2	0	2	0	0	0	0	0	0	3	2	4	0	6	0	1	1	0	0	6	1	0	0	0	0	0	1	0
TIGR00397	mauM_napG	MauM/NapG family ferredoxin-type protein	Energy metabolism/Electron transport	0	0	0	0	11	3	14	9	1	2	14	21	7	3	3	7	15	3	18	9	4	3	3	0	6	4	10	18	6	16	12	35	3	5	2	5	0	11	24	27	9	25	12	5	14	3
TIGR01421	gluta_reduc_1	glutathione-disulfide reductase	Energy metabolism/Electron transport	0	0	0	0	15	12	12	1	0	0	1	1	2	0	1	1	1	2	5	6	2	1	0	0	0	2	3	8	2	17	0	16	0	17	0	5	0	34	0	2	0	1	4	1	2	3
TIGR01433	CyoA	ubiquinol oxidase, subunit II	Energy metabolism/Electron transport	0	0	0	0	6	1	6	0	3	1	0	0	0	0	0	0	0	0	4	1	2	2	0	0	0	0	1	5	0	7	0	8	1	3	0	5	0	6	0	0	1	0	3	0	1	0
TIGR01915	npdG	NADPH-dependent F420 reductase	Energy metabolism/Electron transport	0	0	0	0	0	0	0	0	0	0	2	3	1	0	0	0	0	0	11	0	0	3	0	1	0	0	0	0	2	0	0	0	0	0	0	0	0	0	0	6	1	0	0	1	0	0
TIGR02112	cyd_oper_ybgE	cyd operon protein YbgE	Energy metabolism/Electron transport	0	0	0	0	4	0	1	1	1	0	0	0	0	0	0	0	0	1	0	0	0	0	0	0	1	0	0	7	1	6	0	10	0	5	0	0	0	6	1	0	0	0	1	0	1	2
TIGR02181	GRX_bact	glutaredoxin 3	Energy metabolism/Electron transport	0	1	0	0	0	0	0	0	1	0	0	0	0	1	0	0	0	0	1	0	0	0	0	0	0	0	0	0	0	3	3	0	0	0	0	0	0	3	0	1	1	0	1	1	0	1
TIGR02182	GRXB	glutaredoxin, GrxB family	Energy metabolism/Electron transport	0	0	0	0	8	1	4	0	0	0	0	0	1	0	1	0	0	0	0	0	0	0	0	0	0	0	2	3	0	8	4	8	1	5	0	2	0	11	0	0	0	0	1	0	0	2
TIGR02693	arsenite_ox_L	arsenite oxidase, large subunit	Energy metabolism/Electron transport	0	0	0	0	0	0	0	0	0	0	0	0	0	0	0	0	0	0	0	0	0	0	0	1	0	0	0	0	1	0	0	0	0	0	0	0	0	0	0	0	0	0	0	0	0	0
TIGR02694	arsenite_ox_S	arsenite oxidase, small subunit	Energy metabolism/Electron transport	0	0	0	0	0	0	0	1	0	0	0	0	0	0	0	0	0	0	0	1	0	0	0	0	0	0	0	0	0	2	0	0	0	0	1	0	0	0	0	0	1	0	0	0	0	0
TIGR02695	azurin	azurin	Energy metabolism/Electron transport	0	0	0	0	0	0	0	0	0	0	0	0	0	1	0	0	0	0	0	0	0	0	0	0	0	0	0	0	0	0	0	0	0	0	0	0	0	0	0	0	0	0	0	0	0	0
TIGR02842	CyoC	cytochrome o ubiquinol oxidase, subunit III	Energy metabolism/Electron transport	0	0	0	0	5	8	3	3	0	0	0	0	0	1	1	1	0	0	0	2	0	1	0	1	3	0	0	4	0	4	0	10	1	4	0	4	0	13	0	0	0	0	0	0	3	1
TIGR02843	CyoB	cytochrome o ubiquinol oxidase, subunit I	Energy metabolism/Electron transport	0	0	0	0	6	8	9	0	0	1	1	0	0	0	0	0	0	4	1	4	0	1	0	0	1	0	0	10	0	9	2	24	0	12	0	7	0	24	1	0	0	1	1	0	2	1
TIGR02847	CyoD	cytochrome o ubiquinol oxidase subunit IV	Energy metabolism/Electron transport	0	0	0	0	4	5	3	2	0	0	0	0	0	0	1	1	1	0	0	1	0	0	0	0	0	0	0	3	0	4	1	5	0	7	0	2	0	14	0	0	0	1	0	0	1	1
TIGR02866	CoxB	cytochrome c oxidase, subunit II	Energy metabolism/Electron transport	0	0	4	0	0	0	0	0	0	0	0	0	0	0	5	0	0	0	0	0	0	1	1	0	1	0	0	1	0	0	0	1	0	0	0	0	0	1	0	0	0	1	1	0	0	0
TIGR03094	sulfo_cyanin	sulfocyanin	Energy metabolism/Electron transport	0	0	0	0	0	0	0	0	0	0	0	0	0	0	0	0	0	0	0	0	0	0	0	6	0	0	0	0	0	0	0	0	0	0	0	0	0	0	13	0	0	0	7	0	0	0
TIGR03146	cyt_nit_nrfB	cytochrome c nitrite reductase, pentaheme subunit	Energy metabolism/Electron transport	0	0	0	0	8	5	5	0	2	1	0	0	0	0	0	2	1	1	1	2	1	0	0	0	0	0	0	4	0	15	0	17	0	2	0	4	0	24	0	0	0	0	2	0	1	3
TIGR03147	cyt_nit_nrfF	cytochrome c nitrite reductase, accessory protein NrfF	Energy metabolism/Electron transport	0	0	0	0	5	2	8	0	0	1	0	1	0	0	0	1	1	1	2	1	0	0	1	0	0	1	0	11	1	5	0	16	0	4	0	2	0	18	1	0	2	0	1	0	0	2
TIGR03507	decahem_SO1788	decaheme c-type cytochrome, OmcA/MtrC family	Energy metabolism/Electron transport	0	0	0	0	0	0	0	0	0	0	0	0	1	1	0	0	0	0	0	2	0	0	0	1	0	0	0	1	0	1	1	0	0	0	0	0	0	0	0	0	1	0	0	0	0	0
TIGR03509	OMP_MtrB_PioB	decaheme-associated outer membrane protein, MtrB/PioB family	Energy metabolism/Electron transport	0	0	0	0	0	0	1	0	0	0	0	0	0	0	0	0	0	0	0	0	0	0	0	0	0	0	0	0	0	0	3	2	0	4	0	2	0	20	1	0	0	1	1	0	0	0
TIGR03980	prismane_assoc	hybrid cluster protein-associated redox disulfide domain	Energy metabolism/Electron transport	0	1	1	0	0	0	2	0	0	0	9	1	2	4	0	4	0	0	4	4	0	2	2	3	0	5	2	6	1	4	3	3	3	4	0	0	0	3	20	8	11	7	14	2	2	1
TIGR00403	ndhI	NADH-plastoquinone oxidoreductase, I subunit	Energy metabolism/Electron transport	0	0	0	0	0	0	0	0	0	0	0	0	0	0	0	0	0	0	0	0	0	0	0	0	0	0	0	0	0	0	0	0	1	0	0	0	0	0	0	1	0	1	0	1	0	0
TIGR01432	QOXA	cytochrome aa3 quinol oxidase, subunit II	Energy metabolism/Electron transport	0	0	0	0	0	0	0	0	0	0	0	0	0	0	0	0	0	0	0	0	0	0	0	0	0	0	1	0	0	0	0	0	0	0	1	0	0	2	0	0	0	1	0	0	0	0
TIGR02106	cyd_oper_ybgT	cyd operon protein YbgT	Energy metabolism/Electron transport	0	0	0	0	0	0	0	0	0	0	0	0	0	0	0	0	0	0	0	0	0	0	0	0	0	0	0	6	1	2	0	8	0	0	0	0	0	6	0	0	0	0	0	0	0	0
TIGR02882	QoxB	cytochrome aa3 quinol oxidase, subunit I	Energy metabolism/Electron transport	0	0	0	0	0	0	0	0	0	0	0	0	0	0	0	0	0	0	0	0	0	0	0	0	0	0	0	0	0	0	0	0	0	0	0	0	0	0	0	0	0	0	0	0	0	0
TIGR02897	QoxC	cytochrome aa3 quinol oxidase, subunit III	Energy metabolism/Electron transport	0	0	0	0	0	0	0	0	0	0	0	0	0	0	0	0	0	0	0	0	0	0	0	0	0	0	0	0	0	0	0	0	0	0	0	0	0	0	0	0	0	0	0	0	0	0
TIGR03095	rusti_cyanin	rusticyanin	Energy metabolism/Electron transport	0	0	0	0	0	0	0	0	0	0	0	0	0	0	0	0	0	0	0	0	0	0	0	0	0	0	0	0	0	0	0	0	0	0	0	0	0	0	0	0	0	0	0	0	0	0
TIGR03096	nitroso_cyanin	nitrosocyanin	Energy metabolism/Electron transport	0	0	0	0	0	0	0	0	0	0	0	0	0	0	0	0	0	0	0	0	0	0	0	0	0	0	0	0	0	0	0	0	0	0	0	0	0	0	0	0	0	0	0	0	0	0
TIGR01156	cytb6/f_IV	cytb6/f complex subunit IV	Energy metabolism/Electron transport|Energy metabolism/Photosynthesis	0	0	0	0	0	0	0	0	0	0	0	0	0	0	0	1	0	0	0	1	0	0	0	0	0	0	0	0	0	0	0	0	0	0	0	0	0	1	0	0	0	0	0	0	0	0
TIGR01115	pufM	photosynthetic reaction center M subunit	Energy metabolism/Electron transport|Energy metabolism/Photosynthesis	0	0	0	0	0	0	0	0	0	0	0	0	0	0	0	0	0	0	0	0	0	0	0	0	0	0	0	0	0	0	0	0	0	0	0	0	0	0	0	0	0	0	0	0	0	0
TIGR01150	puhA	photosynthetic reaction center H subunit	Energy metabolism/Electron transport|Energy metabolism/Photosynthesis	0	0	0	0	0	0	0	0	0	0	0	0	0	0	0	0	0	0	0	0	0	0	0	0	0	0	0	0	0	0	0	0	0	0	0	0	0	0	0	0	0	0	0	0	0	0
TIGR01151	psbA	photosystem II q(b) protein	Energy metabolism/Electron transport|Energy metabolism/Photosynthesis	0	0	0	0	0	0	0	0	0	0	0	0	0	0	0	0	0	0	0	0	0	0	0	0	0	0	0	0	0	0	0	0	0	0	0	0	0	0	0	0	0	0	0	0	0	0
TIGR01152	psbD	photosystem II D2 protein (photosystem q(a) protein)	Energy metabolism/Electron transport|Energy metabolism/Photosynthesis	0	0	0	0	0	0	0	0	0	0	0	0	0	0	0	0	0	0	0	0	0	0	0	0	0	0	0	0	0	0	0	0	0	0	0	0	0	0	0	0	0	0	0	0	0	0
TIGR01153	psbC	photosystem II 44 kDa subunit reaction center protein	Energy metabolism/Electron transport|Energy metabolism/Photosynthesis	0	0	0	0	0	0	0	0	0	0	0	0	0	0	0	0	0	0	0	0	0	0	0	0	0	0	0	0	0	0	0	0	0	0	0	0	0	0	0	0	0	0	0	0	0	0
TIGR01157	pufL	photosynthetic reaction center L subunit	Energy metabolism/Electron transport|Energy metabolism/Photosynthesis	0	0	0	0	0	0	0	0	0	0	0	0	0	0	0	0	0	0	0	0	0	0	0	0	0	0	0	0	0	0	0	0	0	0	0	0	0	0	0	0	0	0	0	0	0	0
TIGR02656	cyanin_plasto	plastocyanin	Energy metabolism/Electron transport|Energy metabolism/Photosynthesis	0	0	0	0	0	0	0	0	0	0	0	0	0	0	0	0	0	0	0	0	0	0	0	0	0	0	0	0	0	0	0	0	0	0	0	0	0	0	0	0	0	0	0	0	0	0
TIGR03144	cytochr_II_ccsB	cytochrome c-type biogenesis protein CcsB	Energy metabolism/Electron transport|Protein fate/Protein modification and repair	10	0	2	10	16	16	16	11	1	6	45	32	21	23	8	21	11	10	56	38	48	29	6	3	4	13	45	48	23	49	31	30	5	181	5	52	0	58	90	60	34	37	53	20	24	3
TIGR00847	ccoS	cytochrome oxidase maturation protein, cbb3-type	Energy metabolism/Electron transport|Protein fate/Protein modification and repair	0	0	1	0	0	0	0	0	0	0	0	0	0	0	0	0	0	0	0	0	0	0	0	0	1	1	0	2	0	0	1	0	0	0	0	0	0	0	0	0	0	0	0	0	0	0
TIGR03951	Fe_III_red_FhuF	siderophore-iron reductase FhuF	Energy metabolism/Electron transport|Transport and binding proteins/Cations and iron carrying compounds	0	0	0	0	0	0	0	0	0	0	0	0	0	0	0	0	0	0	0	0	0	0	0	0	0	0	0	0	0	0	0	0	0	0	0	0	0	0	0	0	0	0	0	0	0	0
TIGR01196	edd	phosphogluconate dehydratase	Energy metabolism/Entner-Doudoroff	0	0	0	0	4	11	13	3	0	0	0	0	0	0	0	0	2	3	5	5	2	1	0	0	0	0	1	14	0	14	1	11	0	7	0	8	0	28	1	1	1	2	4	0	0	4
TIGR00016	ackA	acetate kinase	Energy metabolism/Fermentation	29	6	7	10	35	27	32	24	7	10	193	62	30	39	6	20	17	13	123	95	43	55	12	37	27	63	69	58	36	65	76	59	28	117	16	59	0	98	228	153	106	110	133	59	41	7
TIGR01255	pyr_form_ly_1	formate acetyltransferase	Energy metabolism/Fermentation	19	11	6	9	24	27	27	19	2	8	115	51	31	31	8	20	15	18	82	56	45	46	9	12	13	40	32	61	12	57	30	68	12	120	3	60	1	87	149	104	63	85	103	31	33	7
TIGR02707	butyr_kinase	butyrate kinase	Energy metabolism/Fermentation	19	6	6	15	6	8	7	10	1	12	174	29	18	28	6	6	12	5	66	51	15	46	8	9	15	33	51	21	41	24	55	20	23	85	9	42	1	84	191	126	106	80	117	63	22	0
TIGR02415	23BDH	acetoin reductases	Energy metabolism/Fermentation	15	7	5	10	29	21	25	7	1	7	87	29	26	19	9	11	13	10	62	46	17	32	11	16	11	24	40	28	41	37	43	25	9	42	6	43	0	22	106	68	58	35	60	35	22	9
TIGR02706	P_butyryltrans	phosphate butyryltransferase	Energy metabolism/Fermentation	14	6	3	7	5	6	7	7	4	6	122	24	12	17	3	4	8	3	45	35	15	24	1	9	14	25	33	25	40	25	27	18	13	71	7	39	0	69	107	88	53	47	74	39	18	0
TIGR03948	butyr_acet_CoA	butyryl-CoA:acetate CoA-transferase	Energy metabolism/Fermentation	14	3	3	9	16	7	3	1	0	0	114	19	9	12	4	7	10	5	23	27	6	28	4	11	14	10	34	5	18	9	30	8	12	18	2	6	0	22	117	82	48	33	87	28	4	0
TIGR01584	citF	citrate lyase, alpha subunit	Energy metabolism/Fermentation	10	1	1	5	25	15	37	4	1	3	77	9	11	14	2	17	14	6	20	32	9	20	8	3	9	5	27	19	21	45	22	47	9	40	3	17	0	64	77	55	43	28	38	30	21	7
TIGR01588	citE	citrate (pro-3S)-lyase, beta subunit	Energy metabolism/Fermentation	6	1	0	4	24	16	24	4	2	3	45	13	6	10	6	7	10	5	23	24	12	18	3	8	10	4	22	33	13	42	21	25	7	25	1	10	0	48	66	35	28	19	37	9	11	2
TIGR01608	citD	citrate lyase acyl carrier protein	Energy metabolism/Fermentation	3	0	1	2	8	2	4	0	2	1	25	6	1	0	2	0	0	3	2	8	2	2	1	2	1	2	11	8	5	25	7	10	1	7	0	6	0	24	24	9	10	6	14	5	4	2
TIGR02334	prpF	probable AcnD-accessory protein PrpF	Energy metabolism/Fermentation	3	1	0	1	5	3	6	0	0	1	23	1	3	1	2	4	3	0	10	13	0	5	2	3	4	7	22	8	7	12	17	12	5	15	0	6	0	29	33	32	16	13	15	12	8	1
TIGR02817	adh_fam_1	zinc-binding alcohol dehydrogenase family protein	Energy metabolism/Fermentation	3	0	0	1	8	10	8	1	0	0	7	1	2	0	0	1	0	0	2	8	7	2	1	0	1	1	2	8	5	13	4	15	1	6	0	7	0	19	5	1	0	1	2	1	2	3
TIGR02418	acolac_catab	acetolactate synthase, catabolic	Energy metabolism/Fermentation	0	0	2	1	1	0	1	0	0	0	2	0	0	0	0	0	0	0	1	0	0	0	0	0	0	0	0	0	0	0	0	0	0	0	0	0	0	3	1	0	3	1	0	0	0	0
TIGR02822	adh_fam_2	zinc-binding alcohol dehydrogenase family protein	Energy metabolism/Fermentation	0	0	1	0	2	0	0	0	0	0	11	0	0	0	0	0	1	0	4	3	1	1	0	3	1	0	3	1	2	5	3	1	2	0	0	2	0	20	5	4	1	3	4	2	1	0
TIGR01252	acetolac_decarb	alpha-acetolactate decarboxylase	Energy metabolism/Fermentation	0	0	0	0	0	0	0	0	0	0	0	0	0	0	0	0	0	0	0	0	0	0	0	0	0	0	0	0	0	0	0	0	0	0	0	0	0	1	0	1	0	0	0	0	0	0
TIGR00124	cit_ly_ligase	[citrate (pro-3S)-lyase] ligase	Energy metabolism/Fermentation|Protein fate/Protein modification and repair	5	1	1	0	8	6	8	1	1	0	31	9	8	5	4	2	2	1	12	3	2	11	1	0	4	2	17	11	6	13	26	10	3	9	0	5	0	34	35	28	28	19	28	25	4	4
TIGR03124	citrate_citX	holo-ACP synthase CitX	Energy metabolism/Fermentation|Protein fate/Protein modification and repair	4	0	0	0	3	3	6	0	1	0	12	0	4	1	1	0	3	0	3	4	2	3	0	0	4	1	4	3	7	7	6	14	2	7	0	2	0	17	15	6	8	5	7	5	6	0
TIGR01060	eno	phosphopyruvate hydratase	Energy metabolism/Glycolysis/gluconeogenesis	28	9	6	22	34	25	28	14	3	14	265	70	27	33	7	18	21	7	112	75	31	82	9	22	22	48	68	53	52	43	59	47	17	96	9	46	0	68	215	168	99	100	163	62	32	5
TIGR01064	pyruv_kin	pyruvate kinase	Energy metabolism/Glycolysis/gluconeogenesis	23	10	5	13	49	22	30	23	8	16	187	62	27	38	6	14	10	11	88	75	33	62	12	19	21	48	53	57	44	58	54	53	26	135	11	38	0	88	195	121	115	83	137	66	47	7
TIGR01307	pgm_bpd_ind	phosphoglycerate mutase (2,3-diphosphoglycerate-independent)	Energy metabolism/Glycolysis/gluconeogenesis	23	4	1	18	51	35	43	23	5	25	209	61	43	35	15	20	16	9	123	73	44	68	11	19	14	35	68	83	46	77	71	63	26	119	7	67	0	83	244	161	118	79	122	58	37	10
TIGR01534	GAPDH-I	glyceraldehyde-3-phosphate dehydrogenase, type I	Energy metabolism/Glycolysis/gluconeogenesis	23	11	5	25	40	14	35	17	5	13	185	59	42	48	10	19	16	13	89	81	38	65	17	29	19	60	60	53	57	50	49	57	18	101	16	55	0	73	191	153	112	104	167	52	30	7
TIGR02482	PFKA_ATP	6-phosphofructokinase	Energy metabolism/Glycolysis/gluconeogenesis	18	5	2	11	26	18	11	16	4	7	93	35	28	25	9	4	7	9	70	48	29	45	8	19	14	23	24	26	28	32	22	29	21	77	8	43	0	43	115	79	58	72	94	34	22	4
TIGR02477	PFKA_PPi	diphosphate--fructose-6-phosphate 1-phosphotransferase	Energy metabolism/Glycolysis/gluconeogenesis	17	8	2	8	9	14	8	11	2	12	82	34	16	19	2	4	4	7	45	34	16	30	4	15	5	26	19	16	30	22	13	22	9	77	8	35	0	26	97	57	37	40	53	28	20	1
TIGR02483	PFK_mixed	phosphofructokinase	Energy metabolism/Glycolysis/gluconeogenesis	17	4	4	10	15	8	15	11	5	12	118	19	18	20	3	7	4	3	72	47	26	39	10	13	12	12	57	32	35	17	34	16	13	75	3	37	0	60	126	77	46	50	102	48	19	0
TIGR01859	fruc_bis_ald_	fructose-1,6-bisphosphate aldolase, class II	Energy metabolism/Glycolysis/gluconeogenesis	16	9	8	18	26	16	28	14	0	10	178	55	24	24	8	14	16	15	61	63	25	45	12	23	18	39	72	34	45	42	76	46	26	78	6	29	0	80	149	93	77	82	109	53	39	3
TIGR00224	pckA	phosphoenolpyruvate carboxykinase (ATP)	Energy metabolism/Glycolysis/gluconeogenesis	12	9	4	7	39	36	28	14	3	6	110	31	18	21	5	17	21	3	38	41	26	46	10	8	11	26	30	50	20	50	16	52	23	85	2	31	0	59	72	76	45	33	87	35	18	9
TIGR01418	PEP_synth	phosphoenolpyruvate synthase	Energy metabolism/Glycolysis/gluconeogenesis	10	4	5	10	53	22	40	8	1	9	64	44	19	35	3	23	17	13	54	77	20	29	7	17	16	21	34	41	17	74	22	39	15	160	3	43	0	109	121	61	54	37	98	38	17	7
TIGR01235	pyruv_carbox	pyruvate carboxylase	Energy metabolism/Glycolysis/gluconeogenesis	9	6	1	1	16	8	13	12	2	5	47	9	10	9	4	13	5	2	25	23	17	11	5	5	5	16	7	22	10	15	19	25	4	9	7	3	1	11	55	38	17	27	48	18	9	2
TIGR00419	tim	triose-phosphate isomerase	Energy metabolism/Glycolysis/gluconeogenesis	8	5	5	12	21	15	22	9	4	9	108	31	23	17	1	10	9	5	50	41	30	29	7	18	8	26	27	29	20	28	18	28	5	59	6	24	0	44	109	55	46	43	77	32	19	3
TIGR00167	cbbA	ketose-bisphosphate aldolase	Energy metabolism/Glycolysis/gluconeogenesis	1	1	2	2	10	9	4	0	0	2	22	1	4	2	4	2	2	1	14	1	4	7	1	3	1	3	14	8	2	9	13	15	3	12	0	1	0	16	15	18	4	7	12	7	1	0
TIGR00306	apgM	phosphoglycerate mutase (2,3-diphosphoglycerate-independent), archaeal form	Energy metabolism/Glycolysis/gluconeogenesis	1	0	2	1	9	5	3	0	0	1	7	2	1	0	3	1	3	1	18	3	4	2	2	1	1	2	2	6	1	3	5	6	0	53	0	25	0	14	8	2	2	7	6	5	2	0
TIGR00749	glk	glucokinase	Energy metabolism/Glycolysis/gluconeogenesis	0	0	0	3	6	2	0	2	0	0	4	0	3	2	3	5	1	0	0	1	0	7	2	3	0	1	0	1	3	6	2	4	0	1	1	0	0	3	11	10	6	0	6	2	0	2
TIGR01520	FruBisAldo_II_A	fructose-bisphosphate aldolase, class II	Energy metabolism/Glycolysis/gluconeogenesis	0	2	1	1	5	4	6	0	0	0	2	3	1	1	1	5	1	2	1	3	0	5	0	1	0	3	1	10	3	14	1	15	0	7	1	7	0	18	4	5	6	1	9	0	3	4
TIGR02045	P_fruct_ADP	ADP-specific phosphofructokinase	Energy metabolism/Glycolysis/gluconeogenesis	0	0	0	1	0	0	0	0	0	0	0	2	0	0	0	0	0	0	0	2	0	0	0	0	0	0	0	0	0	0	0	0	0	0	0	0	0	0	0	0	0	0	1	0	0	0
TIGR00202	csrA	carbon storage regulator	Energy metabolism/Glycolysis/gluconeogenesis|Regulatory functions/RNA interactions	4	0	0	1	11	6	3	0	0	0	24	4	2	2	1	4	4	1	10	4	2	6	4	2	5	6	12	7	6	4	12	7	0	6	0	3	0	12	24	13	14	10	23	8	0	1
TIGR03269	met_CoM_red_A2	methyl coenzyme M reductase system, component A2	Energy metabolism/Methanogenesis	3	1	0	1	0	0	1	1	0	0	14	3	2	3	1	1	0	0	8	2	1	8	2	2	4	3	5	4	3	5	1	2	2	7	1	4	0	1	26	20	14	5	17	5	4	0
TIGR03286	methan_mark_15	putative methanogenesis marker protein 15	Energy metabolism/Methanogenesis	2	0	0	0	0	0	0	0	0	0	11	2	0	0	1	0	1	0	2	0	4	1	0	0	1	0	1	0	3	2	0	0	0	0	0	0	0	1	6	0	2	1	1	2	0	0
TIGR03287	methan_mark_16	putative methanogenesis marker 16 metalloprotein	Energy metabolism/Methanogenesis	1	0	0	1	1	7	4	0	1	1	8	10	3	0	3	6	3	1	4	6	2	9	0	6	1	2	1	1	3	8	1	1	1	0	1	0	0	4	12	16	11	7	17	4	6	0
TIGR01723	hmd_TIGR	5,10-methenyltetrahydromethanopterin hydrogenase	Energy metabolism/Methanogenesis	0	0	0	0	0	0	0	0	0	0	0	0	0	0	0	0	0	2	0	0	0	0	0	0	0	0	0	0	0	0	0	0	0	0	0	0	0	0	0	0	0	0	0	0	0	0
TIGR03282	methan_mark_13	putative methanogenesis marker 13 metalloprotein	Energy metabolism/Methanogenesis	0	0	0	0	0	0	0	0	0	0	0	0	0	1	0	0	0	0	0	0	0	0	0	0	0	1	0	0	0	0	0	0	0	0	0	0	0	0	0	0	0	0	0	0	0	0
TIGR03268	methan_mark_3	putative methanogenesis marker protein 3	Energy metabolism/Methanogenesis	0	0	0	0	0	0	0	0	0	0	0	0	0	0	0	0	0	0	0	0	0	0	0	0	0	0	0	0	0	0	0	0	0	0	0	0	0	0	0	0	0	0	0	0	0	0
TIGR03555	F420_mer	5,10-methylenetetrahydromethanopterin reductase	Energy metabolism/Methanogenesis	0	0	0	0	0	0	0	0	0	0	0	0	0	0	0	0	0	0	0	0	0	0	0	0	0	0	0	0	0	0	0	0	0	0	0	0	0	0	0	0	0	0	0	0	0	0
TIGR04166	methano_MtrB	tetrahydromethanopterin S-methyltransferase, subunit B	Energy metabolism/Methanogenesis	0	0	0	0	0	0	0	0	0	0	0	0	0	0	0	0	0	0	0	0	0	0	0	0	0	0	0	0	0	0	0	0	0	0	0	0	0	0	0	0	0	0	0	0	0	0
TIGR01828	pyru_phos_dikin	pyruvate, phosphate dikinase	Energy metabolism/Other	32	12	12	24	37	24	25	11	2	19	295	81	43	34	17	14	20	6	134	109	39	108	17	44	33	96	87	48	93	38	72	36	41	156	12	82	0	54	305	186	139	121	213	95	49	6
TIGR01311	glycerol_kin	glycerol kinase	Energy metabolism/Other	26	11	6	16	26	12	37	16	1	11	200	44	29	17	7	16	18	13	70	73	24	54	14	25	30	42	68	33	53	36	63	38	15	49	13	17	2	50	181	141	88	115	111	57	26	4
TIGR02155	PA_CoA_ligase	phenylacetate-CoA ligase	Energy metabolism/Other	23	6	9	28	59	65	65	26	5	23	246	51	46	55	19	36	45	23	145	103	52	65	11	32	18	47	93	116	75	138	99	103	29	122	15	52	1	75	248	184	108	109	181	102	39	7
TIGR00387	glcD	glycolate oxidase, subunit GlcD	Energy metabolism/Other	22	2	4	11	49	28	47	12	1	2	116	37	14	23	12	29	14	8	58	38	16	49	4	7	12	46	44	75	25	61	30	90	21	50	6	20	1	42	106	90	61	52	98	28	17	10
TIGR00160	MGSA	methylglyoxal synthase	Energy metabolism/Other	13	3	1	6	6	3	14	5	0	1	49	23	12	13	0	2	5	1	32	19	15	19	7	7	12	14	16	23	6	16	15	24	11	38	4	21	0	17	59	43	29	30	55	17	9	2
TIGR02425	decarb_PcaC	4-carboxymuconolactone decarboxylase	Energy metabolism/Other	12	2	3	6	25	23	13	11	2	7	63	35	28	15	5	13	6	12	81	67	34	33	7	13	27	25	42	40	35	42	23	46	16	76	6	47	0	51	74	72	47	51	69	22	19	2
TIGR02427	protocat_pcaD	3-oxoadipate enol-lactonase	Energy metabolism/Other	11	2	0	7	31	14	38	13	1	9	46	37	25	35	4	10	12	12	38	27	29	25	9	18	13	25	19	86	27	85	22	59	16	40	5	19	0	69	83	50	59	51	63	26	13	3
TIGR00045	TIGR00045	glycerate kinase	Energy metabolism/Other	10	4	2	5	36	25	28	10	2	7	83	21	21	21	3	14	5	9	33	35	16	27	4	14	16	26	32	35	24	41	34	42	4	26	2	9	0	27	72	46	36	34	46	25	12	5
TIGR02287	PaaY	phenylacetic acid degradation protein PaaY	Energy metabolism/Other	6	3	2	6	7	9	6	2	2	4	29	19	12	20	0	3	4	5	42	24	18	25	5	12	10	15	10	14	23	21	2	20	10	36	2	18	0	35	57	25	27	17	28	16	10	2
TIGR00013	taut	4-oxalocrotonate tautomerase family enzyme	Energy metabolism/Other	5	0	1	4	19	3	7	2	0	5	15	6	2	2	2	0	5	4	2	7	3	7	1	1	0	6	3	7	5	9	5	13	5	7	1	3	0	17	11	11	8	8	6	4	3	2
TIGR02318	phosphono_phnM	phosphonate metabolism protein PhnM	Energy metabolism/Other	5	1	0	3	1	1	0	0	0	0	22	2	1	5	2	4	4	0	13	6	3	2	1	2	1	4	7	9	3	0	3	4	1	3	0	1	0	4	22	18	9	1	11	11	2	0
TIGR02708	L_lactate_ox	L-lactate oxidase	Energy metabolism/Other	4	1	1	3	10	6	12	0	0	1	33	6	4	8	5	9	8	6	22	14	8	9	2	3	3	6	24	13	13	10	21	11	0	1	0	0	0	2	22	18	15	18	28	7	8	0
TIGR02069	cyanophycinase	cyanophycinase	Energy metabolism/Other	3	1	1	3	0	0	0	4	0	0	20	3	5	8	0	0	0	0	15	15	0	13	1	4	2	0	1	0	0	0	1	0	2	7	0	6	0	0	29	20	8	12	11	7	1	0
TIGR02426	protocat_pcaB	3-carboxy-cis,cis-muconate cycloisomerase	Energy metabolism/Other	3	0	0	0	18	3	10	1	1	1	2	6	2	3	1	5	5	5	5	7	6	5	0	1	1	3	1	12	2	28	3	18	2	13	3	6	0	22	12	9	3	4	5	1	4	3
TIGR03211	catechol_2_3	catechol 2,3 dioxygenase	Energy metabolism/Other	3	0	0	0	0	0	0	0	0	0	9	3	4	2	0	0	0	0	5	5	0	2	0	2	0	4	4	0	1	0	7	0	4	3	0	3	0	4	17	6	14	5	6	1	4	0
TIGR03217	4OH_2_O_val_ald	4-hydroxy-2-oxovalerate aldolase	Energy metabolism/Other	3	3	0	1	0	0	2	0	0	0	30	11	6	5	1	2	3	0	16	6	0	4	2	0	2	9	8	3	5	1	9	3	4	5	4	2	0	9	24	16	19	27	18	1	2	0
TIGR00532	HMG_CoA_R_NAD	hydroxymethylglutaryl-CoA reductase, degradative	Energy metabolism/Other	1	1	0	1	0	0	1	0	0	0	15	2	0	3	1	0	0	0	0	1	0	1	0	0	2	1	7	0	3	0	3	0	1	0	0	0	0	0	8	6	4	2	3	1	2	1
TIGR01747	diampropi_NH3ly	diaminopropionate ammonia-lyase family	Energy metabolism/Other	1	0	0	0	0	0	0	0	0	0	5	0	0	0	0	0	0	0	2	1	0	3	0	0	0	0	0	2	0	0	1	1	1	1	0	0	0	1	1	0	3	1	5	2	1	0
TIGR02089	TTC	tartrate dehydrogenase	Energy metabolism/Other	1	0	0	1	1	1	0	0	0	0	26	3	2	4	1	0	1	1	3	7	1	7	0	0	0	0	18	4	9	1	7	3	0	1	0	0	0	2	22	6	6	3	10	3	0	1
TIGR02160	PA_CoA_Oxy5	phenylacetate-CoA oxygenase/reductase, PaaK subunit	Energy metabolism/Other	1	0	0	0	6	9	5	0	2	0	1	1	1	0	1	1	0	2	2	10	2	0	1	0	1	0	1	15	3	25	2	5	0	18	0	0	0	33	2	2	5	2	3	0	1	0
TIGR02240	PHA_depoly_arom	poly(3-hydroxyalkanoate) depolymerase	Energy metabolism/Other	1	0	0	1	4	0	0	0	0	0	0	4	1	0	0	1	0	2	0	0	0	0	0	2	0	0	0	0	1	0	0	0	0	0	0	0	0	0	5	2	1	1	1	0	0	0
TIGR02439	catechol_proteo	catechol 1,2-dioxygenase	Energy metabolism/Other	1	0	0	0	2	1	0	0	0	0	4	0	0	2	1	2	0	1	1	4	1	0	0	0	0	1	3	5	0	0	1	1	1	0	0	0	0	1	4	2	1	0	2	3	1	1
TIGR00511	ribulose_e2b2	ribose-1,5-bisphosphate isomerase, e2b2 family	Energy metabolism/Other	0	0	0	0	0	0	0	0	0	0	1	0	0	0	0	0	0	0	0	0	0	0	0	0	0	1	0	0	0	0	0	0	0	0	0	0	0	0	1	0	0	0	0	0	0	0
TIGR02360	pbenz_hydroxyl	4-hydroxybenzoate 3-monooxygenase	Energy metabolism/Other	0	0	0	0	0	1	0	0	0	0	0	0	0	0	0	0	0	0	0	0	0	0	0	0	0	0	0	0	0	1	0	0	0	0	0	0	0	0	0	0	0	0	0	0	0	0
TIGR02416	CO_dehy_Mo_lg	carbon-monoxide dehydrogenase, large subunit	Energy metabolism/Other	0	0	0	0	0	0	0	0	0	0	6	0	0	0	0	2	1	0	4	1	0	3	1	0	0	2	1	0	0	0	2	0	0	2	1	0	0	6	6	0	1	2	2	3	0	0
TIGR02751	PEPCase_arch	phosphoenolpyruvate carboxylase	Energy metabolism/Other	0	0	0	0	1	3	2	0	0	0	0	0	3	0	0	1	0	0	8	0	12	5	0	0	0	1	0	7	0	12	0	32	0	2	0	0	0	0	1	0	0	0	1	3	0	0
TIGR03135	malonate_mdcG	malonate decarboxylase holo-[acyl-carrier-protein] synthase	Energy metabolism/Other	0	0	0	0	1	5	5	1	1	0	3	0	1	2	1	0	1	3	0	3	2	2	0	1	1	1	1	5	0	14	0	6	1	10	0	2	0	8	6	4	2	2	5	0	2	3
TIGR03216	OH_muco_semi_DH	2-hydroxymuconic semialdehyde dehydrogenase	Energy metabolism/Other	0	0	0	0	0	0	0	0	0	0	1	1	3	0	2	0	0	0	3	1	0	1	0	0	0	0	7	0	2	0	1	1	2	0	0	1	0	1	3	0	4	0	3	6	1	1
TIGR03218	catechol_dmpH	4-oxalocrotonate decarboxylase	Energy metabolism/Other	0	0	0	0	0	0	0	0	0	0	0	0	1	1	0	0	0	0	0	1	0	0	0	0	0	0	0	0	0	0	0	0	0	1	0	0	0	0	1	0	0	0	0	0	0	0
TIGR03224	benzo_boxA	benzoyl-CoA oxygenase/reductase, BoxA protein	Energy metabolism/Other	0	0	0	0	1	0	0	0	0	0	11	1	1	2	0	0	0	0	1	0	2	0	0	0	0	0	2	0	1	0	2	0	0	2	0	0	0	0	1	5	0	2	3	2	1	0
TIGR01149	mtrG	tetrahydromethanopterin S-methyltransferase, subunit G	Energy metabolism/Other	0	0	0	0	0	0	0	0	0	0	0	0	0	0	0	0	0	0	0	0	0	0	0	0	0	0	0	0	0	0	0	0	0	0	0	0	0	0	0	0	0	0	0	0	0	0
TIGR02156	PA_CoA_Oxy1	phenylacetate-CoA oxygenase, PaaG subunit	Energy metabolism/Other	0	0	0	0	0	0	0	0	0	0	0	0	0	0	0	0	0	0	0	0	0	0	0	0	0	0	0	0	0	0	0	0	0	0	0	0	0	0	0	0	0	0	0	0	0	0
TIGR02157	PA_CoA_Oxy2	phenylacetate-CoA oxygenase, PaaH subunit	Energy metabolism/Other	0	0	0	0	0	0	0	0	0	0	0	0	0	0	0	0	0	0	0	0	0	0	0	0	0	0	0	0	0	0	0	0	0	0	0	0	0	0	0	0	0	0	0	0	0	0
TIGR02158	PA_CoA_Oxy3	phenylacetate-CoA oxygenase, PaaI subunit	Energy metabolism/Other	0	0	0	0	0	0	0	0	0	0	0	0	0	0	0	0	0	0	0	0	0	0	0	0	0	0	0	0	0	0	0	1	0	0	0	0	0	0	0	0	0	0	0	0	0	0
TIGR02159	PA_CoA_Oxy4	phenylacetate-CoA oxygenase, PaaJ subunit	Energy metabolism/Other	0	0	0	0	0	0	0	0	0	0	0	0	0	0	0	0	0	0	0	0	0	0	0	0	0	0	0	0	0	0	0	0	0	0	0	0	0	0	0	0	0	0	0	0	0	0
TIGR02422	protocat_beta	protocatechuate 3,4-dioxygenase, beta subunit	Energy metabolism/Other	0	0	0	0	0	0	0	0	0	0	0	0	0	0	0	0	0	0	0	0	0	0	0	0	0	0	0	0	0	0	0	0	0	0	0	0	0	0	0	0	0	0	0	0	0	0
TIGR02423	protocat_alph	protocatechuate 3,4-dioxygenase, alpha subunit	Energy metabolism/Other	0	0	0	0	0	0	0	0	0	0	0	0	0	0	0	0	0	0	0	0	0	0	0	0	0	0	0	0	0	0	0	0	0	0	0	0	0	0	0	0	0	0	0	0	0	0
TIGR03213	23dbph12diox	2,3-dihydroxybiphenyl 1,2-dioxygenase	Energy metabolism/Other	0	0	0	0	0	0	0	0	0	0	0	0	0	0	0	0	0	0	0	0	0	0	0	0	0	0	0	0	0	0	0	0	0	0	0	0	0	0	0	0	0	0	0	0	0	0
TIGR03221	muco_delta	muconolactone delta-isomerase	Energy metabolism/Other	0	0	0	0	0	0	0	0	0	0	0	0	0	0	0	0	0	0	0	0	0	0	0	0	0	0	0	0	0	1	0	0	0	0	0	0	0	0	0	0	0	0	0	0	0	1
TIGR03225	benzo_boxB	benzoyl-CoA oxygenase, B subunit	Energy metabolism/Other	0	0	0	0	0	0	0	0	0	0	0	0	0	0	0	0	0	0	0	0	0	0	0	0	0	0	0	0	0	0	0	0	0	0	0	0	0	0	0	0	0	0	0	0	0	0
TIGR03229	benzo_1_2_benA	benzoate 1,2-dioxygenase, large subunit	Energy metabolism/Other	0	0	0	0	0	0	0	0	0	0	0	0	0	0	0	0	0	0	0	0	0	0	0	0	0	0	0	0	0	0	0	0	0	0	0	0	0	2	0	0	0	0	0	0	0	0
TIGR02424	TF_pcaQ	pca operon transcription factor PcaQ	Energy metabolism/Other|Regulatory functions/DNA interactions	16	5	0	9	25	33	22	2	4	1	73	37	16	25	6	15	9	10	39	43	7	18	11	11	16	22	54	37	21	47	33	101	5	70	2	21	0	120	95	75	55	40	67	34	19	6
TIGR00232	tktlase_bact	transketolase	Energy metabolism/Pentose phosphate pathway	20	12	8	23	50	34	49	14	4	18	355	86	44	47	8	16	24	14	134	94	51	95	25	33	30	80	152	67	65	74	157	95	25	147	18	51	1	83	300	193	131	147	185	78	55	9
TIGR01163	rpe	ribulose-phosphate 3-epimerase	Energy metabolism/Pentose phosphate pathway	12	2	4	14	23	18	25	8	1	11	129	28	29	28	6	9	8	4	41	46	27	52	3	22	12	27	45	32	32	55	51	43	20	64	1	30	0	69	114	78	73	48	78	33	25	5
TIGR00873	gnd	6-phosphogluconate dehydrogenase (decarboxylating)	Energy metabolism/Pentose phosphate pathway	6	1	3	9	26	16	20	10	4	5	56	9	8	5	0	5	8	3	15	20	14	20	4	4	4	6	28	19	15	28	20	38	1	25	0	5	0	23	53	27	19	13	30	9	13	7
TIGR00330	glpX	fructose-1,6-bisphosphatase, class II	Energy metabolism/Pentose phosphate pathway	5	0	2	1	16	7	14	2	1	2	27	4	2	2	2	6	4	4	10	13	5	11	1	2	1	5	9	17	6	13	4	23	2	9	1	3	0	21	15	12	6	9	17	5	3	3
TIGR00871	zwf	glucose-6-phosphate dehydrogenase	Energy metabolism/Pentose phosphate pathway	5	3	4	12	22	19	17	18	2	4	63	19	8	18	4	6	9	2	28	23	31	14	2	8	5	24	27	30	10	35	22	36	9	11	3	1	0	8	58	34	22	41	28	13	11	3
TIGR01198	pgl	6-phosphogluconolactonase	Energy metabolism/Pentose phosphate pathway	5	0	1	6	10	14	19	9	4	3	28	7	6	10	5	4	8	4	21	10	9	15	2	2	1	12	10	25	12	15	6	26	5	28	0	7	0	20	30	27	30	15	15	10	3	2
TIGR00872	gnd_rel	6-phosphogluconate dehydrogenase (decarboxylating)	Energy metabolism/Pentose phosphate pathway	4	1	5	2	0	7	4	2	0	0	21	10	2	5	0	0	0	0	15	4	8	6	4	2	3	9	5	0	1	0	1	5	1	6	1	0	1	0	10	12	8	15	7	6	3	1
TIGR01120	rpiB	ribose 5-phosphate isomerase B	Energy metabolism/Pentose phosphate pathway	4	3	0	3	2	7	6	3	1	5	35	2	3	4	0	1	3	2	11	9	3	3	0	8	4	7	17	11	8	5	9	10	6	15	2	2	0	10	23	23	17	23	23	11	8	0
TIGR00875	fsa_talC_mipB	fructose-6-phosphate aldolase	Energy metabolism/Pentose phosphate pathway	3	4	4	6	6	5	8	6	0	5	70	16	8	9	1	4	4	1	32	29	5	27	4	1	4	20	20	11	17	8	13	14	4	16	1	5	1	16	83	22	25	21	32	18	15	1
TIGR00021	rpiA	ribose 5-phosphate isomerase A	Energy metabolism/Pentose phosphate pathway	1	0	1	1	10	5	3	5	1	2	14	6	6	3	0	4	3	4	13	16	14	5	2	4	2	2	7	7	10	17	6	14	2	32	1	13	0	25	31	8	17	7	11	6	13	0
TIGR00874	talAB	transaldolase	Energy metabolism/Pentose phosphate pathway	1	0	0	1	12	7	4	0	1	1	0	0	2	0	2	0	0	2	1	7	2	2	1	1	0	3	8	7	2	12	9	13	0	6	0	1	0	13	12	1	1	0	0	2	0	1
TIGR00876	tal_mycobact	transaldolase	Energy metabolism/Pentose phosphate pathway	1	0	1	2	2	0	1	0	0	0	26	1	2	2	0	0	1	0	4	0	0	2	0	0	1	0	10	3	1	0	10	0	0	0	0	0	0	0	4	5	3	3	5	1	1	0
TIGR02134	transald_staph	transaldolase	Energy metabolism/Pentose phosphate pathway	1	1	0	0	1	0	0	0	0	1	6	0	1	0	1	2	0	0	0	2	0	0	1	0	2	0	1	1	0	2	1	0	0	0	0	0	0	0	8	4	2	1	1	3	0	0
TIGR03554	F420_G6P_DH	glucose-6-phosphate dehydrogenase (coenzyme-F420)	Energy metabolism/Pentose phosphate pathway	0	0	0	0	0	0	0	0	0	0	0	0	0	0	0	0	0	0	0	0	0	0	0	0	0	0	0	0	0	0	0	0	0	0	0	0	0	0	0	0	0	0	0	0	0	0
TIGR03056	bchO_mg_che_rel	putative magnesium chelatase accessory protein	Energy metabolism/Photosynthesis	2	0	1	1	2	4	7	3	0	2	7	5	0	10	4	6	4	2	23	10	2	6	0	0	0	4	7	3	4	12	6	6	1	4	1	2	0	5	20	15	6	16	18	5	5	3
TIGR03069	PS_II_S4	photosystem II S4 domain protein	Energy metabolism/Photosynthesis	1	1	0	3	1	1	0	1	0	0	2	4	2	2	1	0	1	0	4	6	0	2	0	1	3	4	3	0	1	4	2	0	1	5	2	0	0	6	12	10	3	7	12	4	0	0
TIGR03042	PS_II_psbQ_bact	photosystem II protein PsbQ	Energy metabolism/Photosynthesis	0	0	0	0	0	0	0	0	0	0	0	0	0	0	0	0	0	0	0	0	0	0	0	0	0	1	0	0	0	0	0	0	0	0	0	0	0	0	0	0	0	0	0	0	0	0
TIGR03045	PS_II_C550	cytochrome c-550	Energy metabolism/Photosynthesis	0	0	0	0	0	0	1	0	3	0	0	0	0	0	0	0	1	0	0	0	0	0	0	0	0	0	0	0	0	0	0	0	0	0	0	0	0	0	0	0	0	0	0	0	0	0
TIGR03048	PS_I_psaC	photosystem I iron-sulfur protein PsaC	Energy metabolism/Photosynthesis	0	0	0	0	0	0	0	1	1	0	0	0	0	0	0	0	0	0	1	0	5	3	0	0	1	0	3	0	0	0	0	0	0	3	0	0	0	0	3	1	1	0	1	2	0	2
TIGR01332	cyt_b559_alpha	cytochrome b559, alpha subunit	Energy metabolism/Photosynthesis	0	0	0	0	0	0	0	0	0	0	0	0	0	0	0	0	0	0	0	0	0	0	0	0	0	0	0	0	0	0	0	0	0	0	0	0	0	0	0	0	0	0	0	0	0	0
TIGR01333	cyt_b559_beta	cytochrome b559, beta subunit	Energy metabolism/Photosynthesis	0	0	0	0	0	0	0	0	0	0	0	0	0	0	0	0	0	0	0	0	0	0	0	0	0	0	0	0	0	0	0	0	0	0	0	0	0	0	0	0	0	0	0	0	0	0
TIGR01335	psaA	photosystem I core protein PsaA	Energy metabolism/Photosynthesis	0	0	0	0	0	0	0	0	0	0	0	0	0	0	0	0	0	0	0	0	0	0	0	0	0	0	0	0	0	0	0	0	0	0	0	0	0	0	0	0	0	0	0	0	0	0
TIGR01336	psaB	photosystem I core protein PsaB	Energy metabolism/Photosynthesis	0	0	0	0	0	0	0	0	0	0	0	0	0	0	0	0	0	0	0	0	0	0	0	0	0	0	0	0	0	0	0	0	0	0	0	0	0	0	0	0	0	0	0	0	0	0
TIGR01337	apcB	allophycocyanin, beta subunit	Energy metabolism/Photosynthesis	0	0	0	0	0	0	0	0	0	0	0	0	0	0	0	0	0	0	0	0	0	0	0	0	0	0	0	0	0	0	0	0	0	0	0	0	0	0	0	0	0	0	0	0	0	0
TIGR01338	phycocy_alpha	phycocyanin, alpha subunit	Energy metabolism/Photosynthesis	0	0	0	0	0	0	0	0	0	0	0	0	0	0	0	0	0	0	0	0	0	0	0	0	0	0	0	0	0	0	0	0	0	0	0	0	0	0	0	0	0	0	0	0	0	0
TIGR01339	phycocy_beta	phycocyanin, beta subunit	Energy metabolism/Photosynthesis	0	0	0	0	0	0	0	0	0	0	0	0	0	0	0	0	0	0	0	0	0	0	0	0	0	0	0	0	0	0	0	0	0	0	0	0	0	0	0	0	0	0	0	0	0	0
TIGR01964	chpXY	CO2 hydration protein	Energy metabolism/Photosynthesis	0	0	0	0	0	0	0	0	0	0	0	0	0	0	0	0	0	0	0	0	0	0	0	0	0	0	0	0	0	0	0	0	0	0	0	0	0	0	0	0	0	0	0	0	0	0
TIGR02014	BchZ	chlorophyllide reductase subunit Z	Energy metabolism/Photosynthesis	0	0	0	0	0	0	0	0	0	0	0	0	0	0	0	0	0	0	0	0	0	0	0	0	0	0	0	0	0	0	0	0	0	0	0	0	0	0	0	0	0	0	0	0	0	0
TIGR02015	BchY	chlorophyllide reductase subunit Y	Energy metabolism/Photosynthesis	0	0	0	0	0	0	0	0	0	0	0	0	0	0	0	0	0	0	0	0	0	0	0	0	0	0	0	0	0	0	0	0	0	0	0	0	0	0	0	0	0	0	0	0	0	0
TIGR02016	BchX	chlorophyllide reductase iron protein subunit X	Energy metabolism/Photosynthesis	0	0	0	0	0	0	0	0	0	0	0	0	0	0	0	0	0	0	0	0	0	0	0	0	0	0	0	0	0	0	0	0	0	0	0	0	0	0	0	0	0	0	0	0	1	0
TIGR02020	BchF	2-vinyl bacteriochlorophyllide hydratase	Energy metabolism/Photosynthesis	0	0	0	0	0	0	0	0	0	0	0	0	0	0	0	0	0	0	0	0	0	0	0	0	0	0	0	0	0	0	0	0	0	0	0	0	0	0	0	0	0	0	0	0	0	0
TIGR03039	PS_II_CP47	photosystem II chlorophyll-binding protein CP47	Energy metabolism/Photosynthesis	0	0	0	0	0	0	0	0	0	0	0	0	0	0	0	0	0	0	0	0	0	0	0	0	0	0	0	0	0	0	0	0	0	0	0	0	0	0	0	0	0	0	0	0	0	0
TIGR03043	PS_II_psbZ	photosystem II core protein PsbZ	Energy metabolism/Photosynthesis	0	0	0	0	0	0	0	0	0	0	0	0	0	0	0	0	0	0	0	0	0	0	0	0	0	0	0	0	0	0	0	0	0	0	0	0	0	0	0	0	0	0	0	0	0	0
TIGR03044	PS_II_psb27	photosystem II protein Psb27	Energy metabolism/Photosynthesis	0	0	0	0	0	0	0	0	0	0	0	0	0	0	0	0	0	0	0	0	0	0	0	0	0	0	0	0	0	0	0	0	0	0	0	0	0	0	0	0	0	0	0	0	0	0
TIGR03047	PS_II_psb28	photosystem II reaction center protein Psb28	Energy metabolism/Photosynthesis	0	0	0	0	0	0	0	0	0	0	0	0	0	0	0	0	0	0	0	0	0	0	0	0	0	0	0	0	0	0	0	0	0	0	0	0	0	0	0	0	0	0	0	0	0	0
TIGR03049	PS_I_psaK	photosystem I reaction center subunit PsaK	Energy metabolism/Photosynthesis	0	0	0	0	0	0	0	0	0	0	0	0	0	0	0	0	0	0	0	0	0	0	0	0	0	0	0	0	0	0	0	0	0	0	0	0	0	0	0	0	0	0	0	0	0	0
TIGR03052	PS_I_psaI	photosystem I reaction center subunit VIII	Energy metabolism/Photosynthesis	0	0	0	0	0	0	0	0	0	0	0	0	0	0	0	0	0	0	0	0	0	0	0	0	0	0	0	0	0	0	0	0	0	0	0	0	0	0	0	0	0	0	0	0	0	0
TIGR03054	photo_alph_chp1	putative photosynthetic complex assembly protein	Energy metabolism/Photosynthesis	0	0	0	0	0	0	0	0	0	0	0	0	0	0	0	0	0	0	0	0	0	0	0	0	0	0	0	0	0	0	0	0	0	0	0	0	0	0	0	0	0	0	0	0	0	0
TIGR03055	photo_alph_chp2	putative photosynthetic complex assembly protein 2	Energy metabolism/Photosynthesis	0	0	0	0	0	0	0	0	0	0	0	0	0	0	0	0	0	0	0	0	0	0	0	0	0	0	0	0	0	0	0	0	0	0	0	0	0	0	0	0	0	0	0	0	0	0
TIGR03060	PS_II_psb29	photosystem II biogenesis protein Psp29	Energy metabolism/Photosynthesis	0	0	0	0	0	0	0	0	0	0	0	0	0	0	0	0	0	0	0	0	0	0	0	0	0	0	0	0	0	0	0	0	0	0	0	0	0	0	0	0	0	0	0	0	0	0
TIGR02040	PpsR-CrtJ	transcriptional regulator PpsR	Energy metabolism/Photosynthesis|Regulatory functions/DNA interactions	8	0	0	0	8	2	4	1	0	2	33	5	2	2	4	7	6	3	18	14	10	7	0	1	3	5	13	17	12	6	20	3	3	3	1	2	0	4	18	15	14	6	13	8	3	4
TIGR01349	PDHac_trf_mito	pyruvate dehydrogenase complex dihydrolipoamide acetyltransferase	Energy metabolism/Pyruvate dehydrogenase	8	3	1	7	9	2	4	0	0	0	53	7	5	11	3	6	3	1	27	10	2	9	2	6	2	11	40	26	12	11	30	12	0	8	0	6	0	12	33	23	19	16	21	16	3	1
TIGR03182	PDH_E1_alph_y	pyruvate dehydrogenase (acetyl-transferring) E1 component, alpha subunit	Energy metabolism/Pyruvate dehydrogenase	4	4	3	3	6	7	6	0	0	0	54	14	12	7	4	8	2	6	18	7	0	10	6	5	4	5	49	25	20	8	30	15	7	9	0	3	0	19	43	25	22	21	32	13	6	2
TIGR01348	PDHac_trf_long	dihydrolipoyllysine-residue acetyltransferase	Energy metabolism/Pyruvate dehydrogenase	1	1	1	0	10	6	8	1	2	0	11	6	2	0	0	1	4	2	5	8	1	1	1	0	0	1	10	10	6	7	9	20	1	11	0	5	0	21	17	6	4	7	9	2	2	2
TIGR03181	PDH_E1_alph_x	pyruvate dehydrogenase (acetyl-transferring) E1 component, alpha subunit	Energy metabolism/Pyruvate dehydrogenase	1	0	0	2	0	0	0	0	0	0	14	1	3	6	0	4	0	0	2	4	0	2	0	1	1	3	5	1	5	2	9	2	1	0	0	0	0	0	10	6	2	10	6	4	1	1
TIGR04380	myo_inos_iolG	inositol 2-dehydrogenase	Energy metabolism/Sugars	55	16	9	39	228	181	145	104	20	70	319	145	106	108	63	107	107	74	353	197	140	137	42	54	46	101	265	395	186	410	172	443	48	1034	16	353	0	442	432	241	169	299	310	101	100	13
TIGR04382	myo_inos_iolC_N	5-dehydro-2-deoxygluconokinase	Energy metabolism/Sugars	36	9	7	22	67	44	44	15	8	26	135	43	29	42	14	12	21	13	103	82	50	51	19	16	18	28	68	67	50	89	59	61	21	206	11	73	1	111	182	119	80	69	106	41	43	4
TIGR01179	galE	UDP-glucose 4-epimerase GalE	Energy metabolism/Sugars	33	8	11	31	57	47	48	19	7	15	270	93	71	65	15	23	29	30	168	129	56	108	20	33	28	79	75	79	66	88	80	62	39	146	11	76	0	106	321	191	140	145	195	84	29	10
TIGR02638	lactal_redase	lactaldehyde reductase	Energy metabolism/Sugars	33	15	24	19	100	58	87	18	6	36	240	89	53	56	29	59	41	29	162	160	50	101	30	42	53	52	107	99	75	117	81	127	33	153	18	82	1	224	276	227	172	163	215	82	71	16
TIGR01312	XylB	xylulokinase	Energy metabolism/Sugars	25	18	6	17	45	28	26	30	3	18	260	67	32	43	4	22	24	12	122	80	36	70	14	23	20	56	211	66	133	54	195	86	27	147	11	64	0	142	249	146	117	119	134	81	46	5
TIGR00393	kpsF	sugar isomerase, KpsF/GutQ family	Energy metabolism/Sugars	20	4	3	7	13	17	19	14	1	8	80	25	23	18	6	10	8	12	50	38	18	31	13	11	15	14	38	36	18	42	35	39	7	36	5	25	0	40	99	60	39	42	54	34	9	1
TIGR02630	xylose_isom_A	xylose isomerase	Energy metabolism/Sugars	18	2	4	6	10	10	7	10	2	7	69	23	15	15	3	4	5	2	40	21	29	23	6	11	10	20	28	20	19	17	19	16	7	47	2	21	2	16	71	37	29	48	51	30	23	2
TIGR01449	PGP_bact	phosphoglycolate phosphatase, bacterial	Energy metabolism/Sugars	17	6	0	4	28	13	6	8	2	6	62	16	9	18	14	14	11	11	61	22	33	33	9	14	10	21	74	41	32	54	33	51	6	123	4	51	1	89	107	72	52	47	74	29	14	5
TIGR02152	D_ribokin_bact	ribokinase	Energy metabolism/Sugars	15	7	5	15	90	59	54	22	10	27	148	41	33	36	10	23	26	18	46	74	33	44	13	27	17	18	78	98	47	112	49	159	16	89	5	33	0	139	149	82	56	76	72	42	33	10
TIGR00695	uxuA	mannonate dehydratase	Energy metabolism/Sugars	14	5	4	16	24	21	23	28	11	22	109	46	28	38	6	4	12	6	73	82	56	55	8	20	11	27	51	30	37	20	52	39	12	137	5	60	1	54	165	97	65	49	91	44	34	5
TIGR01089	fucI	L-fucose isomerase	Energy metabolism/Sugars	13	4	4	11	12	10	10	13	0	6	93	36	31	21	8	6	5	4	79	65	42	47	3	13	14	28	43	15	15	26	47	22	9	68	8	40	0	32	112	71	45	72	75	34	24	2
TIGR00131	gal_kin	galactokinase	Energy metabolism/Sugars	11	7	7	9	26	10	5	8	4	9	76	39	23	21	2	6	1	4	68	38	32	25	11	6	8	31	36	15	20	31	32	20	13	44	2	27	1	46	93	51	39	49	46	28	17	3
TIGR01132	pgm	phosphoglucomutase, alpha-D-glucose phosphate-specific	Energy metabolism/Sugars	9	4	0	1	15	7	22	4	0	3	28	3	1	8	3	5	5	3	30	13	5	19	2	0	7	10	17	28	18	17	17	22	1	16	3	10	1	45	25	16	20	19	28	4	7	3
TIGR04379	myo_inos_iolE	myo-inosose-2 dehydratase	Energy metabolism/Sugars	9	3	2	4	49	46	35	29	1	11	72	21	33	22	12	31	26	8	63	59	21	15	19	18	17	33	72	72	25	81	44	89	10	161	3	61	0	60	106	70	57	33	62	17	22	3
TIGR01234	L-ribulokinase	ribulokinase	Energy metabolism/Sugars	8	2	6	6	21	24	16	13	5	5	101	38	9	15	3	10	8	5	31	46	40	30	2	17	7	37	52	38	19	27	32	49	16	25	6	16	0	41	96	45	34	43	88	23	24	1
TIGR01748	rhaA	L-rhamnose isomerase	Energy metabolism/Sugars	8	0	4	11	16	19	17	8	2	8	117	24	27	19	5	5	4	4	45	31	31	27	10	5	11	20	43	22	20	26	22	24	3	62	4	28	0	47	80	39	27	49	54	31	17	4
TIGR00218	manA	mannose-6-phosphate isomerase, class I	Energy metabolism/Sugars	6	4	4	7	22	12	16	7	5	8	51	33	22	29	3	3	4	5	46	25	23	26	9	15	8	27	17	15	23	23	15	30	9	71	4	33	1	59	91	45	28	58	32	28	18	4
TIGR02625	YiiL_rotase	L-rhamnose mutarotase	Energy metabolism/Sugars	5	1	2	3	14	8	4	6	2	3	18	2	9	10	3	7	2	5	22	9	11	11	2	0	1	6	8	22	8	28	9	26	2	14	1	0	0	15	18	13	9	15	14	5	7	0
TIGR00760	araD	L-ribulose-5-phosphate 4-epimerase	Energy metabolism/Sugars	4	2	3	4	19	9	17	11	3	2	94	32	23	16	8	4	5	6	49	39	24	37	9	4	10	13	42	29	22	31	47	40	9	74	6	23	0	54	87	55	39	33	48	28	18	1
TIGR01086	fucA	L-fuculose phosphate aldolase	Energy metabolism/Sugars	4	1	3	6	12	7	15	0	0	3	19	9	13	13	2	7	1	5	23	12	2	7	5	8	5	3	18	19	8	10	11	23	4	39	0	18	0	30	30	16	6	14	19	6	3	2
TIGR04377	myo_inos_iolD	3,5/4-trihydroxycyclohexa-1,2-dione hydrolase	Energy metabolism/Sugars	4	2	0	0	10	2	4	0	0	0	42	4	5	6	1	2	2	0	12	4	2	4	3	4	1	7	8	0	6	1	12	8	2	19	1	4	0	10	23	13	7	12	16	6	2	1
TIGR01239	galT_2	galactose-1-phosphate uridylyltransferase	Energy metabolism/Sugars	2	0	1	2	10	5	10	2	1	1	26	3	7	3	0	6	1	2	18	10	2	7	2	1	2	4	24	8	1	3	7	5	3	7	0	2	0	9	34	33	13	12	12	11	7	1
TIGR01314	gntK_FGGY	gluconate kinase	Energy metabolism/Sugars	1	0	1	1	3	0	0	0	1	0	16	6	0	3	2	1	0	0	3	3	3	6	4	1	0	1	21	1	5	0	8	2	0	2	0	0	0	5	21	26	10	9	11	9	3	0
TIGR02810	agaZ_gatZ	D-tagatose-bisphosphate aldolase, class II, non-catalytic subunit	Energy metabolism/Sugars	1	0	0	1	10	3	4	2	2	1	7	2	1	1	0	1	0	2	2	5	2	2	0	1	1	0	10	4	2	4	4	21	1	6	0	6	0	19	4	2	2	3	1	4	1	3
TIGR00209	galT_1	galactose-1-phosphate uridylyltransferase	Energy metabolism/Sugars	0	1	1	0	4	10	8	0	1	2	1	4	0	1	1	3	0	1	3	6	2	1	3	1	1	0	3	15	1	9	1	10	3	11	0	6	0	11	5	2	1	4	3	4	1	1
TIGR00542	hxl6Piso_put	putative hexulose-6-phosphate isomerase	Energy metabolism/Sugars	0	1	1	1	16	4	10	0	1	0	12	9	4	0	3	2	5	3	6	1	7	5	2	1	2	1	22	23	2	29	8	12	1	5	0	4	0	22	12	8	3	9	4	2	2	0
TIGR02628	fuculo_kin_coli	L-fuculokinase	Energy metabolism/Sugars	0	0	0	1	0	3	0	0	0	0	6	1	0	0	0	0	0	0	0	2	0	0	0	0	0	1	2	0	2	0	6	4	1	2	0	0	0	0	6	5	0	1	4	0	1	0
TIGR03326	rubisco_III	ribulose bisphosphate carboxylase, type III	Energy metabolism/Sugars	0	0	0	0	1	0	0	0	0	0	4	1	0	0	0	0	0	0	3	0	0	1	1	0	0	0	0	2	0	0	2	1	1	0	0	1	0	0	2	0	3	1	3	0	0	0
TIGR04378	myo_inos_iolB	5-deoxy-glucuronate isomerase	Energy metabolism/Sugars	0	0	1	2	10	2	1	0	0	0	16	5	11	6	2	4	0	3	9	12	0	8	2	2	1	3	9	22	2	6	4	19	0	5	0	10	0	25	10	18	4	5	7	7	2	0
TIGR02629	L_rham_iso_rhiz	L-rhamnose catabolism isomerase	Energy metabolism/Sugars	0	0	0	0	0	0	0	0	0	0	0	0	0	0	0	0	0	0	0	0	0	0	0	0	0	0	0	0	0	0	0	0	0	0	0	0	0	0	0	0	0	0	0	0	0	0
TIGR02635	RhaI_grampos	L-rhamnose isomerase	Energy metabolism/Sugars	0	0	0	0	0	0	0	0	0	0	0	0	0	0	0	0	0	0	0	0	0	0	0	0	0	0	0	0	0	0	1	0	0	0	0	0	0	0	0	0	0	0	0	0	0	0
TIGR00230	sfsA	sugar fermentation stimulation protein	Energy metabolism/Sugars|Regulatory functions/Other	6	0	3	2	13	10	14	8	1	3	38	12	3	5	5	6	4	1	29	15	6	11	2	2	6	3	18	19	7	14	16	23	4	11	2	5	0	22	38	23	24	18	28	7	4	5
TIGR01811	sdhA_Bsu	succinate dehydrogenase or fumarate reductase, flavoprotein subunit	Energy metabolism/TCA cycle	23	5	5	12	19	13	13	21	9	20	171	58	31	31	5	9	8	5	80	68	50	63	11	23	10	37	40	25	39	29	28	25	19	73	13	50	1	39	157	86	69	75	120	62	37	2
TIGR01342	acon_putative	putative aconitate hydratase	Energy metabolism/TCA cycle	12	3	3	6	4	2	5	3	0	2	101	21	10	20	2	11	3	2	36	24	7	27	7	8	9	12	34	11	11	11	33	16	15	27	0	9	0	52	111	51	56	37	81	32	20	3
TIGR00979	fumC_II	fumarate hydratase, class II	Energy metabolism/TCA cycle	8	2	7	15	18	17	22	16	1	5	109	28	23	26	10	9	6	8	57	39	28	28	4	14	6	21	27	27	27	29	31	32	16	56	12	90	0	38	108	66	52	52	78	36	22	2
TIGR00183	prok_nadp_idh	isocitrate dehydrogenase, NADP-dependent	Energy metabolism/TCA cycle	7	2	0	6	21	17	20	11	1	8	54	9	7	14	2	10	10	2	44	21	31	22	10	4	7	13	31	29	25	21	32	30	5	64	5	29	0	50	63	46	29	29	30	17	10	5
TIGR01016	sucCoAbeta	succinate-CoA ligase, beta subunit	Energy metabolism/TCA cycle	7	1	4	4	6	8	7	8	4	3	35	15	4	5	1	0	2	1	12	14	11	17	3	5	3	13	7	6	9	11	12	17	2	9	0	5	0	24	27	19	11	5	18	11	12	2
TIGR00127	nadp_idh_euk	isocitrate dehydrogenase, NADP-dependent	Energy metabolism/TCA cycle	6	4	6	3	0	0	0	0	0	0	44	18	9	17	0	1	0	0	17	19	1	9	0	3	3	18	3	1	7	0	3	0	7	8	2	0	0	1	43	30	22	30	38	16	3	0
TIGR02046	sdhC_b558_fam	succinate dehydrogenase (or fumarate reductase) cytochrome b subunit, b558 family	Energy metabolism/TCA cycle	6	2	1	6	11	0	9	7	3	4	60	16	21	11	3	4	1	1	33	25	13	23	11	5	6	11	13	12	12	13	13	9	11	34	0	13	0	12	59	44	38	32	48	17	9	0
TIGR01340	aconitase_mito	aconitate hydratase, mitochondrial	Energy metabolism/TCA cycle	5	2	7	10	14	8	13	18	5	6	72	30	22	9	3	5	11	3	55	47	38	25	7	10	6	23	29	23	18	33	32	28	6	79	8	36	0	29	78	52	33	63	49	33	21	0
TIGR01763	MalateDH_bact	malate dehydrogenase, NAD-dependent	Energy metabolism/TCA cycle	5	6	3	7	7	8	5	9	0	5	76	22	24	15	5	3	4	3	44	42	11	23	6	9	9	17	20	14	20	20	17	16	12	50	2	28	0	10	83	41	20	33	57	23	9	3
TIGR01347	sucB	dihydrolipoyllysine-residue succinyltransferase, E2 component of oxoglutarate dehydrogenase (succinyl-transferring) complex	Energy metabolism/TCA cycle	4	3	0	1	7	6	6	1	0	1	4	1	1	3	3	3	3	1	5	10	2	2	1	0	1	4	14	19	11	8	5	28	0	9	0	6	0	18	7	8	7	7	5	1	3	1
TIGR00239	2oxo_dh_E1	oxoglutarate dehydrogenase (succinyl-transferring), E1 component	Energy metabolism/TCA cycle	3	2	2	2	11	6	12	1	0	2	10	4	1	2	2	4	2	3	3	9	2	3	1	1	0	1	0	18	3	21	2	35	0	15	2	9	0	38	10	0	2	0	3	1	2	2
TIGR01019	sucCoAalpha	succinate-CoA ligase, alpha subunit	Energy metabolism/TCA cycle	2	1	2	0	5	12	16	3	2	3	41	6	3	8	1	2	1	2	8	8	6	8	1	3	4	7	15	12	6	29	10	15	2	6	0	5	0	51	23	16	10	11	18	4	11	1
TIGR01816	sdhA_forward	succinate dehydrogenase, flavoprotein subunit	Energy metabolism/TCA cycle	2	0	0	0	3	1	0	1	0	0	10	2	1	2	0	2	2	2	4	1	0	1	1	0	1	2	1	4	3	1	2	1	0	0	0	0	0	1	1	0	4	0	8	0	2	0
TIGR00117	acnB	aconitate hydratase 2	Energy metabolism/TCA cycle	1	0	3	1	14	10	10	3	1	3	28	1	4	0	2	6	3	2	5	5	2	2	0	1	0	2	20	11	7	23	10	27	0	10	0	8	0	37	11	4	5	3	4	1	5	2
TIGR01798	cit_synth_I	citrate (Si)-synthase	Energy metabolism/TCA cycle	1	1	1	2	4	0	1	0	0	0	20	0	0	0	2	0	1	0	1	3	0	2	1	1	1	0	13	0	5	1	8	3	2	1	1	0	0	2	12	8	4	2	4	4	2	0
TIGR02924	ICDH_alpha	isocitrate dehydrogenase	Energy metabolism/TCA cycle	1	0	0	0	0	0	0	0	0	0	4	0	0	1	0	0	0	0	4	2	0	1	0	0	1	0	0	1	0	0	0	0	1	0	0	3	0	5	2	0	4	4	3	1	1	0
TIGR00175	mito_nad_idh	isocitrate dehydrogenase, NAD-dependent	Energy metabolism/TCA cycle	0	1	0	0	0	0	0	0	0	0	0	0	1	1	0	0	0	0	1	2	0	0	1	0	0	1	1	0	1	0	0	0	0	1	0	0	0	3	2	4	1	0	0	1	0	0
TIGR01320	mal_quin_oxido	malate dehydrogenase (acceptor)	Energy metabolism/TCA cycle	0	0	1	0	0	0	0	0	0	0	0	0	0	0	0	0	0	0	0	0	0	0	0	0	0	0	0	1	0	0	0	0	0	0	0	2	0	0	0	0	0	0	0	0	0	2
TIGR01341	aconitase_1	aconitate hydratase 1	Energy metabolism/TCA cycle	0	0	0	0	0	1	1	0	0	0	12	2	2	0	0	0	0	0	3	1	0	1	1	0	1	3	1	1	3	1	2	0	0	1	1	1	0	4	4	9	5	2	5	2	0	0
TIGR01344	malate_syn_A	malate synthase A	Energy metabolism/TCA cycle	0	0	0	0	0	0	0	0	0	0	0	0	0	0	0	0	0	1	0	0	1	0	0	0	0	0	0	0	0	0	0	0	0	0	0	0	0	1	0	0	0	0	1	0	0	0
TIGR01345	malate_syn_G	malate synthase G	Energy metabolism/TCA cycle	0	0	1	1	0	0	1	0	0	0	1	0	1	3	0	0	0	0	0	0	0	0	4	1	0	1	0	0	0	0	0	1	0	0	0	0	0	0	4	3	1	0	3	1	0	0
TIGR01346	isocit_lyase	isocitrate lyase	Energy metabolism/TCA cycle	0	0	1	0	1	0	0	0	0	0	1	0	0	0	1	0	0	0	0	0	0	0	1	0	1	0	0	0	0	0	0	0	0	0	0	0	0	0	1	0	0	0	0	0	0	0
TIGR01772	MDH_euk_gproteo	malate dehydrogenase, NAD-dependent	Energy metabolism/TCA cycle	0	0	0	0	6	4	5	1	0	1	3	0	0	0	1	0	2	1	2	0	1	0	0	0	0	0	0	4	0	7	2	15	0	7	0	2	0	20	0	3	1	1	0	2	2	2
TIGR02968	succ_dehyd_anc	succinate dehydrogenase, hydrophobic membrane anchor protein	Energy metabolism/TCA cycle	0	0	0	0	4	2	2	0	0	0	0	0	0	0	0	0	2	0	0	0	0	0	0	1	1	0	0	0	0	0	1	0	0	0	0	0	0	2	3	0	5	0	2	0	0	0
TIGR02970	succ_dehyd_cytB	succinate dehydrogenase, cytochrome b556 subunit	Energy metabolism/TCA cycle	0	0	0	0	0	0	0	0	0	0	0	1	1	1	0	0	0	2	0	0	0	0	0	0	0	0	0	1	0	0	0	1	0	0	0	0	0	0	0	0	1	0	0	0	0	0
TIGR00178	monomer_idh	isocitrate dehydrogenase, NADP-dependent	Energy metabolism/TCA cycle	0	0	0	0	0	0	0	0	0	0	0	0	0	0	0	0	0	0	0	0	0	0	0	0	0	0	0	0	0	0	0	0	0	0	0	0	0	0	0	0	0	0	0	0	0	0
TIGR01830	3oxo_ACP_reduc	3-oxoacyl-[acyl-carrier-protein] reductase	Fatty acid and phospholipid metabolism/Biosynthesis	62	22	19	62	191	137	130	52	12	43	459	181	121	138	31	62	49	49	329	217	120	186	42	61	64	109	256	215	161	233	174	257	54	446	37	225	2	419	618	344	255	245	411	157	80	17
TIGR03150	fabF	beta-ketoacyl-acyl-carrier-protein synthase II	Fatty acid and phospholipid metabolism/Biosynthesis	39	13	10	43	132	89	98	28	4	33	320	124	69	82	18	57	60	30	246	156	67	117	24	38	56	79	109	177	84	184	100	161	44	159	15	62	2	201	412	251	172	147	253	115	75	18
TIGR00747	fabH	3-oxoacyl-[acyl-carrier-protein] synthase III	Fatty acid and phospholipid metabolism/Biosynthesis	22	10	15	16	55	51	40	33	6	20	177	70	50	55	17	27	28	23	137	80	48	84	18	29	26	60	95	94	59	107	65	95	34	202	15	84	3	132	242	159	109	111	134	76	39	9
TIGR00514	accC	acetyl-CoA carboxylase, biotin carboxylase subunit	Fatty acid and phospholipid metabolism/Biosynthesis	19	4	5	10	32	22	33	15	3	5	123	29	15	19	8	19	17	5	42	26	33	40	9	10	13	30	47	41	24	62	39	48	10	29	6	10	0	46	98	50	55	48	78	28	24	6
TIGR00530	AGP_acyltrn	1-acylglycerol-3-phosphate O-acyltransferases	Fatty acid and phospholipid metabolism/Biosynthesis	19	6	2	16	53	45	27	27	4	19	105	31	46	27	4	13	39	15	90	49	56	50	7	16	23	40	32	69	54	50	42	57	14	137	5	51	0	88	136	63	78	52	86	40	22	4
TIGR00128	fabD	malonyl CoA-acyl carrier protein transacylase	Fatty acid and phospholipid metabolism/Biosynthesis	17	6	8	15	25	26	18	14	3	8	131	43	37	23	5	17	12	7	73	52	41	58	9	17	22	29	53	28	37	33	43	36	20	142	6	50	0	103	151	81	74	58	102	40	25	9
TIGR00517	acyl_carrier	acyl carrier protein	Fatty acid and phospholipid metabolism/Biosynthesis	15	3	6	8	31	31	28	1	1	5	85	27	18	14	7	10	14	12	42	24	15	34	9	10	9	20	30	42	19	49	19	35	12	30	8	19	0	53	91	68	38	28	57	25	17	2
TIGR00560	pgsA	CDP-diacylglycerol--glycerol-3-phosphate 3-phosphatidyltransferase	Fatty acid and phospholipid metabolism/Biosynthesis	14	1	3	6	26	17	16	9	3	9	57	29	7	15	2	22	6	2	27	26	20	34	6	6	11	21	28	33	22	14	30	20	5	92	2	40	0	50	82	41	39	33	49	29	7	2
TIGR01750	fabZ	beta-hydroxyacyl-(acyl-carrier-protein) dehydratase FabZ	Fatty acid and phospholipid metabolism/Biosynthesis	11	5	4	14	30	30	22	9	0	5	76	32	21	16	11	9	14	17	66	34	16	25	14	10	10	21	37	55	21	37	22	48	13	57	4	13	0	55	120	68	35	43	74	28	8	1
TIGR00023	TIGR00023	acyl-phosphate glycerol 3-phosphate acyltransferase	Fatty acid and phospholipid metabolism/Biosynthesis	8	0	2	3	10	10	9	3	0	2	49	20	8	11	1	4	4	5	32	25	2	10	5	3	5	9	16	15	13	15	12	9	12	13	3	6	1	24	52	25	35	15	24	11	9	1
TIGR00473	pssA	CDP-diacylglycerol-serine O-phosphatidyltransferase	Fatty acid and phospholipid metabolism/Biosynthesis	8	2	4	6	15	6	7	12	1	3	59	29	5	10	3	3	3	0	33	30	14	17	4	10	9	18	20	7	4	4	10	5	10	47	1	17	0	14	42	34	28	27	32	24	8	0
TIGR00515	accD	acetyl-CoA carboxylase, carboxyl transferase, beta subunit	Fatty acid and phospholipid metabolism/Biosynthesis	6	4	2	6	13	7	15	5	0	1	41	8	5	8	3	6	8	8	20	26	6	20	2	4	6	8	15	14	11	28	8	23	11	21	3	9	0	40	52	18	31	18	30	15	9	3
TIGR00182	plsX	fatty acid/phospholipid synthesis protein PlsX	Fatty acid and phospholipid metabolism/Biosynthesis	5	3	3	5	15	10	9	4	1	6	108	19	14	17	2	8	8	6	40	38	5	33	7	14	14	14	17	11	18	20	26	13	8	24	0	12	1	52	94	59	28	26	61	34	11	2
TIGR00513	accA	acetyl-CoA carboxylase, carboxyl transferase, alpha subunit	Fatty acid and phospholipid metabolism/Biosynthesis	2	2	4	4	14	10	9	4	0	0	38	11	10	9	5	7	8	4	23	12	3	13	7	3	4	5	19	20	11	17	17	35	2	27	1	9	0	16	36	25	19	25	24	8	4	2
TIGR00163	PS_decarb	phosphatidylserine decarboxylase	Fatty acid and phospholipid metabolism/Biosynthesis	1	0	0	1	7	4	6	1	0	0	5	0	3	2	0	3	2	0	1	4	4	0	0	1	0	0	0	9	2	11	0	7	1	4	0	0	0	9	10	0	3	0	3	0	0	0
TIGR00516	acpS	holo-[acyl-carrier-protein] synthase	Fatty acid and phospholipid metabolism/Biosynthesis	1	1	2	2	5	1	4	0	0	1	9	7	4	1	1	2	1	0	3	4	0	8	3	0	1	2	5	7	2	4	2	3	3	2	0	0	0	7	3	3	9	0	7	3	0	0
TIGR01749	fabA	beta-hydroxyacyl-(acyl-carrier-protein) dehydratase FabA	Fatty acid and phospholipid metabolism/Biosynthesis	1	0	0	0	3	2	3	2	0	0	8	1	0	0	0	1	0	1	4	2	1	1	0	1	1	1	5	7	4	6	4	5	0	1	0	3	0	11	0	4	3	1	8	1	0	1
TIGR01831	fabG_rel	putative 3-oxoacyl-(acyl-carrier-protein) reductase	Fatty acid and phospholipid metabolism/Biosynthesis	1	1	0	0	8	4	6	0	1	0	16	4	1	3	0	2	3	6	4	7	3	3	1	2	0	3	1	7	2	7	0	9	2	1	1	4	0	9	9	4	5	1	4	2	3	2
TIGR04367	HpnR_B12_rSAM	hopanoid C-3 methylase HpnR	Fatty acid and phospholipid metabolism/Biosynthesis	1	0	0	1	0	0	3	0	0	0	5	1	1	2	0	2	1	0	1	5	0	1	0	1	1	1	2	3	3	0	0	3	0	4	0	0	0	6	9	5	4	3	3	2	0	0
TIGR00189	tesB	acyl-CoA thioesterase II	Fatty acid and phospholipid metabolism/Biosynthesis	0	0	0	0	3	5	2	0	0	1	0	0	0	1	0	1	2	2	0	2	0	1	0	0	0	1	0	2	3	2	2	13	0	5	0	0	0	10	0	0	0	1	0	0	0	1
TIGR00531	BCCP	acetyl-CoA carboxylase, biotin carboxyl carrier protein	Fatty acid and phospholipid metabolism/Biosynthesis	0	0	1	1	13	9	6	2	5	6	18	6	5	6	4	4	11	2	14	11	4	8	3	7	4	10	20	14	6	14	10	11	5	11	1	6	0	19	28	22	7	5	21	10	9	2
TIGR00672	cdh	CDP-diacylglycerol diphosphatase	Fatty acid and phospholipid metabolism/Biosynthesis	0	0	1	0	0	0	0	0	0	0	0	0	0	0	0	0	0	0	0	0	0	0	0	0	0	0	0	1	0	0	0	0	0	0	0	0	0	0	0	0	0	0	0	0	0	0
TIGR00748	HMG_CoA_syn_Arc	putative hydroxymethylglutaryl-CoA synthase	Fatty acid and phospholipid metabolism/Biosynthesis	0	0	0	0	0	0	0	0	0	0	12	0	0	1	0	0	1	0	1	1	0	2	0	0	1	0	2	1	2	0	1	3	0	0	0	0	0	0	5	6	0	1	3	1	1	1
TIGR01836	PHA_synth_III_C	poly(R)-hydroxyalkanoic acid synthase, class III, PhaC subunit	Fatty acid and phospholipid metabolism/Biosynthesis	0	0	0	1	1	0	0	1	0	0	1	0	4	0	1	1	0	0	0	2	0	0	0	0	0	0	0	5	0	0	4	1	0	1	1	0	0	0	0	5	2	0	1	0	0	0
TIGR01837	PHA_granule_1	poly(hydroxyalkanoate) granule-associated protein	Fatty acid and phospholipid metabolism/Biosynthesis	0	1	0	0	1	0	0	0	0	0	0	1	0	0	0	1	0	0	0	0	0	1	0	0	0	0	0	0	0	0	0	0	0	0	0	0	0	0	0	0	0	0	0	1	0	0
TIGR01838	PHA_synth_I	poly(R)-hydroxyalkanoic acid synthase, class I	Fatty acid and phospholipid metabolism/Biosynthesis	0	0	0	0	0	0	0	0	0	0	0	1	0	0	0	0	0	0	0	0	0	0	2	3	0	0	0	0	0	0	0	0	0	0	0	0	0	0	1	0	0	0	0	0	0	0
TIGR03703	plsB	glycerol-3-phosphate O-acyltransferase	Fatty acid and phospholipid metabolism/Biosynthesis	0	0	0	0	19	12	25	2	3	2	14	3	2	0	3	1	2	1	17	10	1	2	2	0	2	0	6	16	11	36	0	23	0	49	0	7	0	69	4	1	1	0	1	0	2	10
TIGR01839	PHA_synth_II	poly(R)-hydroxyalkanoic acid synthase, class II	Fatty acid and phospholipid metabolism/Biosynthesis	0	0	0	0	0	0	0	0	0	0	0	0	0	0	0	0	0	0	0	0	0	0	0	0	0	0	0	0	0	0	0	0	0	0	0	0	0	0	0	0	0	0	0	0	0	0
TIGR02812	fadR_gamma	fatty acid metabolism transcriptional regulator FadR	Fatty acid and phospholipid metabolism/Biosynthesis|Fatty acid and phospholipid metabolism/Degradation|Regulatory functions/DNA interactions	1	0	0	0	3	2	3	1	1	0	0	0	0	0	0	7	0	2	4	1	2	1	1	0	0	0	5	4	0	8	1	8	0	4	1	2	0	9	0	1	0	1	1	1	0	2
TIGR01848	PHA_reg_PhaR	polyhydroxyalkanoate synthesis repressor PhaR	Fatty acid and phospholipid metabolism/Biosynthesis|Regulatory functions/DNA interactions	0	0	1	0	0	0	0	0	0	0	0	1	0	0	0	0	0	0	0	0	0	0	0	0	0	0	0	0	0	0	0	0	0	0	0	0	0	0	0	0	1	0	0	0	0	0
TIGR01840	esterase_phb	esterase, PHB depolymerase family	Fatty acid and phospholipid metabolism/Degradation	4	1	5	2	47	28	15	1	4	6	30	26	18	23	14	14	11	0	54	37	14	20	5	10	3	31	24	75	4	59	12	43	8	63	4	28	0	29	85	36	47	45	67	21	6	1
TIGR02437	FadB	fatty oxidation complex, alpha subunit FadB	Fatty acid and phospholipid metabolism/Degradation	2	0	1	1	0	0	5	0	1	2	15	5	2	2	0	2	2	1	3	9	2	4	2	5	2	5	10	8	3	1	7	2	4	3	1	0	0	4	15	17	6	3	13	9	8	2
TIGR02440	FadJ	fatty oxidation complex, alpha subunit FadJ	Fatty acid and phospholipid metabolism/Degradation	1	0	2	0	0	0	1	0	0	0	15	3	2	1	0	0	0	0	3	5	3	3	0	0	2	3	1	3	2	3	3	0	0	9	0	0	0	2	9	8	6	2	11	4	1	0
TIGR02445	fadA	acetyl-CoA C-acyltransferase FadA	Fatty acid and phospholipid metabolism/Degradation	0	0	0	1	0	0	1	0	0	0	4	0	0	0	0	1	0	0	0	0	0	0	0	1	0	1	0	0	2	0	1	2	0	0	0	0	0	1	4	1	1	0	0	0	0	0
TIGR01849	PHB_depoly_PhaZ	polyhydroxyalkanoate depolymerase, intracellular	Fatty acid and phospholipid metabolism/Degradation	0	0	0	0	0	0	0	0	0	0	0	0	0	0	0	0	0	0	0	0	0	0	0	0	0	0	0	0	0	0	0	0	0	0	0	0	0	0	0	0	0	1	1	0	0	0
TIGR02446	FadI	acetyl-CoA C-acyltransferase FadI	Fatty acid and phospholipid metabolism/Degradation	0	0	0	0	0	0	0	0	0	0	0	0	0	0	0	0	0	0	0	0	0	0	0	0	0	0	0	0	0	0	0	0	0	0	0	0	0	0	0	0	0	0	0	0	0	1
TIGR01930	AcCoA-C-Actrans	acetyl-CoA C-acyltransferase	Fatty acid and phospholipid metabolism/Other	18	2	2	9	16	14	12	5	0	0	167	26	19	21	4	5	12	9	35	43	9	30	11	18	11	26	37	28	30	26	45	21	18	37	6	9	0	45	123	83	69	46	81	50	28	3
TIGR01507	hopene_cyclase	squalene-hopene cyclase	Fatty acid and phospholipid metabolism/Other	0	0	0	0	0	0	4	0	0	0	2	0	2	0	0	0	0	0	3	0	0	0	0	0	0	0	0	0	0	0	0	0	0	0	1	0	0	10	0	0	0	0	2	0	0	0
TIGR00247	TIGR00247	conserved hypothetical protein, YceG family	Hypothetical proteins/Conserved	20	3	5	9	8	18	14	8	3	4	60	33	23	24	2	11	2	5	48	63	22	35	9	12	20	40	30	34	31	26	21	17	10	69	2	29	0	45	104	74	60	48	76	41	11	2
TIGR00159	TIGR00159	TIGR00159 family protein	Hypothetical proteins/Conserved	14	4	5	9	14	8	11	14	5	7	83	37	17	17	3	6	11	7	65	42	25	40	8	11	13	34	29	16	22	14	23	22	10	55	4	19	0	23	124	68	67	35	58	29	13	5
TIGR00255	TIGR00255	TIGR00255 family protein	Hypothetical proteins/Conserved	13	6	8	5	11	8	11	11	1	4	82	25	17	16	3	4	8	4	52	41	16	36	7	13	13	25	19	13	25	20	28	21	12	75	8	25	0	44	117	63	49	35	94	34	15	4
TIGR00056	TIGR00056	ABC transport permease subunit	Hypothetical proteins/Conserved	11	5	3	4	23	14	24	8	1	5	115	28	15	26	5	17	11	8	73	54	34	53	10	17	7	30	54	34	31	30	28	35	10	59	6	28	0	45	111	60	61	49	75	27	23	4
TIGR00153	TIGR00153	TIGR00153 family protein	Hypothetical proteins/Conserved	10	4	5	1	5	2	10	9	1	3	30	9	8	5	2	4	7	4	7	3	9	10	4	3	9	8	4	11	6	4	4	6	4	34	2	12	0	28	28	15	18	9	19	8	2	1
TIGR02757	TIGR02757	TIGR02757 family protein	Hypothetical proteins/Conserved	9	2	1	6	5	6	7	7	2	9	35	22	13	10	4	3	2	7	19	20	7	20	1	10	2	13	6	10	11	13	9	8	13	33	1	18	0	14	43	17	22	22	34	10	8	0
TIGR00659	TIGR00659	TIGR00659 family protein	Hypothetical proteins/Conserved	8	2	2	5	18	7	11	2	0	1	41	15	15	14	1	7	8	2	36	23	2	19	8	7	7	12	14	22	6	22	9	20	4	42	3	11	0	21	65	35	29	27	40	28	3	4
TIGR00698	TIGR00698	conserved hypothetical protein	Hypothetical proteins/Conserved	8	1	3	6	9	2	7	6	2	4	106	35	16	13	2	2	2	3	54	45	19	23	5	4	12	11	16	19	17	12	11	9	4	60	5	28	0	35	73	45	40	28	45	29	7	0
TIGR00819	ydaH	AbgT transporter family	Hypothetical proteins/Conserved	8	7	0	10	21	8	15	13	4	21	33	27	20	23	3	8	7	16	69	55	29	42	8	9	20	22	25	16	27	29	28	24	15	71	6	25	1	25	109	62	52	30	60	38	32	4
TIGR00266	TIGR00266	TIGR00266 family protein	Hypothetical proteins/Conserved	6	0	1	2	0	1	2	0	2	8	12	3	3	1	0	6	0	1	10	3	9	5	2	2	4	4	9	5	12	0	6	1	1	38	0	11	0	13	17	16	16	9	24	4	1	0
TIGR00730	TIGR00730	TIGR00730 family protein	Hypothetical proteins/Conserved	6	3	5	10	22	16	18	11	3	13	58	26	9	15	2	9	8	8	43	22	18	18	7	9	9	12	38	30	27	21	22	39	3	29	2	23	0	26	72	48	34	29	31	20	12	3
TIGR00252	TIGR00252	TIGR00252 family protein	Hypothetical proteins/Conserved	5	4	0	1	9	5	4	1	1	4	27	20	7	6	1	2	3	3	33	13	9	20	2	3	5	11	14	16	17	13	11	10	6	35	3	18	0	15	61	19	21	27	20	15	9	2
TIGR00278	TIGR00278	putative membrane protein insertion efficiency factor	Hypothetical proteins/Conserved	5	0	2	2	7	3	2	0	2	0	17	8	0	3	1	3	2	4	4	5	1	4	4	1	2	6	13	11	3	12	15	17	4	5	0	1	0	7	11	15	11	4	14	9	3	0
TIGR00345	GET3_arsA_TRC40	transport-energizing ATPase, TRC40/GET3/ArsA family	Hypothetical proteins/Conserved	4	0	0	1	1	0	0	1	0	0	6	2	1	0	0	1	0	0	3	1	0	2	0	0	1	0	5	0	2	1	0	0	0	2	0	0	0	4	7	3	5	3	1	2	0	1
TIGR00529	AF0261	integral membrane protein, TIGR00529 family	Hypothetical proteins/Conserved	4	1	1	3	15	8	13	2	0	0	20	5	3	2	0	8	7	5	9	9	3	14	5	4	5	7	8	5	5	17	3	18	4	14	2	0	0	10	41	17	12	13	31	12	3	1
TIGR02117	chp_urease_rgn	conserved hypothetical protein	Hypothetical proteins/Conserved	4	0	1	0	0	0	0	0	0	1	7	3	2	1	0	0	0	0	13	8	1	4	0	1	0	1	7	0	4	0	1	0	1	0	1	0	0	0	7	6	2	5	3	0	1	0
TIGR02688	TIGR02688	TIGR02688 family protein	Hypothetical proteins/Conserved	4	0	0	0	4	4	2	1	0	1	13	7	1	1	0	1	1	1	2	5	0	5	2	1	1	2	1	3	2	4	0	1	1	0	0	0	0	2	17	7	10	3	16	6	5	2
TIGR00156	TIGR00156	TIGR00156 family protein	Hypothetical proteins/Conserved	3	0	3	1	9	10	9	3	0	2	23	6	5	5	3	3	3	6	13	10	2	9	2	6	2	5	9	19	8	17	9	12	1	7	1	5	0	32	12	9	8	14	15	5	1	4
TIGR00288	TIGR00288	TIGR00288 family protein	Hypothetical proteins/Conserved	3	0	0	1	3	0	0	0	0	0	8	1	1	6	0	2	0	1	4	3	0	1	1	2	4	2	6	3	0	0	0	0	0	3	0	0	0	0	3	2	1	0	0	3	3	0
TIGR00375	TIGR00375	TIGR00375 family protein	Hypothetical proteins/Conserved	3	1	1	0	6	4	12	3	0	1	26	1	2	6	2	3	1	1	15	8	1	3	4	7	2	6	7	14	2	9	8	5	5	7	2	1	0	9	18	16	8	12	33	6	6	2
TIGR00702	TIGR00702	YcaO-type kinase domain	Hypothetical proteins/Conserved	3	0	1	0	0	0	3	0	0	1	2	5	11	0	0	1	2	0	1	0	1	7	0	0	1	0	13	1	1	1	4	2	1	61	0	3	0	3	4	4	2	2	2	0	0	0
TIGR01826	CofD_related	conserved hypothetical protein	Hypothetical proteins/Conserved	3	0	0	0	10	14	6	4	0	1	21	3	3	4	1	4	3	7	8	8	5	3	3	1	2	1	17	15	11	14	14	15	2	4	0	2	0	15	16	13	7	5	5	4	1	1
TIGR00268	TIGR00268	TIGR00268 family protein	Hypothetical proteins/Conserved	2	2	0	1	13	3	14	3	1	5	30	6	4	2	6	3	5	2	13	14	6	9	0	5	3	7	9	26	15	7	10	13	4	13	0	5	0	11	39	25	21	16	29	4	7	5
TIGR00295	TIGR00295	TIGR00295 family protein	Hypothetical proteins/Conserved	2	1	1	4	5	0	8	6	2	3	15	7	5	5	3	5	1	3	10	12	18	15	1	5	0	8	3	7	3	12	3	10	0	28	4	1	0	21	33	13	8	24	12	1	5	0
TIGR00299	TIGR00299	TIGR00299 family protein	Hypothetical proteins/Conserved	2	2	0	4	14	1	13	2	1	5	33	7	3	6	3	3	3	0	20	18	18	13	3	3	7	12	13	21	14	12	16	27	5	19	0	5	0	22	43	23	27	17	32	18	6	3
TIGR00366	TIGR00366	TIGR00366 family protein	Hypothetical proteins/Conserved	2	4	2	4	41	10	23	10	2	2	34	17	13	12	6	18	11	13	29	31	11	12	5	7	6	6	23	34	12	42	16	54	2	10	0	3	0	6	50	35	40	23	35	29	9	1
TIGR00697	TIGR00697	conserved hypothetical integral membrane protein	Hypothetical proteins/Conserved	2	1	0	3	11	16	13	11	1	8	16	9	3	7	2	2	5	6	16	13	19	6	0	1	2	3	8	22	12	18	9	30	1	37	0	10	0	20	36	31	10	15	15	6	8	1
TIGR01177	TIGR01177	putative methyltransferase, TIGR01177 family	Hypothetical proteins/Conserved	2	2	0	1	21	4	2	5	1	7	19	3	10	5	1	4	1	4	6	5	0	13	3	6	5	10	13	11	10	9	2	1	2	59	1	4	0	47	33	11	15	8	22	12	2	0
TIGR02646	TIGR02646	TIGR02646 family protein	Hypothetical proteins/Conserved	2	2	1	0	5	6	4	9	0	1	2	2	1	0	2	1	4	4	15	0	22	1	4	2	0	3	9	6	1	12	8	4	8	63	1	6	0	24	25	23	6	2	9	1	1	3
TIGR03583	EF_0837	putative amidohydrolase, EF_0837/AHA_3915 family	Hypothetical proteins/Conserved	2	0	1	2	23	6	9	3	0	1	26	11	10	3	3	5	6	4	10	9	4	14	3	6	4	9	31	8	10	17	17	25	4	31	1	15	0	24	38	23	18	13	22	10	4	3
TIGR00251	TIGR00251	TIGR00251 family protein	Hypothetical proteins/Conserved	1	0	0	0	1	5	2	2	0	1	13	3	0	1	2	3	1	2	7	0	0	5	1	2	2	0	3	7	1	3	7	14	0	0	0	3	0	5	10	1	0	3	8	3	0	0
TIGR00270	TIGR00270	TIGR00270 family protein	Hypothetical proteins/Conserved	1	0	1	2	0	2	3	0	0	0	7	2	1	1	1	0	0	1	0	6	0	0	1	1	3	3	1	4	1	2	1	7	1	2	0	0	0	0	3	6	1	10	4	3	1	0
TIGR00370	TIGR00370	sensor histidine kinase inhibitor, KipI family	Hypothetical proteins/Conserved	1	0	0	0	4	5	4	1	0	0	7	2	0	0	0	1	0	2	1	2	2	1	0	0	0	5	2	1	0	4	2	1	1	8	0	1	0	14	8	6	3	0	8	3	3	0
TIGR00661	MJ1255	conserved hypothetical protein	Hypothetical proteins/Conserved	1	0	0	2	18	9	8	6	0	11	0	1	0	1	2	6	5	4	7	5	6	4	2	4	0	0	6	18	6	23	4	24	0	43	0	6	0	25	1	3	2	2	11	3	4	2
TIGR01210	TIGR01210	radical SAM enzyme, TIGR01210 family	Hypothetical proteins/Conserved	1	0	0	0	0	0	0	1	1	1	0	0	1	0	0	0	0	0	0	1	0	0	0	0	0	0	1	0	0	0	7	0	0	0	0	1	0	17	0	2	0	1	0	0	1	0
TIGR01440	TIGR01440	TIGR01440 family protein	Hypothetical proteins/Conserved	1	0	1	0	0	0	0	0	0	1	13	2	0	3	0	1	1	0	10	6	3	5	1	1	1	3	10	2	2	0	6	0	2	0	0	1	0	3	19	5	5	2	8	4	4	0
TIGR01777	yfcH	TIGR01777 family protein	Hypothetical proteins/Conserved	1	2	1	2	5	5	9	2	2	3	7	4	2	3	2	0	1	1	4	7	17	4	0	2	0	9	9	1	8	14	3	7	6	13	1	12	0	20	15	5	5	13	9	1	6	1
TIGR02058	lin0512_fam	conserved hypothetical protein	Hypothetical proteins/Conserved	1	0	0	2	0	0	1	0	0	0	3	1	0	1	1	0	2	2	2	1	0	1	0	0	0	1	6	3	2	0	0	1	0	3	0	4	0	5	1	0	2	4	5	0	1	0
TIGR02099	TIGR02099	TIGR02099 family protein	Hypothetical proteins/Conserved	1	2	0	0	17	15	19	4	0	2	5	1	0	2	0	5	7	3	2	3	7	2	3	1	2	0	2	21	8	31	1	44	0	24	2	12	0	69	6	0	2	3	6	0	6	8
TIGR02270	TIGR02270	conserved hypothetical protein	Hypothetical proteins/Conserved	1	1	1	0	16	6	6	1	0	0	0	0	1	4	1	5	1	1	1	3	10	5	0	1	0	0	1	11	0	19	0	4	2	8	0	3	0	26	11	0	0	4	1	0	1	0
TIGR03833	TIGR03833	conserved hypothetical protein	Hypothetical proteins/Conserved	1	1	0	1	0	0	0	0	0	0	5	2	0	1	0	0	0	0	5	1	0	3	0	0	1	3	1	0	0	0	2	0	0	3	0	0	0	0	12	8	6	3	9	4	3	0
TIGR00245	TIGR00245	TIGR00245 family protein	Hypothetical proteins/Conserved	0	3	0	1	1	0	0	0	1	0	6	2	1	1	0	0	0	0	4	4	0	5	1	1	2	6	3	0	2	0	4	0	1	0	1	0	0	2	24	10	3	2	4	5	0	0
TIGR00267	TIGR00267	TIGR00267 family protein	Hypothetical proteins/Conserved	0	0	0	0	10	0	2	0	0	0	1	0	1	0	0	0	3	0	0	0	0	0	0	0	0	0	0	0	0	8	0	0	0	0	0	0	0	0	0	0	0	0	0	0	0	0
TIGR00269	TIGR00269	TIGR00269 family protein	Hypothetical proteins/Conserved	0	0	1	1	3	1	3	0	1	0	4	2	2	1	1	1	2	1	2	5	1	3	0	1	0	3	4	2	4	3	0	0	2	0	0	0	0	12	17	6	11	2	4	5	5	0
TIGR00297	TIGR00297	TIGR00297 family protein	Hypothetical proteins/Conserved	0	0	0	0	0	0	0	0	0	0	0	1	0	0	0	0	0	0	0	0	0	0	0	0	1	0	1	0	0	0	0	0	0	0	0	0	0	0	5	2	0	0	1	2	0	0
TIGR00300	TIGR00300	TIGR00300 family protein	Hypothetical proteins/Conserved	0	0	0	0	2	6	4	0	0	0	3	1	0	0	0	0	3	0	1	0	1	0	0	1	0	0	3	8	1	11	1	6	1	2	0	1	0	0	8	6	2	1	11	2	2	0
TIGR00423	TIGR00423	radical SAM domain protein, CofH subfamily	Hypothetical proteins/Conserved	0	0	0	0	0	0	0	0	0	0	3	0	1	0	0	0	0	0	1	0	0	0	0	0	0	0	0	0	0	0	0	0	0	0	1	0	0	0	0	4	0	0	0	0	0	0
TIGR00701	TIGR00701	TIGR00701 family protein	Hypothetical proteins/Conserved	0	0	0	0	1	0	0	0	0	0	0	1	0	0	0	0	0	0	0	0	0	0	0	3	0	0	0	0	0	0	0	0	0	0	0	0	0	0	1	0	0	0	0	0	0	0
TIGR00725	TIGR00725	TIGR00725 family protein	Hypothetical proteins/Conserved	0	0	0	0	0	0	0	0	0	0	2	2	0	0	0	0	0	0	3	4	0	0	1	1	0	1	0	2	1	0	0	0	0	0	0	0	0	0	7	1	0	0	1	0	2	0
TIGR00743	TIGR00743	conserved hypothetical protein	Hypothetical proteins/Conserved	0	0	0	0	4	2	0	0	0	0	0	0	0	0	0	2	0	0	0	0	0	0	0	0	0	0	1	0	0	3	0	4	0	3	0	1	0	6	0	0	0	0	2	0	0	0
TIGR00817	tpt	Tpt phosphate/phosphoenolpyruvate translocator	Hypothetical proteins/Conserved	0	0	0	0	0	0	0	0	0	0	1	0	0	0	0	0	0	0	1	0	0	0	0	0	1	0	0	0	0	0	0	0	0	0	0	0	0	0	0	0	0	0	0	0	0	0
TIGR01213	pseudo_Pus10arc	tRNA pseudouridine(54/55) synthase	Hypothetical proteins/Conserved	0	0	0	0	0	0	0	0	0	0	0	0	0	0	0	0	0	0	0	0	1	0	0	0	1	0	0	0	0	0	0	0	0	0	0	0	0	0	0	0	0	0	0	0	0	0
TIGR01244	TIGR01244	TIGR01244 family protein	Hypothetical proteins/Conserved	0	0	0	0	0	0	0	0	0	0	0	0	0	1	0	0	0	0	0	0	2	0	0	0	0	0	1	5	0	0	1	0	0	1	0	1	0	3	0	4	0	4	0	0	0	1
TIGR01655	yxeA_fam	conserved hypothetical protein	Hypothetical proteins/Conserved	0	0	0	0	0	0	0	0	0	0	0	0	1	1	0	0	0	0	0	0	0	0	0	0	0	0	0	0	0	0	0	0	0	0	0	0	0	1	1	0	0	1	0	0	0	0
TIGR02118	TIGR02118	conserved hypothetical protein	Hypothetical proteins/Conserved	0	0	0	0	0	0	0	0	0	0	0	0	0	0	0	0	1	0	0	0	0	0	0	0	0	0	0	0	0	0	0	0	0	0	0	0	0	0	0	0	0	0	0	0	0	0
TIGR02192	HtrL_YibB	protein YibB	Hypothetical proteins/Conserved	0	0	0	0	0	0	0	0	0	0	0	0	0	0	0	0	1	0	0	0	0	0	0	0	0	0	3	0	2	0	0	0	0	0	0	0	0	0	2	0	0	0	0	0	1	0
TIGR02653	Lon_rel_chp	conserved hypothetical protein	Hypothetical proteins/Conserved	0	0	0	1	2	2	2	0	0	0	13	4	3	3	0	3	0	0	4	0	0	2	0	0	1	1	13	2	3	3	6	3	2	2	1	3	0	6	7	12	8	1	12	0	3	1
TIGR02677	TIGR02677	TIGR02677 family protein	Hypothetical proteins/Conserved	0	0	0	0	0	0	0	0	0	0	0	1	0	0	0	0	0	0	1	0	0	2	0	0	1	0	0	0	0	0	0	0	0	2	0	0	0	7	7	1	1	0	0	0	0	0
TIGR02678	TIGR02678	TIGR02678 family protein	Hypothetical proteins/Conserved	0	0	0	0	0	0	0	0	0	0	0	1	0	0	0	0	0	0	1	0	0	0	0	0	2	0	0	0	0	0	0	0	0	1	0	0	0	2	2	0	1	0	1	0	0	0
TIGR02679	TIGR02679	TIGR02679 family protein	Hypothetical proteins/Conserved	0	0	0	0	0	0	0	0	0	0	1	0	0	0	0	0	0	0	0	0	0	1	0	0	0	0	0	0	0	0	0	0	0	0	0	0	0	3	2	1	1	0	1	0	0	0
TIGR02680	TIGR02680	TIGR02680 family protein	Hypothetical proteins/Conserved	0	0	0	0	0	0	0	0	0	1	3	0	0	0	0	0	0	0	2	2	0	1	0	0	2	4	0	0	0	0	0	0	0	6	0	0	0	7	7	2	3	2	3	0	0	0
TIGR03034	TIGR03034	conserved hypothetical protein	Hypothetical proteins/Conserved	0	0	0	0	0	0	0	0	0	0	0	0	0	0	0	0	0	0	0	0	0	0	0	0	0	1	0	0	0	0	0	0	0	0	0	0	0	0	4	2	0	0	0	0	0	0
TIGR03066	Gem_osc_para_1	Gemmata obscuriglobus paralogous family TIGR03066	Hypothetical proteins/Conserved	0	1	1	0	0	1	0	0	1	3	0	6	0	0	0	2	0	0	2	0	7	0	0	0	0	1	0	1	3	8	0	6	0	0	0	0	0	0	1	3	5	2	3	0	0	2
TIGR03577	EF_0830	conserved hypothetical protein EF_0830/AHA_3911	Hypothetical proteins/Conserved	0	0	0	0	1	3	0	0	0	2	2	2	0	2	2	0	2	2	0	2	1	3	2	0	0	0	1	5	1	6	1	6	0	17	0	2	0	8	1	4	2	5	0	0	1	0
TIGR03578	EF_0831	conserved hypothetical protein EF_0831/AHA_3912	Hypothetical proteins/Conserved	0	0	0	0	3	2	3	0	0	1	1	1	0	0	0	0	1	1	2	0	1	1	0	1	1	0	0	4	0	2	1	9	0	14	0	1	0	10	0	0	1	2	2	0	1	1
TIGR03581	EF_0839	conserved hypothetical protein EF_0839/AHA_3917	Hypothetical proteins/Conserved	0	0	0	0	9	1	4	2	0	2	7	3	6	3	0	2	3	5	5	5	3	3	0	2	5	0	3	6	0	13	1	8	2	9	0	2	0	17	7	4	5	4	2	1	1	2
TIGR00303	TIGR00303	TIGR00303 family protein	Hypothetical proteins/Conserved	0	0	0	0	0	0	0	0	0	0	0	0	0	0	0	0	0	0	0	0	0	0	0	0	0	0	0	0	0	0	0	0	0	0	0	0	0	0	1	0	0	0	2	1	0	0
TIGR00341	TIGR00341	TIGR00341 family protein	Hypothetical proteins/Conserved	0	0	0	0	0	0	0	0	0	0	0	0	0	0	0	0	0	0	0	0	0	0	0	0	0	0	0	0	0	0	0	0	0	0	0	0	0	0	0	0	0	0	0	0	0	0
TIGR00645	HI0507	TIGR00645 family protein	Hypothetical proteins/Conserved	0	0	0	0	0	0	0	0	0	0	0	0	0	0	0	0	0	0	0	0	0	0	0	0	0	0	0	0	0	0	0	0	0	0	0	0	0	1	0	0	0	0	0	0	0	0
TIGR02147	Fsuc_second	TIGR02147 family protein	Hypothetical proteins/Conserved	0	0	0	0	0	0	0	0	0	0	0	0	0	0	0	0	0	0	0	0	0	0	0	0	0	0	0	0	0	0	0	0	0	0	0	0	0	0	0	0	0	0	0	0	0	0
TIGR02444	TIGR02444	TIGR02444 family protein	Hypothetical proteins/Conserved	0	0	0	0	0	0	0	0	0	0	0	0	0	0	0	0	0	0	0	0	0	0	0	0	0	0	0	0	0	0	0	0	0	0	0	0	0	0	0	0	0	0	0	0	0	0
TIGR02466	TIGR02466	conserved hypothetical protein	Hypothetical proteins/Conserved	0	0	0	0	0	0	0	0	0	0	0	0	0	0	0	0	0	0	0	0	0	0	0	0	0	0	0	0	0	0	0	0	0	0	0	0	0	0	0	0	0	0	0	0	0	0
TIGR02611	TIGR02611	TIGR02611 family protein	Hypothetical proteins/Conserved	0	0	0	0	0	0	0	0	0	0	0	0	0	0	0	0	0	0	0	0	0	0	0	0	0	0	0	0	0	0	0	0	0	0	0	0	0	0	0	0	0	0	0	0	0	0
TIGR03032	TIGR03032	TIGR03032 family protein	Hypothetical proteins/Conserved	0	0	0	0	0	0	0	0	0	0	0	0	0	0	0	0	0	0	0	0	0	0	0	0	0	0	0	0	0	0	0	0	0	0	0	0	0	0	0	0	0	0	0	0	0	0
TIGR03084	TIGR03084	TIGR03084 family protein	Hypothetical proteins/Conserved	0	0	0	0	0	0	0	0	0	0	0	0	0	0	0	0	0	0	0	0	0	0	0	0	0	0	0	0	0	0	0	0	0	0	0	0	0	0	0	0	0	0	0	0	0	0
TIGR03643	TIGR03643	TIGR03643 family protein	Hypothetical proteins/Conserved	0	0	0	0	0	0	0	0	0	0	0	0	0	0	0	0	0	0	0	0	0	0	0	0	0	0	0	0	0	0	0	0	0	0	0	0	0	0	0	0	0	0	0	0	0	0
TIGR03806	chp_HNE_0200	conserved hypothetical protein, HNE_0200 family	Hypothetical proteins/Conserved	0	0	0	0	0	0	0	0	0	0	0	0	0	0	0	0	0	0	0	0	0	0	0	0	0	0	0	0	0	0	0	0	0	0	0	0	0	0	0	0	0	0	0	0	0	0
TIGR02226	two_anch	N-terminal double-transmembrane domain	Hypothetical proteins/Domain	0	0	0	1	0	0	0	0	0	0	0	8	1	2	0	0	0	0	0	6	0	1	0	1	0	5	1	0	0	1	0	0	0	0	1	1	0	0	4	4	7	0	5	2	0	0
TIGR02391	hypoth_ymh	TIGR02391 family protein	Hypothetical proteins/Domain	0	0	0	0	0	0	0	2	0	1	5	0	2	0	0	0	0	0	1	1	12	0	1	0	0	1	2	0	0	0	0	0	1	1	0	4	0	0	0	2	2	0	0	2	1	0
TIGR04416	group_II_RT_mat	group II intron reverse transcriptase/maturase	Mobile and extrachromosomal element functions/Other	1453	2052	4185	2167	2598	1599	1837	1164	502	1557	421	893	885	950	1011	1615	1952	2269	1371	1514	1872	1521	2348	1101	1352	1406	6192	1428	3029	1273	2821	2329	2096	1304	3552	1682	2264	1598	1108	599	1090	2104	2285	655	1798	3522
TIGR03743	SXT_TraD	conjugative coupling factor TraD, SXT/TOL subfamily	Mobile and extrachromosomal element functions/Other	6	3	1	5	0	0	1	9	0	2	9	7	5	11	2	0	1	2	4	20	0	4	1	0	6	2	3	0	6	0	0	0	2	80	1	1	0	34	62	30	20	7	39	4	7	0
TIGR02609	doc_partner	putative addiction module antidote	Mobile and extrachromosomal element functions/Other	1	0	0	0	0	1	0	0	0	1	0	0	0	0	0	0	0	0	1	0	0	1	0	2	0	0	0	0	0	0	0	0	0	0	0	0	0	0	2	0	0	0	1	0	0	0
TIGR02684	dnstrm_HI1420	probable addiction module antidote protein	Mobile and extrachromosomal element functions/Other	1	0	0	0	1	2	3	1	0	1	6	7	1	2	0	3	2	1	1	1	0	3	0	2	1	2	14	1	4	1	6	1	1	0	0	0	0	2	7	4	2	2	5	3	1	0
TIGR02574	stabl_TIGR02574	putative addiction module component, TIGR02574 family	Mobile and extrachromosomal element functions/Other	0	0	0	0	0	0	0	0	1	0	0	0	0	0	0	0	0	0	0	0	0	0	0	0	0	0	0	0	0	0	0	0	1	0	0	0	0	0	0	0	0	0	0	0	0	0
TIGR03299	LGT_TIGR03299	phage/plasmid-like protein TIGR03299	Mobile and extrachromosomal element functions/Other	0	0	0	0	0	0	0	0	0	0	2	0	1	0	0	0	0	0	0	0	0	0	0	0	0	0	0	0	0	0	0	0	0	2	0	0	0	0	1	2	2	2	3	1	3	0
TIGR03453	partition_RepA	plasmid partitioning protein RepA	Mobile and extrachromosomal element functions/Plasmid functions	18	9	2	25	5	9	8	16	2	32	99	40	29	37	4	4	9	5	79	56	29	76	13	12	25	41	42	17	37	19	38	16	44	98	7	42	0	46	227	171	96	110	142	69	40	3
TIGR03748	conj_PilL	integrating conjugative element protein PilL, PFGI-1 class	Mobile and extrachromosomal element functions/Plasmid functions	2	0	0	0	2	2	1	0	0	0	1	0	0	0	1	0	0	0	0	0	0	1	1	0	0	0	0	2	0	4	0	1	0	2	0	0	0	4	0	0	1	1	0	0	0	1
TIGR03745	conj_TIGR03745	integrating conjugative element membrane protein, PFL_4702 family	Mobile and extrachromosomal element functions/Plasmid functions	1	0	0	0	7	2	3	0	0	0	0	0	0	0	0	0	3	1	1	1	0	0	0	0	0	0	0	1	1	4	1	4	0	2	0	3	0	14	0	0	1	0	0	0	3	1
TIGR03758	conj_TIGR03758	integrating conjugative element protein, PFL_4701 family	Mobile and extrachromosomal element functions/Plasmid functions	1	0	0	0	6	1	3	0	0	0	0	1	0	0	1	1	1	0	0	1	1	0	0	0	0	0	0	1	1	0	0	6	0	0	0	0	0	9	0	1	1	0	0	0	0	0
TIGR01690	ICE_RAQPRD	integrative conjugative element protein, RAQPRD family	Mobile and extrachromosomal element functions/Plasmid functions	0	0	0	0	7	1	4	0	0	0	0	0	1	0	0	1	1	0	1	3	0	1	0	0	0	0	0	3	0	4	0	7	0	5	0	1	0	8	0	0	0	0	1	0	0	0
TIGR02686	relax_trwC	conjugative relaxase domain	Mobile and extrachromosomal element functions/Plasmid functions	0	0	0	0	0	0	0	0	0	0	0	2	0	0	0	0	0	1	4	0	0	0	0	0	0	0	0	0	0	0	0	0	0	0	0	0	0	0	3	0	0	0	3	0	0	0
TIGR03744	traC_PFL_4706	conjugative transfer ATPase, PFL_4706 family	Mobile and extrachromosomal element functions/Plasmid functions	0	1	1	0	12	15	16	4	2	0	3	5	2	0	5	7	8	6	7	9	8	3	1	1	1	7	2	14	4	24	3	25	0	9	0	13	0	30	3	1	3	0	2	1	0	1
TIGR03746	conj_TIGR03746	integrating conjugative element protein, PFL_4703 family	Mobile and extrachromosomal element functions/Plasmid functions	0	0	0	0	3	2	2	0	0	0	0	1	0	0	0	0	0	0	2	3	1	1	0	0	0	0	0	3	1	7	0	13	0	4	0	0	0	10	2	2	2	0	0	0	2	2
TIGR03747	conj_TIGR03747	integrating conjugative element membrane protein, PFL_4697 family	Mobile and extrachromosomal element functions/Plasmid functions	0	1	0	2	0	0	3	0	0	0	1	0	0	0	0	1	1	0	1	0	0	1	0	0	2	0	0	0	0	0	0	0	0	0	0	2	0	3	3	0	0	0	0	0	0	0
TIGR03749	conj_TIGR03749	integrating conjugative element protein, PFL_4704 family	Mobile and extrachromosomal element functions/Plasmid functions	0	0	1	0	7	7	7	1	0	1	1	3	0	0	0	2	1	0	0	3	0	0	0	0	0	0	2	5	2	5	0	14	0	5	0	3	0	16	1	1	0	0	0	0	2	5
TIGR03750	conj_TIGR03750	conjugative transfer region protein, TIGR03750 family	Mobile and extrachromosomal element functions/Plasmid functions	0	0	0	19	5	5	1	0	0	0	1	0	0	0	1	1	1	0	1	1	0	0	0	0	2	0	0	2	0	7	1	33	0	1	47	1	0	9	1	0	0	0	0	0	2	1
TIGR03751	conj_TIGR03751	conjugative transfer region lipoprotein, TIGR03751 family	Mobile and extrachromosomal element functions/Plasmid functions	0	0	1	1	2	0	0	2	1	0	0	0	0	0	0	0	0	0	0	0	2	0	0	0	0	0	0	1	0	6	0	7	0	4	0	2	0	5	0	0	0	0	0	0	1	1
TIGR03752	conj_TIGR03752	integrating conjugative element protein, PFL_4705 family	Mobile and extrachromosomal element functions/Plasmid functions	0	1	1	1	10	10	20	6	1	4	3	0	1	1	0	3	3	1	5	4	0	2	3	0	0	0	0	8	1	10	1	23	1	17	0	9	0	33	1	1	2	1	3	0	2	4
TIGR03755	conj_TIGR03755	integrating conjugative element protein, PFL_4711 family	Mobile and extrachromosomal element functions/Plasmid functions	0	1	0	1	5	4	11	3	0	2	2	2	0	0	0	3	1	1	1	1	0	0	1	0	0	1	1	6	0	16	0	16	0	9	0	3	0	23	0	0	1	1	2	0	2	1
TIGR03756	conj_TIGR03756	integrating conjugative element protein, PFL_4710 family	Mobile and extrachromosomal element functions/Plasmid functions	0	0	0	1	6	10	4	0	3	0	1	2	0	0	0	4	1	2	2	2	1	1	1	0	0	0	1	5	0	9	0	5	0	4	0	2	0	19	3	0	3	0	1	0	0	3
TIGR03757	conj_TIGR03757	integrating conjugative element protein, PFL_4709 family	Mobile and extrachromosomal element functions/Plasmid functions	0	0	0	0	4	3	5	0	2	2	0	0	0	0	0	0	1	0	1	2	0	0	2	0	1	0	0	0	0	11	1	6	0	2	0	1	0	6	3	0	1	0	0	0	0	0
TIGR03759	conj_TIGR03759	integrating conjugative element protein, PFL_4693 family	Mobile and extrachromosomal element functions/Plasmid functions	0	1	0	0	5	3	5	0	1	0	4	1	0	1	0	0	2	0	0	4	2	1	0	0	0	2	3	6	2	9	3	6	1	15	0	1	0	20	1	0	1	0	0	0	0	2
TIGR04359	TrbK_RP4	entry exclusion lipoprotein TrbK	Mobile and extrachromosomal element functions/Plasmid functions	0	0	0	0	0	0	0	0	0	0	0	0	0	0	0	0	0	0	2	0	0	0	0	1	0	0	0	0	0	0	0	0	0	0	2	1	0	0	0	0	0	0	0	0	0	0
TIGR02525	plasmid_TraJ	plasmid transfer ATPase TraJ	Mobile and extrachromosomal element functions/Plasmid functions	0	0	0	0	0	0	0	0	0	0	0	0	0	0	0	0	0	0	0	0	0	0	0	0	0	0	0	1	0	1	0	0	0	0	0	0	0	0	0	2	0	0	0	0	0	0
TIGR03454	partition_RepB	plasmid partitioning protein RepB	Mobile and extrachromosomal element functions/Plasmid functions	0	0	0	0	0	0	0	0	0	0	0	0	0	0	0	0	0	0	0	0	0	0	0	0	0	0	0	0	0	0	0	0	0	0	0	0	0	0	0	1	0	0	0	0	0	0
TIGR04361	TrbK_Ti	entry exclusion protein TrbK	Mobile and extrachromosomal element functions/Plasmid functions	0	0	0	0	0	0	0	0	0	0	0	0	0	0	0	0	0	0	0	0	0	0	0	0	0	0	0	0	0	0	0	0	0	0	0	0	0	0	0	0	0	0	0	0	0	0
TIGR01537	portal_HK97	phage portal protein, HK97 family	Mobile and extrachromosomal element functions/Prophage functions	13	1	1	6	18	8	5	9	0	3	39	33	26	17	0	12	9	7	39	39	8	34	2	11	9	24	18	7	9	4	5	17	22	21	2	0	0	12	95	50	49	32	61	21	14	1
TIGR01554	major_cap_HK97	phage major capsid protein, HK97 family	Mobile and extrachromosomal element functions/Prophage functions	8	1	4	4	21	2	11	5	0	4	49	21	19	7	4	7	8	6	33	31	13	15	3	12	5	9	5	9	11	19	7	10	18	24	2	2	0	9	97	47	54	36	52	19	6	1
TIGR01547	phage_term_2	phage terminase, large subunit, PBSX family	Mobile and extrachromosomal element functions/Prophage functions	6	6	6	12	25	11	17	18	2	5	25	36	16	35	4	11	2	1	67	35	13	43	4	7	17	21	25	14	18	32	24	27	8	116	5	29	0	71	89	49	56	40	58	21	5	0
TIGR01641	phageSPP1_gp7	phage head morphogenesis protein, SPP1 gp7 family	Mobile and extrachromosomal element functions/Prophage functions	6	1	1	9	31	21	19	5	1	2	23	21	9	8	6	6	2	8	22	25	0	23	2	5	8	10	11	34	8	75	2	19	6	64	1	8	0	59	76	47	16	62	28	15	3	3
TIGR01539	portal_lambda	phage portal protein, lambda family	Mobile and extrachromosomal element functions/Prophage functions	5	1	0	2	15	6	15	3	0	2	35	14	12	6	6	5	7	5	25	12	1	10	6	6	7	20	34	18	14	13	24	13	2	8	1	2	0	7	44	41	25	10	29	9	6	2
TIGR01760	tape_meas_TP901	phage tail tape measure protein, TP901 family, core region	Mobile and extrachromosomal element functions/Prophage functions	5	5	1	10	29	11	15	11	1	1	63	21	16	18	6	10	7	7	54	31	8	11	10	13	8	11	33	22	9	31	22	33	5	134	4	31	0	81	109	75	43	43	49	23	11	1
TIGR01538	portal_SPP1	phage portal protein, SPP1 family	Mobile and extrachromosomal element functions/Prophage functions	4	1	0	1	10	1	6	1	0	1	12	15	2	6	3	6	3	1	4	9	5	6	1	4	4	9	4	10	8	10	1	6	4	35	2	15	0	0	31	22	9	25	19	7	2	0
TIGR01542	A118_put_portal	phage portal protein, putative, A118 family	Mobile and extrachromosomal element functions/Prophage functions	4	0	0	1	0	0	0	0	0	0	1	1	0	0	0	0	0	0	2	4	0	2	0	3	0	1	1	0	1	0	0	0	1	2	0	3	0	9	8	8	10	6	10	2	2	0
TIGR01558	sm_term_P27	putative phage terminase, small subunit, P27 family	Mobile and extrachromosomal element functions/Prophage functions	3	0	0	1	3	0	2	0	0	1	14	7	8	4	0	2	0	2	6	8	1	7	0	4	1	0	1	4	4	1	1	1	2	7	0	0	0	1	9	4	6	2	7	4	0	0
TIGR02419	C4_traR_proteo	phage/conjugal plasmid C-4 type zinc finger protein, TraR family	Mobile and extrachromosomal element functions/Prophage functions	3	0	1	1	11	4	7	1	0	2	7	4	3	3	1	3	2	1	14	9	0	5	0	4	1	3	3	11	4	2	4	15	2	7	0	9	0	18	7	10	6	9	11	1	0	2
TIGR02681	phage_pRha	phage regulatory protein, Rha family	Mobile and extrachromosomal element functions/Prophage functions	3	1	1	2	20	21	20	8	0	5	17	5	4	8	2	8	0	13	6	16	3	2	4	3	3	4	9	21	2	18	8	14	2	20	3	4	0	29	22	12	20	15	10	9	8	6
TIGR01555	phge_rel_HI1409	phage-associated protein, HI1409 family	Mobile and extrachromosomal element functions/Prophage functions	2	0	0	3	17	9	14	3	2	1	6	8	0	11	2	3	2	3	18	3	0	4	1	1	0	3	9	15	3	21	3	15	2	13	0	11	0	45	15	16	7	5	10	5	0	1
TIGR01630	psiM2_ORF9	phage uncharacterized protein, C-terminal domain	Mobile and extrachromosomal element functions/Prophage functions	2	0	1	2	9	2	3	0	0	2	38	5	15	20	4	1	1	3	11	17	15	5	2	3	4	8	6	12	4	18	8	12	3	2	0	8	0	0	46	30	6	47	24	10	0	1
TIGR01635	tail_comp_S	phage virion morphogenesis protein	Mobile and extrachromosomal element functions/Prophage functions	2	0	0	0	6	10	2	6	0	0	10	1	0	1	4	10	2	0	5	6	1	12	1	4	0	8	5	6	3	9	3	16	0	6	0	1	0	16	10	2	7	9	11	1	3	0
TIGR01665	put_anti_recept	phage minor structural protein, N-terminal region	Mobile and extrachromosomal element functions/Prophage functions	2	0	0	0	0	0	0	2	0	0	7	0	0	0	0	0	0	0	6	3	1	5	0	1	1	0	2	0	6	0	5	0	3	1	0	0	1	2	11	10	9	16	8	8	1	0
TIGR02219	phage_NlpC_fam	putative phage cell wall peptidase, NlpC/P60 family	Mobile and extrachromosomal element functions/Prophage functions	2	0	0	0	5	6	2	1	2	4	3	10	12	16	3	6	0	5	28	13	5	16	1	0	3	12	6	24	1	16	2	27	1	35	2	15	0	14	29	3	5	16	10	4	5	0
TIGR01540	portal_PBSX	phage portal protein, PBSX family	Mobile and extrachromosomal element functions/Prophage functions	1	1	0	1	6	0	0	0	0	0	13	2	1	0	0	0	11	0	8	4	0	12	2	4	2	1	0	9	3	11	3	9	8	12	0	1	0	4	18	5	13	17	11	4	1	0
TIGR01560	put_DNA_pack	uncharacterized phage protein (possible DNA packaging)	Mobile and extrachromosomal element functions/Prophage functions	1	0	0	0	5	0	1	1	0	0	3	4	2	0	2	2	0	1	0	3	0	2	0	0	0	1	1	3	0	1	0	2	0	0	0	0	0	0	14	3	6	0	1	2	0	1
TIGR01563	gp16_SPP1	putative phage head-tail adaptor	Mobile and extrachromosomal element functions/Prophage functions	1	0	0	0	3	2	0	0	0	0	6	1	0	1	1	2	0	0	2	0	0	5	0	0	0	1	0	0	0	0	0	0	0	9	0	0	0	1	9	6	1	1	3	0	0	0
TIGR01598	holin_phiLC3	holin, phage phi LC3 family	Mobile and extrachromosomal element functions/Prophage functions	1	1	0	0	0	0	0	0	0	0	1	1	0	1	0	0	0	0	0	0	0	4	0	0	2	0	0	0	3	0	0	0	0	7	1	0	0	2	5	2	3	4	2	2	0	0
TIGR01603	maj_tail_phi13	phage major tail protein, phi13 family	Mobile and extrachromosomal element functions/Prophage functions	1	2	3	0	0	0	0	0	0	1	9	2	0	2	0	0	0	0	2	0	2	2	0	2	0	7	3	0	1	0	1	0	1	14	0	3	0	5	14	12	5	6	10	6	1	0
TIGR01618	phage_P_loop	phage nucleotide-binding protein	Mobile and extrachromosomal element functions/Prophage functions	1	1	0	1	0	0	0	0	0	0	0	0	0	1	0	0	0	0	0	0	0	0	0	0	1	2	0	0	0	0	0	0	0	3	0	0	0	0	0	0	0	0	0	0	0	0
TIGR01633	phi3626_gp14_N	putative phage tail component, N-terminal domain	Mobile and extrachromosomal element functions/Prophage functions	1	0	0	0	0	0	0	0	0	0	4	2	0	0	0	0	0	0	1	0	0	0	0	0	0	0	0	0	0	0	1	0	0	0	0	0	0	0	4	1	0	1	0	3	1	0
TIGR01644	phage_P2_V	phage baseplate assembly protein V	Mobile and extrachromosomal element functions/Prophage functions	1	1	0	1	8	2	8	2	0	1	5	5	2	3	2	4	1	5	15	3	0	4	3	1	1	4	20	8	4	8	6	18	0	5	0	7	0	22	18	10	11	7	22	5	2	2
TIGR01673	holin_LLH	phage holin, LL-H family	Mobile and extrachromosomal element functions/Prophage functions	1	0	1	0	0	0	0	0	0	0	0	1	0	0	0	0	0	0	0	0	0	0	2	0	0	1	0	0	0	0	0	0	0	0	0	0	0	0	0	5	2	0	2	0	0	0
TIGR02243	TIGR02243	putative baseplate assembly protein	Mobile and extrachromosomal element functions/Prophage functions	1	1	3	0	11	1	4	4	0	0	10	2	2	0	1	0	1	4	0	5	1	6	0	3	3	8	1	8	0	13	5	1	2	8	0	3	0	25	29	14	5	5	6	5	0	0
TIGR03600	phage_DnaB	phage replicative helicase, DnaB family	Mobile and extrachromosomal element functions/Prophage functions	1	1	1	2	7	5	4	2	1	1	33	10	7	13	3	2	4	2	21	14	2	12	6	2	2	5	28	2	11	14	16	9	1	300	1	97	0	64	49	26	26	17	33	25	5	5
TIGR04111	BcepMu_gp16	phage-associated protein, BcepMu gp16 family	Mobile and extrachromosomal element functions/Prophage functions	1	1	0	0	1	0	3	1	0	1	3	1	2	6	1	4	0	1	5	2	1	4	0	2	2	1	0	4	3	5	0	1	1	1	0	1	13	12	3	2	3	2	2	1	1	0
TIGR01541	tape_meas_lam_C	phage tail tape measure protein, lambda family	Mobile and extrachromosomal element functions/Prophage functions	0	0	0	1	4	2	3	0	1	0	0	0	0	0	0	2	0	2	11	1	1	9	0	2	0	1	0	0	3	2	1	1	4	2	0	0	0	5	6	1	1	3	10	1	0	0
TIGR01551	major_capsid_P2	phage major capsid protein, P2 family	Mobile and extrachromosomal element functions/Prophage functions	0	1	0	0	0	0	0	0	0	0	6	0	0	0	0	1	0	0	0	0	0	0	0	0	2	2	0	0	0	0	0	5	0	1	0	1	0	9	6	7	1	3	2	1	0	0
TIGR01592	holin_SPP1	holin, SPP1 family	Mobile and extrachromosomal element functions/Prophage functions	0	0	0	0	0	0	0	0	0	0	4	0	0	0	0	0	0	0	0	0	0	0	0	0	0	0	0	0	0	0	0	0	0	1	0	1	0	0	1	0	1	2	1	0	0	0
TIGR01594	holin_lambda	phage holin, lambda family	Mobile and extrachromosomal element functions/Prophage functions	0	0	0	0	0	0	0	0	0	0	0	0	0	0	0	3	0	0	0	0	0	0	0	0	0	0	0	0	0	0	0	0	0	0	0	0	0	0	0	0	0	0	0	0	0	0
TIGR01600	phage_tail_L	phage minor tail protein L	Mobile and extrachromosomal element functions/Prophage functions	0	0	0	0	0	1	0	0	0	0	2	0	0	0	0	0	0	0	0	0	0	0	0	0	1	0	0	0	0	2	0	0	0	0	0	0	0	1	0	0	2	0	0	1	0	0
TIGR01611	tail_tube	phage major tail tube protein	Mobile and extrachromosomal element functions/Prophage functions	0	1	0	0	0	0	0	1	0	0	13	8	1	1	2	1	5	4	12	5	4	1	6	2	0	5	7	7	2	3	4	5	1	4	0	1	0	5	12	9	2	4	7	4	1	0
TIGR01634	tail_P2_I	phage tail protein I	Mobile and extrachromosomal element functions/Prophage functions	0	1	0	1	0	0	0	0	1	3	6	3	4	4	0	1	2	0	0	2	0	2	3	0	2	3	0	4	1	3	4	1	0	1	0	0	0	0	3	8	8	5	4	2	0	0
TIGR01669	phage_XkdX	phage uncharacterized protein, XkdX family	Mobile and extrachromosomal element functions/Prophage functions	0	0	0	0	0	0	0	0	2	0	0	0	0	0	0	0	0	0	0	0	0	0	0	0	0	0	0	0	0	0	0	0	0	0	0	0	0	0	0	1	0	0	1	0	0	0
TIGR01714	phage_rep_org_N	phage replisome organizer, putative, N-terminal region	Mobile and extrachromosomal element functions/Prophage functions	0	0	0	0	0	0	1	0	0	0	2	1	1	1	1	1	0	0	0	2	0	0	0	0	0	0	0	0	0	1	0	2	0	4	0	1	0	1	6	3	0	1	0	1	0	0
TIGR01725	phge_HK97_gp10	phage protein, HK97 gp10 family	Mobile and extrachromosomal element functions/Prophage functions	0	0	0	0	0	0	0	0	0	0	1	1	1	2	0	0	0	0	0	0	0	4	0	1	0	1	0	0	0	0	0	0	1	11	0	0	0	0	3	3	1	5	8	1	0	0
TIGR01913	bet_lambda	phage recombination protein Bet	Mobile and extrachromosomal element functions/Prophage functions	0	0	0	0	6	0	0	2	1	0	0	0	3	0	1	6	1	1	0	0	4	0	1	0	0	0	0	6	0	6	1	3	1	0	0	0	0	0	5	1	2	3	0	2	1	0
TIGR02126	phgtail_TP901_1	phage major tail protein, TP901-1 family	Mobile and extrachromosomal element functions/Prophage functions	0	0	0	1	0	0	0	0	1	0	0	3	0	0	0	0	0	0	0	4	4	1	0	0	0	0	0	0	3	0	0	0	0	0	0	0	0	0	1	0	2	2	5	0	0	0
TIGR02215	phage_chp_gp8	phage conserved hypothetical protein, phiE125 gp8 family	Mobile and extrachromosomal element functions/Prophage functions	0	0	0	0	0	0	0	0	0	0	2	0	1	2	0	0	1	0	4	0	8	0	1	1	1	2	2	0	0	1	1	0	0	0	0	0	0	1	0	1	5	1	0	0	0	0
TIGR02217	chp_TIGR02217	TIGR02217 family protein	Mobile and extrachromosomal element functions/Prophage functions	0	0	0	0	0	1	1	0	1	0	0	0	0	0	0	0	0	0	2	0	0	0	0	0	0	0	3	0	0	0	2	0	0	0	0	0	0	0	0	0	0	1	0	0	1	0
TIGR02218	phg_TIGR02218	phage conserved hypothetical protein BR0599	Mobile and extrachromosomal element functions/Prophage functions	0	0	0	0	2	1	0	0	0	0	0	0	0	0	0	2	0	0	2	0	0	0	0	0	0	0	1	1	0	3	0	0	0	6	0	0	0	14	0	1	1	0	0	0	3	0
TIGR02220	phg_TIGR02220	phage conserved hypothetical protein, C-terminal domain	Mobile and extrachromosomal element functions/Prophage functions	0	0	0	0	0	0	0	0	0	0	0	0	0	1	0	0	0	0	0	2	0	1	0	0	0	0	0	0	0	0	0	0	0	1	0	2	0	0	1	1	0	1	0	0	1	0
TIGR02242	tail_TIGR02242	phage tail protein domain	Mobile and extrachromosomal element functions/Prophage functions	0	2	0	0	0	0	0	0	0	0	1	0	0	0	0	0	0	0	0	0	0	1	0	0	0	0	0	0	0	0	0	0	0	0	0	0	0	0	2	1	1	0	3	0	0	0
TIGR02642	phage_xxxx	uncharacterized phage protein	Mobile and extrachromosomal element functions/Prophage functions	0	0	0	0	0	0	0	0	0	0	0	0	4	0	0	0	0	0	0	0	0	3	0	1	1	0	1	0	0	0	2	0	3	0	0	0	0	0	0	0	0	0	1	1	0	0
TIGR04387	capsid_maj_N4	major capsid protein, N4-gp56 family	Mobile and extrachromosomal element functions/Prophage functions	0	1	0	0	0	0	0	0	0	0	1	2	1	0	0	0	0	0	1	3	0	3	1	0	1	0	2	0	2	0	1	0	0	4	0	1	0	0	11	11	2	1	11	2	1	0
TIGR01606	holin_BlyA	holin, BlyA family	Mobile and extrachromosomal element functions/Prophage functions	0	0	0	0	0	0	0	0	0	0	0	0	0	0	0	0	0	0	0	0	0	0	0	0	0	0	0	0	0	0	0	0	0	0	0	0	0	2	0	0	0	0	0	0	1	0
TIGR02216	phage_TIGR02216	phage conserved hypothetical protein	Mobile and extrachromosomal element functions/Prophage functions	0	0	0	0	0	0	0	0	0	0	0	0	0	0	0	0	0	0	0	0	0	0	0	0	0	0	0	0	0	0	0	0	0	0	0	0	0	0	0	0	0	0	1	0	0	0
TIGR02763	chlamy_scaf	scaffolding protein	Mobile and extrachromosomal element functions/Prophage functions	0	0	0	0	0	0	0	0	0	0	0	0	0	0	0	0	0	0	0	0	0	0	0	0	0	0	0	0	0	0	1	0	1	0	0	0	0	0	0	0	0	0	0	0	0	0
TIGR01712	phage_N6A_met	phage N-6-adenine-methyltransferase	Mobile and extrachromosomal element functions/Prophage functions|DNA metabolism/Restriction/modification	2	2	0	0	4	1	2	2	0	1	11	6	4	2	1	0	4	0	12	4	0	4	3	0	4	5	20	10	3	1	8	4	0	0	0	0	0	1	19	7	14	7	15	2	3	0
TIGR03655	anti_R_Lar	restriction alleviation protein, Lar family	Mobile and extrachromosomal element functions/Prophage functions|DNA metabolism/Restriction/modification	1	0	1	3	0	4	3	0	0	1	6	1	0	2	0	0	1	1	0	2	3	1	0	2	3	1	9	2	2	0	5	1	6	6	0	0	0	2	10	6	3	9	6	7	0	0
TIGR01671	phage_TIGR01671	phage conserved hypothetical protein TIGR01671	Mobile and extrachromosomal element functions/Prophage functions|Hypothetical proteins/Conserved	0	1	0	0	1	0	0	0	0	0	6	6	6	5	0	0	0	0	6	3	0	0	2	3	0	1	0	0	1	0	2	2	0	1	0	0	0	2	7	2	5	5	2	1	0	0
TIGR01543	proheadase_HK97	phage prohead protease, HK97 family	Mobile and extrachromosomal element functions/Prophage functions|Protein fate/Other	4	0	1	2	10	2	3	0	0	2	40	13	9	5	1	1	0	1	31	7	5	24	3	4	2	8	7	1	6	11	3	4	4	20	0	10	0	0	34	28	10	6	16	6	4	0
TIGR01636	phage_rinA	phage transcriptional regulator, RinA family	Mobile and extrachromosomal element functions/Prophage functions|Regulatory functions/DNA interactions	0	0	0	0	0	0	0	0	0	0	2	0	0	0	0	0	0	0	1	0	0	0	0	0	0	0	0	0	0	0	0	0	0	0	0	1	0	0	3	2	0	0	5	0	0	0
TIGR01637	phage_arpU	phage transcriptional regulator, ArpU family	Mobile and extrachromosomal element functions/Prophage functions|Regulatory functions/DNA interactions	0	0	0	0	0	0	0	0	0	0	0	0	1	0	0	0	0	0	1	0	0	0	0	0	0	0	0	0	0	0	0	0	0	0	0	0	0	0	2	4	1	0	0	1	0	0
TIGR02307	RNA_lig_RNL2	RNA ligase, Rnl2 family	Mobile and extrachromosomal element functions/Prophage functions|Transcription/RNA processing	0	0	0	0	0	0	0	0	0	0	0	0	0	0	0	0	0	0	0	0	0	0	0	0	0	0	0	0	0	0	0	0	0	0	0	0	0	0	1	0	0	1	0	0	0	0
TIGR02308	RNA_lig_T4_1	RNA ligase, T4 RnlA family	Mobile and extrachromosomal element functions/Prophage functions|Transcription/RNA processing	0	0	0	0	0	0	0	0	0	0	0	0	0	0	0	0	0	0	0	0	0	0	0	0	0	0	1	0	1	0	1	0	0	0	0	0	0	0	0	0	0	0	0	0	1	0
TIGR01766	tspaseT_teng_C	transposase, IS605 OrfB family	Mobile and extrachromosomal element functions/Transposon functions	0	0	0	0	0	0	0	0	0	0	5	1	2	2	0	0	0	0	0	0	0	0	1	0	0	0	0	0	0	0	0	0	1	1	0	0	0	6	4	0	2	3	2	0	0	0
TIGR04183	Por_Secre_tail	Por secretion system C-terminal sorting domain	NA	116	29	26	64	268	203	165	113	26	36	323	291	92	149	94	149	153	126	238	196	324	237	40	102	69	196	54	710	46	577	52	511	66	658	24	241	2	0	513	322	282	425	421	119	85	22
TIGR04094	adjacent_YSIRK	YSIRK-targeted surface antigen transcriptional regulator	NA	110	50	43	82	242	235	198	146	43	120	568	322	234	215	55	150	88	83	570	413	220	307	62	95	93	197	353	460	215	477	185	437	83	1315	30	454	3	644	1040	573	434	434	590	291	198	14
TIGR03434	ADOP	acidobacterial duplicated orphan permease	NA	104	24	22	69	512	405	333	284	76	204	430	275	251	248	124	265	302	159	793	441	501	336	102	121	84	192	464	873	308	922	254	872	74	2197	43	802	4	808	923	616	411	405	657	283	238	27
TIGR03733	lanti_perm_MutG	lantibiotic protection ABC transporter permease subunit, MutG family	NA	104	54	69	58	82	0	109	17	0	70	26	1	0	0	0	0	0	87	35	45	0	69	39	53	42	1	641	245	224	204	1	134	325	4	645	198	368	94	7	68	1	118	3	2	315	217
TIGR03719	ABC_ABC_ChvD	ATP-binding cassette protein, ChvD family	NA	94	28	34	85	143	118	116	82	17	63	613	252	129	156	23	52	60	48	424	322	179	263	45	106	73	221	202	176	160	209	161	247	79	601	38	220	2	324	810	538	319	358	500	207	119	11
TIGR02985	Sig70_bacteroi1	RNA polymerase sigma-70 factor, Bacteroides expansion family 1	NA	89	31	37	63	379	320	234	159	44	97	622	258	258	231	100	182	172	99	460	313	231	314	85	110	71	163	311	611	261	620	190	618	106	1013	47	414	3	372	833	487	346	313	546	245	197	40
TIGR02917	PEP_TPR_lipo	putative PEP-CTERM system TPR-repeat lipoprotein	NA	80	16	37	52	216	89	104	101	25	61	370	205	146	180	30	73	79	65	586	318	323	257	41	85	73	187	336	242	158	173	174	315	68	792	30	322	2	488	665	343	256	382	352	148	141	10
TIGR03417	chol_sulfatase	choline-sulfatase	NA	71	28	29	66	181	139	128	134	29	100	313	244	212	229	45	59	82	52	543	312	236	158	52	61	60	126	316	306	179	281	188	294	35	1091	26	491	1	619	544	379	220	288	295	153	135	15
TIGR01525	ATPase-IB_hvy	heavy metal translocating P-type ATPase	NA	70	21	9	51	90	56	88	46	7	30	577	124	79	84	21	51	56	27	321	219	76	169	47	61	56	119	242	163	117	154	203	137	76	399	20	141	2	238	557	384	253	194	391	171	73	10
TIGR01386	cztS_silS_copS	heavy metal sensor kinase	NA	64	24	10	36	88	104	81	36	11	19	242	89	67	85	17	27	40	30	186	116	57	95	26	46	48	58	116	153	77	142	80	150	53	312	15	86	0	329	438	262	219	165	271	132	67	19
TIGR02176	pyruv_ox_red	pyruvate:ferredoxin (flavodoxin) oxidoreductase	NA	63	21	19	45	80	68	86	38	14	27	617	148	87	103	30	75	50	38	279	183	95	187	49	61	51	164	190	146	155	139	133	173	52	236	28	97	3	170	601	391	340	278	453	187	83	18
TIGR03937	PgaC_IcaA	poly-beta-1,6 N-acetyl-D-glucosamine synthase	NA	62	13	19	39	80	46	43	49	7	25	239	105	91	130	19	36	49	22	236	195	97	125	32	47	51	96	91	112	89	76	87	122	37	508	6	186	5	160	419	234	187	213	226	90	58	11
TIGR03696	Rhs_assc_core	RHS repeat-associated core domain	NA	58	20	22	58	63	34	50	65	11	51	231	161	127	171	6	30	16	2	611	362	125	273	35	78	75	293	160	44	186	59	131	89	78	1090	26	353	1	340	675	363	316	191	397	167	172	3
TIGR03520	GldE	gliding motility-associated protein GldE	NA	56	10	6	24	45	40	33	29	8	19	245	87	78	78	10	25	18	17	168	131	94	127	32	42	34	64	94	68	75	80	67	78	37	201	22	74	2	138	352	208	158	170	220	102	62	10
TIGR02297	HpaA	4-hydroxyphenylacetate catabolism regulatory protein HpaA	NA	54	16	11	33	150	96	69	64	19	59	190	118	92	101	70	65	96	41	221	155	189	141	27	56	32	72	133	229	88	324	88	190	37	384	8	141	1	224	346	256	128	150	206	108	93	12
TIGR02937	sigma70-ECF	RNA polymerase sigma factor, sigma-70 family	NA	51	20	28	39	73	29	19	59	16	31	234	165	87	99	13	23	31	26	193	150	100	132	33	56	42	96	131	68	127	94	97	85	64	368	24	121	2	186	436	346	256	211	304	103	78	17
TIGR03710	OAFO_sf	2-oxoacid:acceptor oxidoreductase, alpha subunit	NA	50	13	12	25	26	26	35	28	6	24	305	105	54	73	10	11	21	16	149	130	71	126	28	31	27	75	118	61	80	59	88	41	47	156	15	65	0	73	341	268	174	126	255	116	56	7
TIGR04189	surface_SprA	cell surface protein SprA	NA	50	12	27	45	53	42	28	65	14	28	322	146	59	93	7	28	25	15	180	168	160	134	21	61	58	157	58	79	78	88	36	91	35	90	16	49	1	0	341	198	190	190	269	85	85	9
TIGR01293	Kv_beta	voltage-dependent potassium channel beta subunit	NA	45	15	7	25	104	57	82	73	15	45	146	103	61	72	18	59	27	38	115	103	97	79	33	49	37	57	95	128	35	185	59	146	26	250	22	101	2	175	245	149	121	185	201	84	87	9
TIGR03540	DapC_direct	LL-diaminopimelate aminotransferase	NA	42	19	8	27	61	35	29	20	6	13	233	100	57	65	10	29	31	14	234	102	58	107	36	36	29	76	139	99	91	66	113	64	36	254	11	87	1	121	325	167	151	130	226	75	37	7
TIGR04265	bac_cardiolipin	cardiolipin synthase	NA	42	13	11	25	83	39	44	50	13	25	302	103	54	77	11	33	31	24	204	136	98	121	23	48	37	73	140	120	99	94	117	128	36	250	17	119	2	209	373	233	159	134	273	105	72	8
TIGR03026	NDP-sugDHase	nucleotide sugar dehydrogenase	NA	39	18	10	23	61	43	66	42	9	29	274	75	54	45	15	31	29	20	143	109	74	103	30	43	20	67	82	79	70	90	78	102	44	170	22	75	0	92	242	191	138	121	178	100	49	12
TIGR01350	lipoamide_DH	dihydrolipoyl dehydrogenase	NA	37	13	6	18	49	30	57	17	9	16	272	55	38	57	5	22	24	9	114	97	47	93	17	34	20	55	100	98	71	63	117	67	23	134	11	52	6	99	259	164	158	119	177	90	42	6
TIGR00929	VirB4_CagE	type IV secretion/conjugal transfer ATPase, VirB4 family	NA	34	14	4	22	39	38	70	9	1	22	215	20	13	30	12	29	36	21	98	47	24	65	13	20	17	46	90	71	51	70	92	76	21	19	4	4	0	37	197	108	71	100	117	47	13	5
TIGR01774	PFL2-3	glycyl radical enzyme, PFL2/glycerol dehydratase family	NA	33	8	6	17	66	51	79	19	10	17	275	48	41	29	12	24	19	22	70	80	26	58	18	28	20	32	150	81	73	97	133	90	33	74	12	32	2	160	232	150	96	107	181	64	32	11
TIGR02094	more_P_ylases	alpha-glucan phosphorylases	NA	33	12	9	24	27	30	31	15	12	17	230	84	37	57	11	28	24	9	150	106	52	110	22	30	28	66	47	70	65	53	48	55	29	129	12	66	0	41	254	141	120	130	158	61	40	5
TIGR01643	YD_repeat_2x	YD repeat (two copies)	NA	32	21	14	32	63	72	48	46	7	20	198	103	60	103	3	13	23	19	287	169	24	178	19	53	40	112	112	78	81	154	85	129	61	683	16	151	0	340	403	200	205	138	253	117	112	13
TIGR03458	YgfH_subfam	succinate CoA transferase	NA	32	9	14	16	31	14	25	14	5	13	162	56	16	44	7	19	23	12	83	75	42	45	8	15	15	33	58	42	39	45	54	51	11	143	8	63	0	44	157	100	67	93	132	46	23	5
TIGR01522	ATPase-IIA2_Ca	calcium-transporting P-type ATPase, PMR1-type	NA	29	6	6	11	26	27	30	8	2	5	174	60	35	39	8	12	25	11	93	67	33	48	13	18	22	42	42	92	47	73	48	58	18	144	5	51	0	77	180	139	103	98	134	50	33	4
TIGR01963	PHB_DH	3-hydroxybutyrate dehydrogenase	NA	29	11	9	23	78	75	68	19	6	16	190	57	60	43	19	42	29	26	110	79	49	62	23	24	21	45	94	90	62	130	54	97	35	76	8	44	0	110	228	126	100	91	169	58	37	9
TIGR04157	glyco_rSAM_CFB	glycosyltransferase, GG-Bacteroidales peptide system	NA	29	3	5	10	66	49	40	14	3	7	94	51	38	39	12	30	38	22	70	39	34	24	12	15	8	42	49	84	39	81	22	72	12	109	5	35	1	40	118	97	47	50	110	32	21	7
TIGR02795	tol_pal_ybgF	tol-pal system protein YbgF	NA	28	13	3	35	87	36	66	41	12	21	174	66	65	53	10	35	35	21	210	139	68	85	26	48	30	53	119	91	85	125	89	130	39	260	12	99	1	142	253	161	110	131	127	77	52	7
TIGR03338	phnR_burk	phosphonate utilization associated transcriptional regulator	NA	28	4	2	10	43	34	29	4	0	5	124	30	23	21	17	10	23	7	68	33	10	39	14	14	27	31	158	89	55	64	108	85	17	86	2	36	0	146	157	117	91	59	124	53	31	7
TIGR03802	Asp_Ala_antiprt	aspartate-alanine antiporter	NA	27	10	5	25	57	30	37	43	11	17	202	83	55	64	10	29	30	15	153	106	75	85	13	24	19	53	102	94	74	83	88	82	24	159	13	86	0	83	268	132	122	135	171	84	42	6
TIGR04105	FeFe_hydrog_B1	[FeFe] hydrogenase, group B1/B3	NA	27	5	6	8	12	13	5	5	2	4	187	47	37	31	5	7	5	4	103	75	18	79	8	21	14	29	58	25	47	14	61	19	34	48	8	16	1	31	165	114	111	81	145	51	37	0
TIGR00277	HDIG	HDIG domain	NA	26	5	3	10	22	35	10	18	7	6	90	37	18	40	12	13	18	4	79	53	20	51	5	21	17	32	77	58	49	54	36	48	16	126	3	59	0	108	195	98	76	82	89	42	25	1
TIGR03098	ligase_PEP_1	acyl-CoA ligase (AMP-forming), exosortase A-associated	NA	26	8	7	16	23	28	23	24	5	18	65	45	33	27	9	19	18	15	129	63	41	38	7	17	17	29	52	40	49	48	30	81	19	104	10	50	0	61	185	119	78	51	76	38	20	6
TIGR02349	DnaJ_bact	chaperone protein DnaJ	NA	25	5	4	17	58	46	53	28	2	20	234	73	40	46	17	22	30	20	130	86	47	81	23	31	31	60	73	88	56	84	62	88	34	139	11	50	20	73	228	137	136	97	190	85	45	9
TIGR02521	type_IV_pilW	type IV pilus biogenesis/stability protein PilW	NA	25	9	10	31	103	87	82	27	5	32	142	87	55	50	26	41	28	49	141	129	92	102	17	34	34	47	74	211	48	228	55	150	28	197	15	72	3	86	249	136	94	76	160	71	40	11
TIGR02636	galM_Leloir	galactose mutarotase	NA	25	9	8	34	45	34	45	29	3	20	187	69	51	47	8	23	17	15	127	93	59	57	17	32	22	48	59	64	49	55	44	61	36	145	8	83	0	87	179	130	99	106	125	83	47	5
TIGR04350	C_S_lyase_PatB	putative C-S lyase	NA	25	12	12	19	60	35	55	22	5	23	266	98	48	58	20	20	31	17	135	112	57	94	20	31	39	73	120	90	83	93	80	102	25	149	20	90	3	120	290	187	146	119	222	91	65	16
TIGR00241	CoA_E_activ	putative CoA-substrate-specific enzyme activase	NA	24	10	9	23	26	31	34	15	4	11	124	45	40	31	9	11	19	10	138	73	22	64	19	26	30	47	71	39	44	44	53	57	27	180	5	57	1	87	198	113	83	80	123	44	21	2
TIGR00880	2_A_01_02	multidrug resistance protein	NA	24	9	11	25	79	71	58	17	4	12	120	43	25	34	11	33	16	24	98	71	65	55	17	33	13	56	65	145	33	161	48	115	24	209	2	68	0	168	213	138	97	95	122	51	15	12
TIGR01893	aa-his-dipept	Xaa-His dipeptidase	NA	24	15	13	19	51	32	40	36	7	22	241	103	58	66	10	18	25	13	127	95	45	102	16	31	27	75	57	65	45	77	63	77	43	161	14	73	3	84	263	177	99	130	187	93	41	8
TIGR02204	MsbA_rel	ABC transporter, permease/ATP-binding protein	NA	24	14	12	30	37	37	32	10	5	13	268	103	58	76	10	24	23	11	128	88	39	89	17	38	25	64	81	32	73	50	84	56	42	166	15	87	1	151	331	226	178	150	229	95	25	6
TIGR02802	Pal_lipo	peptidoglycan-associated lipoprotein	NA	22	5	2	7	47	18	18	20	2	13	66	34	23	30	8	20	30	11	79	73	51	62	4	19	11	26	30	77	26	20	20	56	8	63	6	28	1	16	118	103	75	78	77	26	14	8
TIGR02813	omega_3_PfaA	polyketide-type polyunsaturated fatty acid synthase PfaA	NA	22	11	7	7	33	17	15	28	2	20	103	52	54	30	3	20	8	10	210	85	47	80	19	25	53	86	96	32	67	12	47	12	39	782	15	316	1	320	188	141	66	194	143	66	25	0
TIGR03151	enACPred_II	putative enoyl-[acyl-carrier-protein] reductase II	NA	22	8	6	16	28	13	25	28	4	11	118	46	39	49	12	17	21	7	83	78	32	49	10	19	28	54	55	48	32	82	31	67	15	121	7	39	0	59	189	125	78	119	121	51	33	4
TIGR01517	ATPase-IIB_Ca	calcium-translocating P-type ATPase, PMCA-type	NA	21	10	4	22	19	5	11	25	4	14	166	77	32	26	3	4	6	3	107	92	66	76	12	21	27	51	76	3	34	10	55	16	29	130	7	77	1	37	225	137	74	99	146	54	31	0
TIGR02370	pyl_corrinoid	methyltransferase cognate corrinoid proteins, Methanosarcina family	NA	21	6	2	8	34	32	22	1	0	0	127	30	23	25	18	26	26	15	75	47	10	27	6	3	12	26	44	62	22	41	42	37	5	2	4	5	0	14	103	60	43	37	67	26	10	10
TIGR03025	EPS_sugtrans	exopolysaccharide biosynthesis polyprenyl glycosylphosphotransferase	NA	21	8	3	15	25	28	25	15	3	10	102	39	30	43	10	15	15	10	62	39	31	43	10	21	25	39	46	25	27	43	34	51	14	129	9	37	0	49	148	95	83	82	93	41	28	5
TIGR03336	IOR_alpha	indolepyruvate ferredoxin oxidoreductase, alpha subunit	NA	21	6	4	18	13	16	26	14	3	15	130	48	23	27	7	12	25	4	101	81	31	78	11	18	16	43	76	45	49	32	79	35	20	84	7	29	1	37	218	120	103	87	156	58	32	0
TIGR03869	F420-0_ABCperm	proposed F420-0 ABC transporter, permease protein	NA	21	6	3	7	60	36	42	32	7	19	138	42	35	28	9	26	15	27	98	79	32	56	13	15	16	31	42	62	38	75	43	80	10	126	9	45	1	100	151	100	70	74	117	56	30	6
TIGR03997	mycofact_OYE_2	mycofactocin system FadH/OYE family oxidoreductase 2	NA	21	19	6	25	29	19	38	11	3	9	152	46	26	40	8	16	17	6	97	73	10	51	22	24	19	47	81	36	42	55	72	36	14	84	7	39	0	125	249	150	139	96	152	59	24	6
TIGR00707	argD	transaminase, acetylornithine/succinylornithine family	NA	20	6	6	22	16	13	15	10	4	3	211	59	39	59	5	18	9	14	86	68	31	57	20	34	25	58	50	34	47	34	47	31	19	63	5	25	1	43	195	122	86	91	128	58	30	3
TIGR01463	mtaA_cmuA	methyltransferase, MtaA/CmuA family	NA	20	2	5	8	70	70	22	1	0	7	72	35	23	39	25	33	29	19	51	32	0	35	20	11	11	13	42	145	17	133	28	110	6	6	1	1	0	2	90	61	35	30	47	15	14	9
TIGR02179	PorD_KorD	2-oxoacid:acceptor oxidoreductase, delta subunit, pyruvate/2-ketoisovalerate family	NA	20	6	4	12	40	10	19	12	0	14	83	23	22	17	6	8	20	14	48	39	21	38	13	9	6	27	75	47	24	58	28	25	20	24	7	15	1	21	144	76	68	49	88	31	16	2
TIGR02231	TIGR02231	conserved hypothetical protein	NA	20	3	1	11	15	15	11	21	3	7	56	52	28	36	5	14	7	3	87	57	30	47	6	19	17	43	37	25	28	38	23	44	17	77	4	36	0	65	104	59	56	37	59	23	21	2
TIGR02518	EutH_ACDH	acetaldehyde dehydrogenase (acetylating)	NA	20	4	1	12	28	19	24	9	4	1	136	28	23	16	5	17	9	4	44	42	11	40	8	11	16	16	40	39	29	34	42	47	17	70	6	34	0	117	106	97	58	73	93	39	23	5
TIGR02552	LcrH_SycD	type III secretion low calcium response chaperone LcrH/SycD	NA	20	5	5	11	46	31	39	13	2	12	59	23	25	22	10	34	12	10	52	29	31	31	5	15	17	17	37	100	23	47	31	42	12	206	8	78	1	51	81	60	65	45	78	31	28	3
TIGR03088	stp2	sugar transferase, PEP-CTERM/EpsH1 system associated	NA	20	11	10	11	26	58	47	7	7	12	83	62	34	44	7	22	17	18	79	66	26	52	9	24	18	52	43	61	56	46	40	55	16	258	13	88	1	113	213	103	102	65	121	59	33	2
TIGR03356	BGL	beta-galactosidase	NA	20	7	17	12	26	19	14	4	1	4	160	35	34	22	2	3	4	5	35	39	12	16	22	19	22	27	29	27	20	38	16	38	13	123	2	53	0	141	124	63	37	107	60	43	30	4
TIGR03506	FlgEFG_subfam	flagellar hook-basal body protein	NA	20	7	1	16	20	15	25	5	2	13	105	20	13	8	7	16	20	10	83	29	12	36	9	7	11	20	55	60	25	34	48	51	19	33	2	13	1	43	119	89	70	44	93	47	17	6
TIGR03830	CxxCG_CxxCG_HTH	putative zinc finger/helix-turn-helix protein, YgiT family	NA	20	7	3	10	17	18	9	3	4	3	59	34	35	31	8	10	8	7	56	40	25	24	7	25	19	24	34	32	18	14	25	27	16	89	7	42	0	75	158	99	73	35	86	56	23	8
TIGR04285	nucleoid_noc	nucleoid occlusion protein	NA	20	4	1	15	20	6	8	15	2	11	146	42	23	45	4	10	11	8	88	47	18	43	11	18	13	42	51	23	46	11	41	23	21	105	5	27	0	31	175	120	70	71	128	54	25	2
TIGR00641	acid_CoA_mut_N	methylmalonyl-CoA mutase N-terminal domain	NA	19	7	12	17	13	14	12	17	4	18	133	42	23	31	6	6	9	5	67	50	35	44	11	12	6	42	39	20	35	25	32	26	19	100	9	51	0	25	141	83	58	49	93	49	28	2
TIGR01581	Mo_ABC_porter	NifC-like ABC-type porter	NA	19	5	3	10	34	8	17	4	0	2	84	34	29	24	3	7	7	7	53	48	3	47	19	18	28	25	71	24	25	16	66	19	21	99	6	42	2	129	141	79	71	71	73	38	32	0
TIGR03020	EpsA	transcriptional regulator EpsA	NA	19	14	4	10	61	55	48	16	5	32	95	66	49	66	14	46	44	26	154	71	61	60	13	20	23	38	82	144	70	106	62	100	22	303	5	105	0	87	185	114	80	85	128	56	43	5
TIGR03173	pbuX	xanthine permease	NA	19	6	1	9	32	30	26	5	0	5	96	32	18	25	10	20	10	6	85	61	10	27	11	13	24	34	62	62	24	39	43	38	8	92	4	29	0	54	116	72	54	69	84	24	11	6
TIGR03588	PseC	UDP-4-amino-4,6-dideoxy-N-acetyl-beta-L-altrosamine transaminase	NA	19	6	3	13	26	18	25	19	1	10	140	39	31	37	10	10	12	10	76	63	44	55	10	18	21	31	91	66	40	22	41	45	14	129	5	62	0	81	145	111	73	55	91	52	26	5
TIGR00835	agcS	amino acid carrier protein	NA	18	13	5	23	80	43	56	11	3	11	182	50	49	39	17	40	43	20	100	82	34	46	21	20	15	38	89	71	60	79	60	93	22	118	3	49	0	119	219	142	93	95	136	66	25	6
TIGR02369	trimeth_pyl	trimethylamine:corrinoid methyltransferase	NA	18	0	3	6	12	9	12	1	1	1	103	21	21	12	5	19	28	10	145	57	6	45	21	8	18	13	122	107	45	0	71	0	0	3	0	0	0	2	157	53	55	41	59	19	17	0
TIGR03519	T9SS_PorP_fam	type IX secretion system membrane protein, PorP/SprF family	NA	18	4	2	10	12	11	6	6	3	6	74	52	18	33	3	4	3	3	86	72	25	55	16	14	13	43	24	13	25	20	18	9	10	10	9	1	0	0	138	64	88	47	82	39	43	3
TIGR03585	PseH	UDP-4-amino-4,6-dideoxy-N-acetyl-beta-L-altrosamine N-acetyltransferase	NA	18	3	7	8	39	30	23	22	6	9	44	38	21	27	2	6	7	4	70	58	43	45	12	19	14	34	31	34	26	35	23	42	13	146	9	93	2	76	128	80	69	68	87	40	14	6
TIGR03965	mycofact_glyco	mycofactocin system glycosyltransferase	NA	18	8	2	10	47	10	31	10	8	9	116	44	33	35	12	23	21	4	84	58	23	41	6	20	26	36	37	78	31	62	40	39	22	118	4	45	0	72	134	71	49	50	85	36	31	3
TIGR00710	efflux_Bcr_CflA	drug resistance transporter, Bcr/CflA subfamily	NA	17	5	2	8	46	24	42	11	2	20	91	36	17	22	8	12	10	19	46	48	44	41	7	10	12	30	55	68	37	61	36	44	14	99	5	32	0	91	86	64	62	62	67	35	26	6
TIGR00722	ttdA_fumA_fumB	hydrolyase, tartrate alpha subunit/fumarate domain protein, Fe-S type	NA	17	4	1	17	44	23	32	13	2	10	108	21	17	27	5	25	15	10	60	24	22	22	11	11	17	33	34	38	19	61	31	60	18	52	5	24	1	74	110	73	64	56	87	50	16	9
TIGR01453	grpIintron_endo	group I intron endonuclease	NA	17	9	3	34	37	7	4	19	0	0	2	5	20	1	2	6	2	20	4	0	0	5	0	4	1	5	1	76	0	21	6	35	26	2	7	1	34	6	6	2	11	4	0	2	1	14
TIGR02163	napH_	ferredoxin-type protein, NapH/MauN family	NA	17	2	1	11	41	32	30	21	1	9	49	24	34	30	6	12	16	13	79	82	26	44	12	15	8	21	33	43	11	42	25	61	11	101	5	40	0	95	103	50	40	32	75	20	23	6
TIGR03376	glycerol3P_DH	glycerol-3-phosphate dehydrogenase (NAD(+))	NA	17	6	1	4	15	15	21	6	2	7	71	34	14	16	10	13	11	5	46	36	31	43	13	15	9	19	30	32	27	35	31	36	8	74	4	25	1	42	113	55	60	44	84	23	20	3
TIGR03570	NeuD_NnaD	sugar O-acyltransferase, sialic acid O-acetyltransferase NeuD family	NA	17	4	4	4	29	9	20	9	1	6	81	31	16	21	8	11	25	4	62	60	27	38	9	10	10	20	56	33	33	41	25	11	11	177	6	58	0	42	131	67	79	62	88	42	15	5
TIGR04180	EDH_00030	NAD dependent epimerase/dehydratase, LLPSF_EDH_00030 family	NA	17	5	3	5	34	25	11	16	2	7	88	31	10	13	6	12	14	7	49	31	32	28	7	15	11	16	49	33	20	53	35	60	12	24	4	16	0	33	85	59	39	40	56	31	12	4
TIGR01933	hflK	HflK protein	NA	16	2	4	7	36	15	40	10	2	6	78	37	17	26	14	16	18	2	61	34	22	25	15	15	18	26	18	48	27	58	25	50	10	74	4	29	0	67	129	83	47	55	92	43	13	4
TIGR02166	dmsA_ynfE	anaerobic dimethyl sulfoxide reductase, A subunit, DmsA/YnfE family	NA	16	5	9	15	104	86	86	13	3	12	126	37	22	35	15	41	47	32	88	55	17	32	16	6	26	25	46	172	27	181	20	200	10	96	1	35	0	221	133	80	64	49	70	41	17	21
TIGR02512	FeFe_hydrog_A	[FeFe] hydrogenase, group A	NA	16	6	3	9	32	14	27	5	0	2	224	41	18	29	9	12	24	8	99	50	20	59	10	26	17	43	73	37	59	22	71	35	20	27	6	23	1	35	195	111	98	68	128	55	33	2
TIGR02717	AcCoA-syn-alpha	acetyl coenzyme A synthetase (ADP forming), alpha domain	NA	16	7	2	7	14	12	9	19	5	7	101	36	13	24	4	17	9	4	67	41	20	41	5	10	12	33	37	19	25	28	32	20	14	127	5	32	0	57	123	90	56	56	96	30	21	2
TIGR03466	HpnA	hopanoid-associated sugar epimerase	NA	16	5	0	8	31	16	18	13	4	19	47	32	13	20	3	8	7	10	47	43	18	43	4	11	8	27	39	44	14	47	24	38	11	137	7	46	0	77	98	69	57	53	77	18	11	4
TIGR04104	cxxc_20_cxxc	cxxc_20_cxxc protein	NA	16	17	26	28	18	9	20	15	0	12	0	11	10	18	11	16	14	16	16	12	28	23	19	14	7	28	79	65	45	48	78	61	64	55	68	28	76	62	41	15	38	51	47	24	82	81
TIGR02177	PorB_KorB	2-oxoacid:acceptor oxidoreductase, beta subunit, pyruvate/2-ketoisovalerate family	NA	15	2	5	9	12	7	11	7	5	9	164	52	30	37	4	12	11	5	89	58	25	56	9	14	15	38	51	45	39	22	35	32	17	114	11	40	0	33	159	96	62	93	96	53	27	5
TIGR00519	asnASE_I	L-asparaginase, type I	NA	14	3	6	6	14	19	17	11	3	13	85	26	21	15	4	3	8	4	61	59	22	36	2	21	12	24	25	12	31	24	22	25	17	62	9	24	1	33	119	67	50	50	84	32	14	4
TIGR00723	ttdB_fumA_fumB	hydrolyase, tartrate beta subunit/fumarate domain protein, Fe-S type	NA	14	1	6	12	24	26	22	15	6	11	87	43	14	22	9	16	9	6	44	58	13	23	7	9	12	19	29	62	31	43	33	45	19	128	1	48	0	70	84	71	36	42	68	34	16	9
TIGR01037	pyrD_sub1_fam	dihydroorotate dehydrogenase family protein	NA	14	9	4	12	34	15	20	12	3	9	136	49	33	29	11	18	12	3	78	46	41	40	19	22	10	30	54	36	30	22	41	36	21	121	5	45	1	56	147	78	67	90	97	49	23	2
TIGR01417	PTS_I_fam	phosphoenolpyruvate-protein phosphotransferase	NA	14	6	2	8	31	24	41	9	0	8	175	26	22	26	11	22	16	16	63	50	12	49	17	9	21	40	61	48	43	43	58	72	16	40	7	11	0	64	162	108	71	88	109	33	19	6
TIGR01733	AA-adenyl-dom	amino acid adenylation domain	NA	14	10	5	12	84	59	66	25	4	14	161	49	48	26	4	34	23	16	187	81	28	68	23	25	32	33	135	110	86	133	73	146	19	929	7	239	0	566	240	144	107	119	181	79	48	27
TIGR02337	HpaR	homoprotocatechuate degradation operon regulator, HpaR	NA	14	9	4	6	27	34	26	15	5	11	69	46	31	24	1	22	14	8	81	46	18	32	9	16	21	45	51	34	27	46	42	39	13	106	6	45	0	83	112	76	53	63	62	32	28	7
TIGR02453	TIGR02453	TIGR02453 family protein	NA	14	4	2	3	15	12	13	8	6	8	69	34	19	14	2	4	8	2	67	39	17	49	6	17	4	23	28	21	31	19	20	14	9	78	7	27	0	41	94	65	42	57	60	26	19	1
TIGR02746	TraC-F-type	type-IV secretion system protein TraC	NA	14	5	5	9	3	0	5	0	0	1	65	12	10	21	1	2	3	4	20	16	0	28	7	18	10	13	22	1	6	2	6	1	21	54	3	9	0	8	144	132	92	80	104	45	2	1
TIGR03788	marine_srt_targ	marine proteobacterial sortase target protein	NA	14	3	4	11	35	25	26	5	2	7	44	40	34	33	8	19	24	5	74	35	7	29	7	8	10	14	45	75	16	39	20	37	3	64	4	90	0	58	83	51	46	27	63	24	11	3
TIGR04035	glucan_65_rpt	glucan-binding repeat	NA	14	6	0	5	0	0	0	0	0	0	38	8	20	12	0	0	0	0	38	24	1	12	3	8	4	10	2	0	4	0	3	0	4	57	2	16	0	40	45	47	40	19	28	21	24	0
TIGR04461	endura_MppQ	enduracididine biosynthesis enzyme MppQ	NA	14	4	2	10	72	51	37	5	0	4	75	36	35	19	9	38	27	9	63	38	12	15	11	4	16	28	62	103	31	117	31	131	7	201	6	55	0	137	91	82	50	53	78	33	16	7
TIGR01317	GOGAT_sm_gam	glutamate synthase, NADH/NADPH, small subunit	NA	13	7	5	7	12	13	16	7	1	5	63	17	13	23	3	10	7	7	49	33	15	23	4	12	6	25	45	16	22	25	29	19	9	82	3	33	0	38	96	43	41	48	47	36	13	4
TIGR01800	cit_synth_II	2-methylcitrate synthase/citrate synthase II	NA	13	1	3	4	11	4	6	7	2	12	53	24	13	19	4	4	7	3	34	28	32	20	2	10	8	34	26	19	20	14	18	7	9	57	3	34	0	24	109	62	49	57	65	30	7	0
TIGR01995	PTS-II-ABC-beta	PTS system, beta-glucoside-specific IIABC component	NA	13	10	13	14	37	22	14	5	1	5	158	23	38	21	4	3	5	11	29	38	11	34	13	13	16	26	16	17	14	35	11	35	14	89	0	32	0	125	89	58	48	82	57	36	22	3
TIGR02262	benz_CoA_lig	benzoate-CoA ligase family	NA	13	5	1	8	4	15	4	4	2	8	60	25	8	13	3	5	5	6	20	16	17	18	6	3	11	14	25	16	16	12	23	8	10	13	7	6	0	2	77	46	40	34	41	20	11	5
TIGR02314	ABC_MetN	D-methionine ABC transporter, ATP-binding protein	NA	13	1	7	4	16	13	15	5	2	3	69	19	20	11	2	6	8	5	23	11	3	11	6	5	10	16	27	26	14	21	16	23	6	27	1	18	0	20	49	21	34	21	47	17	15	5
TIGR02436	TIGR02436	four helix bundle protein	NA	13	2	2	4	20	17	7	8	2	1	47	22	18	13	6	6	9	1	21	9	12	16	10	3	5	10	31	23	19	30	21	10	8	54	3	38	0	21	62	39	30	35	42	21	6	3
TIGR02627	rhamnulo_kin	rhamnulokinase	NA	13	6	6	11	37	16	16	13	5	16	148	35	47	28	5	12	15	7	97	70	39	60	21	15	10	16	105	41	52	29	59	35	11	156	12	62	1	89	152	82	99	100	103	50	37	4
TIGR03030	CelA	cellulose synthase catalytic subunit (UDP-forming)	NA	13	1	2	4	14	17	21	4	1	3	79	14	12	11	4	20	16	7	45	49	9	40	10	10	10	18	67	42	36	27	79	43	10	32	1	11	1	22	99	54	45	39	78	31	15	7
TIGR03207	cyc_hxne_CoA_dh	cyclohexanecarboxyl-CoA dehydrogenase	NA	13	3	1	8	27	12	20	8	3	4	98	29	22	16	5	18	12	13	60	42	18	47	1	14	13	18	43	32	27	59	38	57	8	94	3	39	1	72	111	77	44	42	58	41	16	3
TIGR03334	IOR_beta	indolepyruvate ferredoxin oxidoreductase, beta subunit	NA	13	1	5	7	6	5	2	4	0	8	52	8	11	13	1	6	8	1	27	35	15	26	6	9	1	16	28	12	12	12	26	5	5	41	0	7	0	17	74	45	32	26	57	26	7	2
TIGR03402	FeS_nifS	cysteine desulfurase NifS	NA	13	4	4	5	8	6	13	4	0	1	130	24	15	18	10	10	11	8	55	27	9	21	8	8	15	24	26	27	17	24	34	29	14	56	5	10	0	24	124	78	72	57	100	38	21	4
TIGR03517	GldM_gliding	gliding motility-associated protein GldM	NA	13	2	10	8	19	7	11	17	6	3	73	42	11	24	2	10	9	2	51	43	43	32	5	10	9	31	16	16	13	23	4	22	10	63	9	37	0	22	74	58	36	58	53	20	30	4
TIGR03522	GldA_ABC_ATP	gliding motility-associated ABC transporter ATP-binding subunit GldA	NA	13	9	2	9	2	1	6	6	1	2	148	32	38	23	3	12	4	0	74	42	19	33	12	6	10	48	49	5	47	0	43	5	15	137	5	61	0	97	162	87	95	79	111	45	16	4
TIGR03525	GldK	gliding motility-associated lipoprotein GldK	NA	13	4	5	9	23	13	8	28	5	8	66	31	20	17	7	19	1	1	61	40	47	26	4	9	4	32	32	42	23	39	28	24	7	73	2	34	0	31	78	45	39	46	51	29	27	0
TIGR03542	DAPAT_plant	LL-diaminopimelate aminotransferase	NA	13	3	5	10	11	22	12	13	2	8	117	34	16	22	5	10	10	5	45	42	23	30	8	17	13	30	23	28	23	18	20	21	13	82	5	21	1	40	112	73	56	69	103	36	22	7
TIGR03675	arCOG00543	arCOG00543 universal archaeal KH-domain/beta-lactamase-domain protein	NA	13	1	0	8	7	8	9	5	0	1	58	17	12	7	4	7	8	8	42	31	2	13	5	12	8	12	20	11	19	15	28	24	5	17	4	6	0	21	71	35	42	28	47	20	5	0
TIGR03992	Arch_glmU	UDP-N-acetylglucosamine diphosphorylase/glucosamine-1-phosphate N-acetyltransferase	NA	13	5	3	5	33	15	9	6	3	6	65	30	11	11	8	9	18	5	33	43	14	27	4	6	3	20	31	50	22	45	23	60	4	48	4	8	0	17	82	47	38	52	55	16	23	2
TIGR01376	POMP_repeat	chlamydial polymorphic outer membrane protein repeat	NA	12	3	2	2	10	1	12	1	0	1	55	14	8	8	7	9	4	3	33	14	3	15	9	7	6	16	29	8	12	5	29	14	2	20	3	6	0	6	81	36	27	29	42	29	12	0
TIGR01451	B_ant_repeat	conserved repeat domain	NA	12	14	8	6	17	10	6	1	0	1	58	24	28	28	0	7	6	8	202	70	3	50	16	11	9	13	23	19	20	4	20	8	9	89	2	43	0	42	140	74	62	45	51	26	9	0
TIGR01969	minD_arch	cell division ATPase MinD	NA	12	5	3	4	15	12	21	9	0	13	57	24	23	23	4	15	12	12	61	43	22	30	12	14	8	24	20	49	17	36	26	29	8	125	2	54	0	75	140	56	55	51	93	31	9	1
TIGR02780	TrbJ_Ti	P-type conjugative transfer protein TrbJ	NA	12	5	2	8	21	15	8	3	0	6	72	21	11	12	5	8	9	9	40	30	39	30	4	6	12	22	52	15	31	12	42	19	9	50	1	34	0	26	46	43	22	28	51	12	8	0
TIGR03081	metmalonyl_epim	methylmalonyl-CoA epimerase	NA	12	1	1	6	7	8	4	2	2	1	48	28	9	26	6	8	1	4	26	24	8	16	3	8	10	17	14	6	14	15	18	13	11	19	0	18	0	25	44	31	22	46	35	13	10	1
TIGR03314	Se_ssnA	putative selenium metabolism protein SsnA	NA	12	4	2	7	21	12	22	3	0	3	93	17	10	8	6	14	8	7	44	27	15	34	8	17	11	17	48	34	34	23	43	31	13	45	4	6	1	46	99	75	69	38	83	30	14	2
TIGR03418	chol_sulf_TF	putative choline sulfate-utilization transcription factor	NA	12	4	6	4	48	43	44	5	1	5	59	13	6	16	4	16	14	8	40	44	5	22	3	7	3	7	27	66	21	99	33	71	7	58	4	31	0	159	66	45	51	38	52	15	16	7
TIGR03523	GldN	gliding motility associated protein GldN	NA	12	1	6	8	16	8	11	7	4	2	41	25	10	15	2	5	5	6	24	21	20	14	3	7	4	6	12	22	16	12	4	20	2	14	4	8	0	0	52	28	20	20	36	9	9	2
TIGR03915	SAM_7_link_chp	probable DNA metabolism protein	NA	12	3	2	5	16	8	13	7	2	4	83	25	20	10	5	10	5	1	45	35	16	29	6	9	8	21	24	29	18	34	20	18	15	63	4	19	2	48	91	63	54	49	70	36	18	2
TIGR04226	RrgB_K2N_iso_D2	fimbrial isopeptide formation D2 domain	NA	12	3	3	4	0	0	0	1	0	0	23	6	0	4	0	0	0	0	10	2	0	3	2	5	4	4	23	0	1	0	3	0	5	10	1	2	0	18	39	28	8	15	24	6	2	0
TIGR00369	unchar_dom_1	uncharacterized domain 1	NA	11	6	4	12	8	10	12	7	0	3	35	18	15	26	7	7	5	1	26	15	5	19	4	5	6	19	12	35	8	22	10	20	2	49	3	19	0	27	62	33	19	17	35	7	5	5
TIGR01230	agmatinase	agmatinase	NA	11	1	1	4	19	7	12	3	0	1	50	11	7	12	0	3	9	4	29	20	4	20	7	3	8	16	38	16	19	18	22	23	12	23	3	10	0	32	58	40	36	43	37	19	6	2
TIGR02033	D-hydantoinase	dihydropyrimidinase	NA	11	4	5	7	3	4	7	1	1	1	131	19	11	15	1	6	10	10	40	30	4	26	5	6	9	14	51	23	30	9	56	8	9	35	3	9	1	16	129	88	71	54	83	29	11	3
TIGR02479	FliA_WhiG	RNA polymerase sigma factor, FliA/WhiG family	NA	11	1	0	1	7	8	13	0	0	3	54	13	6	4	0	6	7	6	18	12	2	15	4	1	6	8	30	13	8	10	16	16	2	19	0	4	0	31	50	28	31	22	51	17	7	1
TIGR02541	flagell_FlgJ	flagellar rod assembly protein/muramidase FlgJ	NA	11	1	1	6	22	23	5	9	1	7	42	18	11	21	2	13	5	13	51	21	31	35	7	10	8	22	22	35	26	41	29	46	15	54	3	21	0	16	102	51	37	27	62	16	9	1
TIGR02768	TraA_Ti	Ti-type conjugative transfer relaxase TraA	NA	11	4	2	10	9	7	17	6	0	12	147	16	6	16	5	13	12	16	45	18	6	22	3	12	4	33	46	15	9	11	30	22	19	64	2	44	1	130	202	108	89	32	122	55	10	5
TIGR03315	Se_ygfK	putative selenate reductase, YgfK subunit	NA	11	3	4	12	10	5	13	0	0	1	119	12	10	9	4	0	6	2	51	20	2	29	9	6	13	23	49	23	14	0	56	5	10	27	3	16	0	17	92	54	49	38	56	30	16	0
TIGR03405	Phn_Fe-ADH	phosphonate metabolism-associated iron-containing alcohol dehydrogenase	NA	11	1	2	4	22	17	12	7	1	10	73	18	14	11	3	12	6	6	50	13	11	20	10	12	6	20	42	30	24	18	50	32	9	92	3	31	0	54	83	35	40	33	45	24	9	3
TIGR04181	NHT_00031	aminotransferase, LLPSF_NHT_00031 family	NA	11	5	0	9	40	14	26	1	3	2	97	33	14	20	10	12	20	13	56	32	14	32	15	15	14	24	51	42	38	46	48	37	13	69	3	28	0	35	101	64	74	51	76	41	13	4
TIGR04211	SH3_and_anchor	SH3 domain protein	NA	11	1	3	7	20	9	8	7	0	5	20	11	8	7	2	1	10	2	8	21	18	10	7	9	5	26	31	7	12	42	6	38	1	102	3	37	2	52	30	22	20	12	21	7	2	1
TIGR00372	cas4	CRISPR-associated protein Cas4	NA	10	3	0	3	10	12	8	6	1	8	7	13	7	12	0	3	4	4	16	10	3	5	2	6	2	7	1	14	3	13	2	9	2	35	0	18	0	24	20	20	7	12	12	5	3	0
TIGR01265	tyr_nico_aTase	tyrosine/nicotianamine family aminotransferase	NA	10	7	4	8	28	12	18	15	6	7	60	30	22	24	12	9	8	10	46	47	22	38	10	9	18	27	20	24	21	35	32	41	5	88	5	32	0	44	82	69	67	70	74	25	20	3
TIGR01721	AMN-like	putative AMP nucleosidase	NA	10	5	4	6	8	3	3	6	2	5	34	9	7	12	1	3	5	0	29	28	15	14	5	5	3	14	16	8	15	5	12	5	4	54	2	18	0	12	59	37	27	25	30	22	13	1
TIGR01909	C_GCAxxG_C_C	C_GCAxxG_C_C family protein	NA	10	0	0	3	4	1	11	7	0	1	22	12	15	18	4	11	8	4	29	21	5	23	5	5	4	6	18	25	11	10	11	18	2	32	3	18	0	20	76	48	26	23	34	17	8	0
TIGR01921	DAP-DH	diaminopimelate dehydrogenase	NA	10	4	2	5	25	14	16	11	4	5	91	33	17	21	10	7	18	2	39	43	32	32	9	15	11	28	31	37	15	34	19	43	8	84	7	35	0	44	116	87	63	44	72	35	20	2
TIGR02009	PGMB-YQAB-SF	beta-phosphoglucomutase family hydrolase	NA	10	8	8	10	30	11	31	18	4	9	78	47	34	37	1	11	10	8	53	55	48	30	13	16	17	33	46	25	35	36	37	38	11	126	8	56	0	73	149	85	56	74	98	40	19	7
TIGR02403	trehalose_treC	alpha,alpha-phosphotrehalase	NA	10	4	7	11	36	37	12	22	1	8	98	56	13	36	5	6	16	12	73	56	44	56	8	7	18	32	47	27	20	68	33	63	7	188	7	68	0	129	159	74	68	77	79	41	38	0
TIGR02442	Cob-chelat-sub	cobaltochelatase subunit	NA	10	1	3	8	2	19	40	2	1	8	53	27	25	21	1	8	9	8	89	67	27	38	5	9	8	20	40	57	16	36	18	61	5	76	6	25	0	15	80	45	21	48	54	29	7	0
TIGR03003	ectoine_ehuD	ectoine/hydroxyectoine ABC transporter, permease protein EhuD	NA	10	2	0	3	27	13	22	2	1	3	59	13	10	9	3	8	14	7	35	26	12	25	4	4	5	16	25	17	14	25	25	12	3	33	2	13	0	51	63	37	26	22	36	14	11	3
TIGR03307	PhnP	phosphonate metabolism protein PhnP	NA	10	2	4	4	16	6	13	9	0	6	42	22	6	15	1	1	0	0	35	27	18	30	6	10	5	21	10	16	13	13	21	3	9	56	2	14	0	31	33	30	18	19	31	13	9	0
TIGR03548	mutarot_permut	cyclically-permuted mutarotase family protein	NA	10	0	2	4	18	17	24	6	2	3	20	13	7	15	5	16	10	10	18	24	3	4	5	6	3	16	11	55	16	59	3	43	4	119	1	30	0	43	26	26	20	11	13	11	2	0
TIGR03589	PseB	UDP-N-acetylglucosamine 4,6-dehydratase (inverting)	NA	10	1	4	9	24	8	5	1	0	2	64	24	14	20	3	7	4	9	50	24	5	23	1	11	6	14	47	34	32	17	30	17	7	178	1	72	0	58	72	41	32	34	46	30	10	2
TIGR03625	L3_bact	50S ribosomal protein uL3	NA	10	3	5	7	15	13	16	8	0	7	118	31	15	21	4	5	8	8	46	33	30	40	10	14	10	21	24	24	25	23	27	27	11	52	4	21	0	41	121	58	36	46	77	33	18	0
TIGR03740	galliderm_ABC	lantibiotic protection ABC transporter, ATP-binding subunit	NA	10	4	2	4	10	5	10	1	4	7	97	27	8	18	4	7	9	4	62	33	11	41	9	16	11	39	25	25	31	3	29	17	10	92	7	35	0	56	156	115	74	63	117	49	20	2
TIGR03873	F420-0_ABC_ATP	proposed F420-0 ABC transporter, ATP-binding protein	NA	10	3	8	9	46	35	47	8	3	12	101	32	21	12	9	19	13	11	72	55	29	38	5	9	12	36	30	36	29	62	45	74	14	89	5	37	1	80	121	57	62	72	95	28	19	7
TIGR04121	DEXH_lig_assoc	DEXH box helicase, DNA ligase-associated	NA	10	5	1	12	22	21	28	9	5	16	61	33	22	22	6	8	20	4	77	43	5	44	13	12	10	19	37	43	21	29	29	30	11	145	5	57	0	103	71	70	41	35	56	25	15	1
TIGR04291	arsen_driv_ArsA	arsenical pump-driving ATPase	NA	10	5	5	8	31	24	20	21	7	13	95	38	25	26	5	18	12	10	62	60	31	46	13	12	6	34	22	32	24	38	15	49	14	92	6	42	0	75	123	77	59	40	84	36	31	9
TIGR04508	queE_Cx14CxxC	7-carboxy-7-deazaguanine synthase	NA	10	1	2	2	4	3	3	0	2	1	15	11	8	4	0	3	4	0	7	12	0	3	1	6	1	17	0	14	7	16	0	5	1	10	0	1	0	0	9	12	4	11	15	4	2	0
TIGR00089	TIGR00089	radical SAM methylthiotransferase, MiaB/RimO family	NA	9	1	3	7	10	1	3	1	1	2	121	23	12	13	0	3	6	2	36	17	3	21	7	4	10	16	32	7	18	4	27	12	12	14	2	6	2	14	78	43	41	36	69	28	16	0
TIGR01591	Fdh-alpha	formate dehydrogenase, alpha subunit	NA	9	0	1	7	29	22	15	8	4	4	74	19	10	10	4	12	13	8	28	35	6	19	7	8	7	12	30	49	13	70	26	81	5	31	5	12	0	79	67	34	29	24	44	15	13	9
TIGR01788	Glu-decarb-GAD	glutamate decarboxylase	NA	9	3	3	6	15	11	12	5	2	3	32	17	12	13	3	8	6	8	35	18	10	27	5	5	1	7	28	29	21	31	22	21	7	49	0	12	0	25	61	36	24	29	40	26	13	2
TIGR01918	various_sel_PB	selenoprotein B, glycine/betaine/sarcosine/D-proline reductase family	NA	9	3	3	4	1	2	1	0	0	0	72	8	8	3	2	7	6	1	18	15	2	10	4	4	1	13	17	22	10	8	20	5	7	25	1	11	0	22	72	53	38	29	55	35	8	2
TIGR02188	Ac_CoA_lig_AcsA	acetate--CoA ligase	NA	9	4	6	8	14	16	19	9	3	3	61	14	16	24	6	9	9	10	61	49	21	31	4	14	8	28	47	34	23	27	37	38	9	68	5	35	0	42	109	64	39	58	68	24	17	6
TIGR02279	PaaC-3OHAcCoADH	3-hydroxyacyl-CoA dehydrogenase PaaC	NA	9	4	1	3	17	12	16	8	0	2	103	25	18	17	1	4	7	8	38	28	21	17	6	8	9	33	47	28	21	20	34	35	11	21	7	21	1	20	108	57	54	45	55	29	9	3
TIGR02303	HpaG-C-term	4-hydroxyphenylacetate degradation bifunctional isomerase/decarboxylase, C-terminal subunit	NA	9	4	3	7	24	14	13	8	1	4	49	23	16	7	3	13	6	5	46	32	12	27	12	4	4	17	22	27	22	32	11	36	10	47	5	16	0	44	65	53	32	30	42	24	7	4
TIGR02429	pcaI_scoA_fam	3-oxoacid CoA-transferase, A subunit	NA	9	2	1	3	25	3	11	1	0	3	60	14	9	21	7	3	1	1	40	17	5	17	7	6	11	9	24	17	16	26	24	17	8	19	3	4	0	15	55	29	32	17	46	21	12	6
TIGR02535	hyp_Hser_kinase	proposed homoserine kinase	NA	9	6	3	4	6	10	15	13	5	7	99	23	19	18	5	7	15	4	49	29	36	26	10	8	10	21	49	19	24	14	37	14	5	89	2	32	0	37	89	63	32	49	52	24	21	1
TIGR02857	CydD	thiol reductant ABC exporter, CydD subunit	NA	9	2	4	10	33	24	20	15	2	10	72	23	14	12	1	7	9	11	47	18	20	34	12	14	10	11	34	33	14	42	37	65	13	50	3	29	0	50	98	64	51	35	72	20	27	6
TIGR02939	RpoE_Sigma70	RNA polymerase sigma factor RpoE	NA	9	6	1	8	6	1	8	7	1	6	42	18	10	10	1	3	2	1	31	14	8	11	0	3	3	7	21	3	19	9	24	14	6	29	4	17	1	35	28	35	14	19	29	22	13	0
TIGR02951	DMSO_dmsB	dimethylsulfoxide reductase, chain B	NA	9	6	1	6	44	33	49	8	11	5	82	22	13	25	9	18	28	20	46	30	8	24	6	4	17	11	27	77	19	85	22	109	2	32	5	25	1	120	75	45	44	29	51	20	19	9
TIGR02982	heterocyst_DevA	ABC exporter ATP-binding subunit, DevA family	NA	9	5	3	4	4	3	5	1	0	6	41	20	12	8	1	2	4	1	26	9	17	16	1	9	7	11	14	6	5	0	17	20	12	43	4	20	0	22	69	54	48	34	64	16	5	0
TIGR03168	1-PFK	hexose kinase, 1-phosphofructokinase family	NA	9	1	1	4	2	2	7	1	2	2	41	7	8	4	3	6	2	1	14	10	4	10	3	4	7	11	13	10	7	2	16	15	5	9	0	3	0	3	44	29	15	20	29	9	4	2
TIGR03296	M6dom_TIGR03296	M6 family metalloprotease domain	NA	9	1	0	3	0	0	2	2	4	2	25	12	7	0	0	0	0	1	0	2	0	3	3	4	2	3	0	0	1	0	0	10	1	34	4	10	0	0	43	23	25	9	26	10	0	0
TIGR03301	PhnW-AepZ	2-aminoethylphosphonate aminotransferase	NA	9	4	3	3	8	3	17	3	4	3	41	5	7	10	4	11	8	4	25	15	4	19	2	6	6	13	11	6	8	10	13	7	8	15	0	8	0	22	82	48	35	15	43	17	6	0
TIGR03316	ygeW	knotted carbamoyltransferase YgeW	NA	9	0	0	11	1	3	6	0	1	0	78	10	5	9	1	6	1	3	27	12	3	16	3	6	4	9	26	9	24	1	20	3	6	11	1	7	0	12	44	23	26	20	38	13	11	0
TIGR03527	selenium_YedF	selenium metabolism protein YedF	NA	9	3	2	2	3	9	14	1	3	4	29	5	9	5	1	8	6	2	27	13	6	13	7	6	6	8	16	23	10	11	17	17	8	20	2	3	0	15	39	26	26	20	27	12	3	2
TIGR03529	GldK_short	gliding motility-associated lipoprotein GldK	NA	9	1	1	1	6	2	3	5	2	1	32	13	5	9	1	3	1	1	15	15	11	10	4	4	0	13	16	3	9	0	6	0	1	66	1	26	0	41	33	17	21	14	31	8	7	0
TIGR03817	DECH_helic	helicase/secretion neighborhood putative DEAH-box helicase	NA	9	2	1	7	3	8	7	6	3	2	51	9	9	10	2	9	8	2	16	12	4	20	5	5	9	15	34	29	14	13	27	10	13	14	4	10	0	18	66	42	30	19	45	21	9	1
TIGR04182	glyco_TIGR04182	glycosyltransferase, TIGR04182 family	NA	9	5	3	6	16	31	14	8	6	7	32	16	14	17	9	13	12	5	56	43	11	19	3	5	6	40	17	38	16	33	10	29	22	59	1	6	0	31	92	42	38	27	67	23	9	2
TIGR00566	trpG_papA	glutamine amidotransferase of anthranilate synthase or aminodeoxychorismate synthase	NA	8	4	1	3	6	10	8	13	2	2	36	16	13	7	3	6	6	4	23	16	14	14	3	6	7	15	20	10	15	12	22	19	6	34	5	17	0	22	32	28	18	33	26	11	10	0
TIGR01175	pilM	type IV pilus assembly protein PilM	NA	8	0	0	1	10	6	8	0	0	0	10	4	2	2	1	8	6	1	11	5	0	3	2	3	4	5	12	17	6	13	11	18	0	0	0	1	0	21	16	4	7	3	15	4	2	0
TIGR01250	pro_imino_pep_2	proline-specific peptidase	NA	8	6	3	5	17	11	17	2	0	2	19	18	13	16	4	7	7	0	78	22	34	11	3	5	4	8	33	38	26	31	20	48	9	173	1	76	0	88	61	50	34	20	57	4	14	3
TIGR01508	rib_reduct_arch	diaminohydroxyphosphoribosylaminopyrimidine reductase	NA	8	2	0	4	7	4	2	14	4	4	33	14	5	8	0	0	2	1	19	14	19	19	3	5	0	11	10	2	15	3	2	0	11	1	1	8	0	5	24	27	18	14	20	5	10	0
TIGR02167	Liste_lipo_26	bacterial surface protein 26-residue repeat	NA	8	5	4	2	0	0	9	27	2	7	16	18	10	12	0	1	2	5	18	29	17	16	2	11	11	17	6	0	2	0	2	22	4	7	1	3	0	14	44	24	16	7	33	7	10	0
TIGR02175	PorC_KorC	2-oxoacid:acceptor oxidoreductase, gamma subunit, pyruvate/2-ketoisovalerate family	NA	8	0	2	2	7	11	7	4	2	3	48	18	15	17	2	11	10	4	34	22	8	17	4	3	5	13	20	21	10	18	16	10	9	34	4	11	0	16	57	23	31	38	49	26	16	3
TIGR02363	dhaK1	dihydroxyacetone kinase, DhaK subunit	NA	8	4	6	5	16	5	8	7	1	7	91	13	8	13	6	7	8	4	27	28	22	12	3	5	8	18	46	20	30	18	34	23	6	13	0	4	0	9	59	46	35	24	36	16	13	2
TIGR02494	PFLE_PFLC	glycyl-radical enzyme activating protein	NA	8	3	4	8	37	28	32	14	2	6	133	28	15	12	8	13	17	17	32	43	9	30	10	11	10	19	75	44	38	40	65	32	11	42	3	15	0	64	86	62	45	42	85	37	23	3
TIGR02613	mob_myst_B	mobile mystery protein B	NA	8	4	1	1	19	18	7	11	0	4	58	9	20	7	2	8	17	12	68	13	12	25	6	10	5	6	34	42	20	45	34	57	5	279	0	102	0	105	111	48	36	28	45	30	4	2
TIGR02759	TraD_Ftype	type IV conjugative transfer system coupling protein TraD	NA	8	2	3	14	2	7	5	27	5	46	112	30	16	31	0	5	8	9	65	27	14	64	7	12	15	63	19	20	4	10	41	23	12	33	3	23	0	6	160	61	72	52	126	16	8	1
TIGR02779	NHEJ_ligase_lig	DNA ligase D, ligase domain	NA	8	2	4	6	21	20	8	5	0	3	67	14	13	12	6	14	19	4	72	40	5	45	8	8	5	21	49	38	19	22	22	32	7	127	1	36	0	54	95	40	46	25	83	27	20	0
TIGR02909	spore_YkwD	uncharacterized protein, YkwD family	NA	8	1	4	5	13	8	9	0	0	0	22	36	3	14	0	4	0	0	20	8	2	8	2	7	7	13	7	12	8	1	9	3	6	20	1	4	0	3	79	59	42	29	47	23	5	2
TIGR03005	ectoine_ehuA	ectoine/hydroxyectoine ABC transporter, ATP-binding protein EhuA	NA	8	2	3	5	27	24	31	3	1	6	125	28	18	11	10	17	13	8	53	39	13	32	4	9	12	27	34	42	20	42	43	44	8	42	2	17	0	77	90	57	48	42	97	32	12	4
TIGR03127	RuMP_HxlB	6-phospho 3-hexuloisomerase	NA	8	1	1	5	43	30	27	7	1	3	43	20	7	12	7	12	11	16	27	34	12	11	5	8	9	8	44	33	20	41	26	65	3	53	0	16	0	109	50	15	22	26	30	9	13	6
TIGR03194	4hydrxCoA_A	4-hydroxybenzoyl-CoA reductase, alpha subunit	NA	8	2	7	10	3	9	10	1	1	1	102	16	23	17	2	10	12	5	69	33	5	25	11	16	17	21	90	39	35	9	66	7	9	23	2	9	0	19	119	48	89	41	77	43	26	2
TIGR03248	galactar-dH20	galactarate dehydratase	NA	8	1	7	17	49	36	38	22	2	17	93	40	36	24	9	20	22	11	83	62	31	43	9	4	9	31	53	58	30	81	48	75	20	95	3	41	0	84	188	79	65	85	86	47	21	8
TIGR03288	CoB_CoM_SS_B	CoB--CoM heterodisulfide reductase, subunit B	NA	8	3	0	7	9	16	13	3	2	1	60	17	15	8	6	16	2	6	36	34	2	25	3	8	4	2	12	20	5	19	13	7	12	12	1	8	0	10	48	30	19	16	26	9	10	1
TIGR03308	phn_thr-fam	phosphonate metabolim protein, transferase hexapeptide repeat family	NA	8	5	0	4	17	10	11	27	2	6	60	23	9	25	3	3	2	7	57	27	25	49	6	3	8	46	27	12	12	22	14	13	11	68	1	43	0	33	97	57	58	27	56	30	9	5
TIGR03613	RutR	pyrimidine utilization regulatory protein R	NA	8	6	0	5	34	16	15	7	6	2	19	18	16	12	2	9	15	3	30	13	16	16	5	6	2	9	41	36	12	26	18	24	9	129	1	51	0	53	36	15	31	23	25	16	7	1
TIGR04306	salvage_TenA	thiaminase II	NA	8	2	4	1	15	6	13	3	1	0	46	13	10	7	3	4	8	3	19	11	5	10	3	5	4	10	11	17	2	15	13	16	5	17	1	9	0	33	26	31	15	24	30	9	3	3
TIGR04317	W_rSAM_matur	tungsten cofactor oxidoreducase radical SAM maturase	NA	8	2	1	6	19	1	10	2	5	4	37	32	14	28	1	9	8	5	45	46	2	10	5	4	11	12	50	44	14	22	7	33	1	51	1	36	0	34	58	31	23	24	49	12	3	1
TIGR04472	reg_rSAM_mob	mobile rSAM pair MarR family regulator	NA	8	0	0	3	4	8	16	3	0	1	25	6	10	8	2	1	4	6	15	21	8	11	4	2	7	4	16	17	6	10	25	12	6	21	0	12	0	21	46	18	25	12	23	8	3	1
TIGR00025	Mtu_efflux	ABC transporter efflux protein, DrrB family	NA	7	0	1	6	13	18	15	1	0	0	2	6	7	10	2	8	16	5	28	7	7	6	3	9	3	6	17	12	10	49	2	29	2	52	4	18	0	16	39	16	5	17	24	5	10	0
TIGR00476	selD	selenide, water dikinase	NA	7	1	0	3	9	3	12	1	0	4	33	6	3	4	3	6	5	4	15	12	6	11	2	4	3	13	21	20	10	18	16	9	4	19	1	7	0	24	41	28	22	21	32	10	4	3
TIGR00689	rpiB_lacA_lacB	sugar-phosphate isomerase, RpiB/LacA/LacB family	NA	7	0	4	3	6	4	3	0	1	1	46	12	7	6	1	1	0	3	24	18	11	19	3	6	7	12	7	10	10	10	12	5	6	17	0	8	0	3	54	18	18	28	27	11	3	0
TIGR01258	pgm_1	phosphoglycerate mutase 1 family	NA	7	3	7	5	18	7	6	8	2	6	79	25	16	23	3	6	11	3	54	24	24	26	6	13	7	25	22	14	22	23	26	21	16	39	4	13	1	19	76	33	43	29	55	21	19	4
TIGR01319	glmL_fam	conserved hypothetical protein	NA	7	1	3	3	7	10	8	5	0	0	46	10	9	9	4	6	4	3	18	30	3	10	5	7	6	11	17	16	8	12	11	9	7	16	1	12	0	7	63	40	29	20	50	20	10	0
TIGR01444	fkbM_fam	methyltransferase, FkbM family	NA	7	3	3	10	14	8	6	6	0	3	69	18	18	15	4	5	6	2	34	23	11	10	4	9	2	3	21	23	13	13	24	11	7	56	5	26	0	48	65	33	25	23	19	9	2	1
TIGR01646	vgr_GE	Rhs element Vgr protein	NA	7	1	3	4	90	83	68	3	0	4	21	22	13	19	15	42	77	35	12	15	2	2	15	4	2	22	15	238	8	227	12	200	5	202	1	23	0	70	40	20	30	38	50	6	0	6
TIGR01697	PNPH-PUNA-XAPA	inosine/guanosine/xanthosine phosphorylase family	NA	7	6	2	3	3	2	2	6	1	2	41	2	5	6	0	1	0	0	14	11	9	10	5	5	4	8	7	3	5	2	8	0	6	0	2	2	1	12	27	24	14	19	23	15	6	0
TIGR01825	gly_Cac_T_rel	putative pyridoxal phosphate-dependent acyltransferase	NA	7	3	2	12	4	15	3	12	3	7	53	26	17	15	0	6	5	6	53	39	22	42	7	7	8	17	22	29	19	20	12	24	13	56	7	38	0	23	90	62	36	64	46	24	12	1
TIGR01856	hisJ_fam	histidinol phosphate phosphatase, HisJ family	NA	7	4	3	8	21	12	15	6	3	3	48	30	15	22	6	10	6	7	40	20	21	16	10	6	13	15	25	26	10	17	18	18	7	111	2	23	0	38	77	69	49	55	52	20	9	0
TIGR02254	YjjG/YfnB	noncanonical pyrimidine nucleotidase, YjjG family	NA	7	2	2	3	6	7	2	6	0	5	28	20	12	9	2	1	1	2	28	36	18	21	0	4	7	17	14	4	9	19	13	12	7	52	4	8	0	14	74	42	38	36	44	23	8	2
TIGR02365	dha_L_ycgS	dihydroxyacetone kinase, L subunit	NA	7	2	2	1	9	8	10	2	1	5	40	11	3	6	1	5	3	4	21	17	15	14	6	3	5	2	27	13	8	15	25	11	7	3	1	1	0	15	35	27	14	18	19	12	10	0
TIGR02526	eut_PduT	PduT-like ethanolamine utilization protein	NA	7	1	2	1	12	7	6	4	1	2	20	9	11	7	0	1	1	5	12	13	5	17	4	4	3	11	15	18	12	24	18	23	13	31	4	14	0	47	50	30	13	25	37	8	6	4
TIGR02637	RhaS	rhamnose ABC transporter, rhamnose-binding protein	NA	7	3	2	4	22	8	14	1	0	1	128	10	9	12	1	6	7	5	21	25	2	12	4	4	8	11	129	3	38	2	98	16	5	12	2	7	0	35	66	39	37	26	41	28	8	0
TIGR02687	TIGR02687	TIGR02687 family protein	NA	7	2	3	0	9	5	12	1	0	4	10	6	5	1	1	5	2	0	15	16	1	14	1	5	5	8	7	8	5	6	5	8	6	6	4	1	0	5	35	15	14	9	25	10	10	1
TIGR02868	CydC	thiol reductant ABC exporter, CydC subunit	NA	7	2	0	1	7	13	18	5	2	2	31	9	2	3	2	3	3	5	16	14	15	10	2	0	5	7	19	16	7	11	16	31	8	25	2	8	0	33	29	23	32	22	30	18	9	2
TIGR02947	SigH_actino	RNA polymerase sigma-70 factor, TIGR02947 family	NA	7	1	0	4	0	0	2	3	0	2	22	5	7	8	0	0	0	0	38	16	5	31	4	4	6	5	17	0	10	0	3	0	2	48	2	24	0	26	55	35	23	16	21	8	2	0
TIGR03204	pimC_large	pimeloyl-CoA dehydrogenase, large subunit	NA	7	2	0	5	21	7	5	0	1	2	21	16	6	6	2	0	3	2	10	14	5	12	2	2	6	13	1	24	11	10	6	4	2	7	0	6	1	0	33	26	14	11	22	6	3	1
TIGR03290	CoB_CoM_SS_C	CoB--CoM heterodisulfide reductase, subunit C	NA	7	3	2	2	14	7	5	0	0	1	21	18	6	21	9	7	8	8	28	41	1	24	0	8	1	10	8	16	10	17	9	16	6	6	0	4	0	17	51	23	25	13	30	21	5	0
TIGR03416	ABC_choXWV_perm	choline ABC transporter, permease protein	NA	7	2	2	4	27	8	30	10	0	2	35	14	6	6	15	7	6	4	38	30	11	14	2	5	8	10	29	31	29	27	32	40	4	20	4	8	0	54	53	32	30	19	35	17	9	6
TIGR03471	HpnJ	hopanoid biosynthesis associated radical SAM protein HpnJ	NA	7	2	1	1	42	16	28	1	2	0	24	14	7	13	4	12	24	10	40	19	0	7	2	1	14	16	12	28	6	46	11	42	3	60	1	23	0	20	64	29	30	20	20	10	6	1
TIGR03518	ABC_perm_GldF	gliding motility-associated ABC transporter permease protein GldF	NA	7	4	2	1	0	17	18	2	0	0	32	33	13	20	1	11	0	3	36	44	10	28	12	13	3	15	12	20	19	25	15	0	5	78	4	31	0	25	73	36	29	23	52	14	10	1
TIGR03526	selenium_YgeY	putative selenium metabolism hydrolase	NA	7	6	0	1	14	9	9	1	0	0	81	12	4	8	6	11	6	3	37	21	6	19	6	6	2	13	33	22	10	14	31	11	9	15	1	3	0	14	57	34	34	28	43	15	10	1
TIGR03528	2_3_DAP_am_ly	diaminopropionate ammonia-lyase	NA	7	3	1	4	14	5	7	3	0	0	59	6	6	7	1	11	7	4	28	23	5	13	0	1	9	13	17	18	12	13	16	9	3	7	1	0	0	12	69	25	31	19	40	16	5	3
TIGR03541	reg_near_HchA	LuxR family transcriptional regulatory, chaperone HchA-associated	NA	7	3	1	1	8	4	2	15	1	4	26	12	17	4	3	1	3	1	20	10	11	7	2	7	1	3	16	10	7	9	9	6	10	3	4	16	0	12	35	24	26	26	44	14	18	0
TIGR03584	PseF	pseudaminic acid cytidylyltransferase	NA	7	2	2	8	11	13	7	2	0	2	38	16	13	10	6	6	11	6	47	30	11	29	8	10	4	10	24	16	21	5	23	8	4	65	4	37	0	27	48	33	22	37	32	17	15	0
TIGR03605	antibiot_sagB	SagB-type dehydrogenase domain	NA	7	5	2	3	9	5	7	6	2	6	19	19	13	11	2	9	4	1	34	22	8	17	5	6	7	17	22	14	11	5	10	3	6	43	6	16	0	17	50	31	29	38	32	13	1	0
TIGR03900	prc_long_Delta	putative carboxyl-terminal-processing protease, deltaproteobacterial	NA	7	3	0	2	8	2	7	6	1	2	45	8	3	11	1	5	4	1	26	14	2	13	3	8	2	23	22	14	11	1	10	9	2	12	0	0	0	5	53	30	22	15	33	13	7	0
TIGR04427	PLP_DesI	dTDP-4-dehydro-6-deoxyglucose aminotransferase	NA	7	2	4	9	12	7	8	6	1	2	38	19	3	9	2	8	12	4	30	21	7	8	3	6	5	20	17	17	14	24	16	20	5	19	5	9	1	9	42	32	22	32	22	8	7	3
TIGR00180	parB_part	ParB/RepB/Spo0J family partition protein	NA	6	3	1	1	9	6	13	0	0	0	53	9	6	5	0	9	7	1	20	7	0	8	2	2	9	13	22	22	10	9	17	15	4	37	2	2	0	4	68	43	50	21	35	23	3	0
TIGR00864	PCC	polycystin cation channel protein	NA	6	0	0	1	0	0	0	12	0	3	5	12	6	0	0	0	0	0	9	6	2	3	5	5	0	4	3	0	9	0	3	0	5	44	1	25	0	22	9	6	9	12	9	3	6	0
TIGR01427	PTS_IIC_fructo	PTS system, Fru family, IIC component	NA	6	1	6	1	17	8	15	3	1	3	37	13	13	7	5	13	7	6	11	23	6	13	7	4	8	6	6	7	6	14	9	23	2	25	1	10	0	56	25	15	8	24	16	13	10	0
TIGR02124	hypE	hydrogenase expression/formation protein HypE	NA	6	3	0	2	7	10	11	2	1	5	21	5	2	4	5	5	4	3	13	17	8	12	3	1	4	9	5	16	8	24	7	18	3	4	2	5	0	47	30	10	10	21	13	2	3	3
TIGR02247	HAD-1A3-hyp	epoxide hydrolase N-terminal domain-like phosphatase	NA	6	0	2	0	19	14	3	3	0	0	14	11	7	12	2	7	7	2	21	4	3	2	3	2	4	9	5	18	4	29	4	17	7	55	1	15	0	29	14	17	14	15	9	11	3	2
TIGR02253	CTE7	HAD hydrolase, TIGR02253 family	NA	6	3	1	3	4	3	10	12	2	8	43	16	5	7	1	3	4	1	19	24	19	11	2	9	9	15	13	11	12	15	8	20	2	50	1	21	0	21	57	28	21	27	29	14	14	0
TIGR02280	PaaB1	phenylacetate degradation probable enoyl-CoA hydratase PaaB	NA	6	0	3	1	9	4	3	0	0	1	31	3	2	6	0	4	6	1	9	5	3	6	4	0	6	5	26	11	12	7	16	9	3	12	1	0	0	18	34	24	18	4	20	12	7	1
TIGR02412	pepN_strep_liv	aminopeptidase N	NA	6	0	0	2	8	15	1	6	8	2	14	4	4	3	6	4	5	8	12	24	6	9	3	1	2	8	7	21	2	39	1	15	7	15	1	5	2	2	27	19	11	4	19	6	6	1
TIGR02428	pcaJ_scoB_fam	3-oxoacid CoA-transferase, B subunit	NA	6	3	1	8	8	3	13	4	0	1	72	16	17	13	5	12	9	3	22	23	6	15	7	5	5	8	22	32	13	19	28	19	6	11	1	6	0	15	67	33	26	19	37	21	18	2
TIGR02534	mucon_cyclo	muconate and chloromuconate cycloisomerases	NA	6	4	1	3	52	30	36	7	2	3	57	25	12	4	4	7	9	2	46	18	18	11	7	9	6	22	38	31	13	74	10	96	3	76	1	44	0	147	65	33	29	52	43	15	6	0
TIGR02925	cis_trans_EpsD	peptidyl-prolyl cis-trans isomerase, EpsD family	NA	6	0	0	2	1	1	3	6	0	0	4	7	5	0	2	0	1	0	8	1	1	11	1	1	4	0	3	8	1	0	13	0	0	31	0	16	0	14	6	6	6	5	1	1	4	2
TIGR03004	ectoine_ehuC	ectoine/hydroxyectoine ABC transporter, permease protein EhuC	NA	6	2	2	5	40	14	32	4	0	0	36	9	11	3	2	12	7	2	32	23	5	18	3	5	8	8	25	47	13	46	17	64	7	20	1	12	0	103	52	41	21	17	21	13	7	1
TIGR03071	couple_hipA	HipA N-terminal domain	NA	6	1	1	0	8	3	7	1	0	0	4	1	7	0	0	2	1	1	8	2	4	44	0	0	0	0	7	0	0	2	2	3	1	19	0	8	0	9	4	2	5	2	6	4	5	1
TIGR03169	Nterm_to_SelD	pyridine nucleotide-disulfide oxidoreductase family protein	NA	6	2	1	7	16	10	19	3	2	4	2	15	6	13	2	8	11	10	27	12	12	13	3	3	4	15	10	31	9	31	6	38	1	51	1	32	0	39	41	32	6	17	21	11	6	1
TIGR03178	allantoinase	allantoinase	NA	6	2	0	3	3	2	4	10	1	3	38	15	10	12	0	1	11	0	11	21	13	6	4	8	6	7	8	13	12	7	15	4	8	15	1	4	0	1	71	40	44	19	36	25	9	1
TIGR03234	OH-pyruv-isom	hydroxypyruvate isomerase	NA	6	2	1	2	28	5	11	5	2	1	46	5	7	5	4	2	13	4	32	20	14	13	2	5	6	8	95	37	34	28	60	43	4	44	2	33	0	54	41	23	30	27	27	4	5	3
TIGR03239	GarL	2-dehydro-3-deoxyglucarate aldolase	NA	6	0	0	1	5	8	0	1	0	0	29	1	1	2	0	0	1	0	3	7	0	5	0	2	1	4	11	10	4	16	7	11	2	6	0	1	0	13	8	10	7	8	8	4	1	1
[truncated: 2,147 more rows]
[truncated: 67 more columns]
