# Supplementary material for: Unraveling Assemblage, Functions and Stability of the Gut Microbiota of Blattella germanica by Antibiotic Treatment
Source: Front Microbiol. 2020 Mar 25;11:487. doi: 10.3389/fmicb.2020.00487 (PMC7109288; doi:10.3389/fmicb.2020.00487)
Supplement: Supplementary file 6 [file Data_Sheet_6.xlsx]

## Sheet: Table S9
Table S9. Relative abundance of main roles and sub roles present in C10a, C30a, VF10a, VF30a, AF10a and AF30a samples that form the core of adults gut microbiota.
Main role	% abundance of main role	Sub role	% mean abundance sub role	SD
Transport and binding proteins	18.6204	Unknown substrate	6.5534	0.256358
		Amino acids, peptides and amines	1.50761	0.055993
		Anions	1.05919	0.019742
		Carbohydrates, organic alcohols, and acids	1.89578	0.151854
		Cations and iron carrying compounds	4.151	0.0865029
		Nucleosides, purines and pyrimidines	0.0881543	0.00963272
		Other	2.40176	0.10911
		Porins	0.963467	0.0700626
Energy metabolism	10.8987	Biosynthesis and degradation of polysaccharides	0.696732	0.0199145
		Aerobic	0.153584	0.0147425
		Amino acids and amines	1.82218	0.0842016
		Anaerobic	0.326837	0.0283007
		ATP-proton motive force interconversion	0.639589	0.0272961
		Electron transport	1.83181	0.0623472
		Entner-Doudoroff	0.0367999	0.00426604
		Fermentation	0.80413	0.0335575
		Glycolysis	1.00809	0.0571617
		Pentose phosphate pathway	0.36958	0.0311221
		Pyruvate dehydrogenase	0.0583606	0.0106714
		Sugars	1.47283	0.0500442
		TCA cycle	0.474164	0.0363773
		Methanogenesis	0.0611007	0.00571152
		Photosynthesis	0.0275918	0.00544311
		Chemoautotrophy	0.0186271	0.00204455
		Other	1.09673	0.0326206
Protein synthesis	9.58801	Other	0.46505	0.0334362
		tRNA aminoacylation	3.0372	0.137486
		Ribosomal proteins: synthesis and modification	2.09417	0.0749349
		tRNA and rRNA base modification	2.56856	0.0842307
		Translation factors	1.42303	0.0732052
DNA metabolism	7.9793	Other	0.163351	0.00900649
		Degradation of DNA	0.116736	0.00389332
		DNA replication, recombination, and repair	7.34387	0.104912
		Chromosome-associated proteins	0.173023	0.0139274
		Restriction	0.182317	0.0266793
Cellular processes	7.36759	Adaptations to atypical conditions	0.875113	0.036647
		Pathogenesis	0.86649	0.0989931
		Chemotaxis and motility	0.500111	0.0547461
		Conjugation	0.0813891	0.024965
		Sporulation and germination	0.881703	0.0724087
		Biosynthesis of natural products	0.189085	0.016285
		Other	0.0819927	0.00392956
		Cell division	0.862236	0.0448128
		Toxin production and resistance	1.20668	0.0442865
		Detoxification	1.28082	0.0422778
		DNA transformation	0.54198	0.0146902
Protein fate	7.19566	Degradation of proteins, peptides, and glycopeptides	1.68395	0.0621325
		Protein modification and repair	1.38718	0.0359269
		Other	0.0190097	0.00405272
		Protein folding and stabilization	1.06013	0.0486365
		Protein and peptide secretion and trafficking	3.0454	0.0589392
Cell envelope	5.48293	Other	0.203862	0.0154464
		Biosynthesis and degradation of murein sacculus and peptidoglycan	2.52883	0.066145
		Biosynthesis and degradation of surface polysaccharides and lipopolysaccharides	2.64974	0.0757659
		Surface structures	0.100501	0.0171529
Biosynthesis of cofactors, prosthetic groups, and carriers	5.42088	Thiamine	0.577396	0.0187207
		Pyridine nucleotides	0.392436	0.0182244
		Chlorophyll and bacteriochlorphyll	0.129342	0.0163091
		Other	1.17536	0.0256291
		Biotin	0.235052	0.0249781
		Folic acid	0.230546	0.0148322
		Heme, porphyrin, and cobalamin	0.767363	0.0344217
		Lipoate	0.0411735	0.00652472
		Menaquinone and ubiquinone	0.600189	0.0394717
		Molybdopterin	0.0771892	0.0102346
		Pantothenate and coenzyme A	0.407857	0.0193772
		Pyridoxine	0.345236	0.00488017
		Riboflavin, FMN, and FAD	0.289192	0.0185232
		Glutathione and analogs	0.152553	0.0184142
Amino acid biosynthesis	4.52569	Histidine family	0.39969	0.0216424
		Other	0.00795267	0.00280891
		Aromatic amino acid family	0.595933	0.0186418
		Aspartate family	1.29737	0.0328962
		Glutamate family	0.832244	0.0368352
		Pyruvate family	0.808488	0.0459167
		Serine family	0.584014	0.0318665
Regulatory functions	3.72376	Other	0.256191	0.00911425
		DNA interactions	3.04303	0.135666
		RNA interactions	0.00966549	0.00344718
		Protein interactions	0.147213	0.00956119
		Small molecule interactions	0.267662	0.0267906
Purines, pyrimidines, nucleosides, and nucleotides	3.53699	Other	0.23414	0.0162663
		2'-Deoxyribonucleotide metabolism	0.421385	0.0210545
		Nucleotide and nucleoside interconversions	0.299231	0.0132495
		Purine ribonucleotide biosynthesis	1.37555	0.0539299
		Pyrimidine ribonucleotide biosynthesis	0.831777	0.0350706
		Salvage of nucleosides and nucleotides	0.3749	0.00620004
Unknown function	3.42128	General	1.89767	0.0436915
		Enzymes of unknown specificity	1.52361	0.0252602
Mobile and extrachromosomal element functions	3.39277	Prophage functions	0.501974	0.040182
		Transposon functions	0.000951744	0.00121115
		Plasmid functions	0.119589	0.0320374
		Other	2.77026	1.56465
Signal transduction	2.58382	Two-component systems	2.17496	0.147851
		PTS	0.259372	0.0342538
		Other	0.149492	0.0217049
Central intermediary metabolism	2.21857	Amino sugars	0.550798	0.00674935
		Other	0.351106	0.0187329
		Phosphorus compounds	0.13082	0.0115424
		Polyamine biosynthesis	0.246548	0.011891
		Sulfur metabolism	0.213583	0.0118917
		Nitrogen metabolism	0.293103	0.0155135
		Nitrogen fixation	0.397631	0.0240036
		One-carbon metabolism	0.0349813	0.00299319
Transcription	2.07176	Degradation of RNA	0.552509	0.0239032
		DNA-dependent RNA polymerase	0.698615	0.0422756
		Transcription factors	0.527658	0.0196716
		RNA processing	0.292975	0.0154614
Fatty acid and phospholipid metabolism	1.21463	Other	0.062761	0.0100268
		Biosynthesis	1.1021	0.0562253
		Degradation	0.0497674	0.0087635
Hypothetical proteins	0.746063	Conserved	0.742487	0.0299895
		Domain	0.00357611	0.00262372
Unclassified	0.0112111	Role category not yet assigned	0.0112111	0.00388058
